# Supplementary material for: Comparison of qPCR and metabarcoding for environmental DNA surveillance of a freshwater parasite
Source: Ecol Evol. 2024 May 6;14(5):e11382. doi: 10.1002/ece3.11382 (PMC11074384; doi:10.1002/ece3.11382)
Supplement: Supplementary file 1 — Data S1. [file ECE3-14-e11382-s001.xlsx]

## Sheet: Comparison
Sample	Site	eDNA Metabarcoding	eDNA PCR average CT (each sample done in triplicate)
ASH1_L	ASH1	0	38.519
ASH1_M	ASH1	0	40.003
ASH1_R	ASH1	0
ASH2_L	ASH2	0
ASH2_M	ASH2	0
ASH2_R	ASH2	0
BLY_L	BLY	150	38.145
BLY_M	BLY	317	36.485
BLY_R	BLY	986	36.971
CLR1_L	CLR1	0
CLR1_M	CLR1	0
CLR1_R	CLR1	0
CLR2_L	CLR2	0
CLR2_M	CLR2	0
CLR2_R	CLR2	0
CLR3_L	CLR3	0
CLR3_M	CLR3	0
CLR3_R	CLR3	0
CLR4_L	CLR4	0
CLR4_M	CLR4	0
CLR4_R	CLR4	0
CLR5_L	CLR5	0
CLR5_M	CLR5	0
CLR5_R	CLR5	0
D305_L	D305	0
D305_M	D305	0
D305_R	D305	0
LAX2_L	LAX2	36	38.023
LAX2_M	LAX2	40	38.285
LAX2_R	LAX2	0
LAX3_L	LAX3	191	37.763
LAX3_M	LAX3	51	39.298
LAX3_R	LAX3	55	38.466
LAX4_L	LAX4	0
LAX4_M	LAX4	0
LAX4_R	LAX4	0
LAX5_L	LAX5	143	39.268
LAX5_M	LAX5	115	38.716
LAX5_R	LAX5	71	38.309
NDASH_L	NDASH	0
NDASH_M	NDASH	0
NDASH_R	NDASH	0
NFLAX1_L	NFLAX1	0
NFLAX1_M	NFLAX1	0
NFLAX1_R	NFLAX1	0
NFLAX2_L	NFLAX2	0	39.446
NFLAX2_M	NFLAX2	75	39.061
NFLAX2_R	NFLAX2	142
NFTAR_L	NFTAR	0
NFTAR_M	NFTAR	0
NFTAR_R	NFTAR	0
RCH_L	RCH	0
RCH_M	RCH	0
RCH_R	RCH	0
SFLAX1_L	SFLAX1	127
SFLAX1_M	SFLAX1	0	39.346
SFLAX1_R	SFLAX1	0
SFLAX2_L	SFLAX2	0
SFLAX2_M	SFLAX2	0
SFLAX2_R	SFLAX2	0
SFLAX3_L	SFLAX3	107
SFLAX3_M	SFLAX3	176	39.764
SFLAX3_R	SFLAX3	0
SFLAX4_L	SFLAX4	0
SFLAX4_M	SFLAX4	0
SFLAX4_R	SFLAX4	0
SFLAX5_L	SFLAX5	0
SFLAX5_M	SFLAX5	0
SFLAX5_R	SFLAX5	0	40.695
SFSPT_L	SFSPT	0
SFSPT_M	SFSPT	0
SFSPT_R	SFSPT	0
SJS_L	SJS	194	38.286
SJS_M	SJS	0	39.719
SJS_R	SJS	0
SLV1_L	SLV1	138	38.429
SLV1_M	SLV1	218	39.729
SLV1_R	SLV1	17
SLV2_L	SLV2	0
SLV2_M	SLV2	0
SLV2_R	SLV2	202	38.942
SPT_L	SPT	0
SPT_M	SPT	0
SPT_R	SPT	12
STL_L	STL	0
STL_M	STL	0
STL_R	STL	0
SWN_L	SWN	0
SWN_M	SWN	0
SWN_R	SWN	0
SWP_L	SWP	0	38.955
SWP_M	SWP	28
SWP_R	SWP	0
TAR_L	TAR	65	39.412
TAR_M	TAR	0	39.186
TAR_R	TAR	41	39.446
TSL_L	TSL	0
TSL_M	TSL	0
TSL_R	TSL	0
UTLL1_L	UTLL1	0
UTLL1_M	UTLL1	0
UTLL1_R	UTLL1	0
UTLL2_L	UTLL2	0
UTLL2_M	UTLL2	0
UTLL2_R	UTLL2	0
UTPC1_L	UTPC1	0
UTPC1_M	UTPC1	0
UTPC1_R	UTPC1	0
UTPC2_L	UTPC2	0
UTPC2_M	UTPC2	0
UTPC2_R	UTPC2	0
WFSJS_L	WFSJS	13	40.281
WFSJS_M	WFSJS	0	42.526
WFSJS_R	WFSJS	0	40.852
		3710

## Sheet: Metabarcoding Results
Phylum	Class	Order	Family	Genus	Species	Taxon	Common Name	Sum	NDASH	CLR2	LAX2	LAX3	RCH	SPT	SWN	SLV1	SFSPT	TAR	ASH1	ASH2	BLY	CLR1	CLR3	CLR4	CLR5	D305	LAX4	LAX5	NFLAX1	NFLAX2	NFTAR	SFLAX1	SFLAX2	SFLAX3	SFLAX4	SFLAX5	SJS	SLV2	STL	SWP	TSL	UTLL1	UTLL2	UTPC1	UTPC2	WFSJS
Annelida	Clitellata	Tubificida	Naididae	Chaetogaster		Chaetogaster sp.	Detitus Worm	2673556	7764	74611	11146	20806	31036	1718	41484	1362	908874	91	3457	12330	0	16463	75885	41115	3660	3334	331	6127	18374	2099	13696	43296	3273	31164	2073	29923	676	11100	24520	42651	13492	2517	774580	25489	312496	60543
Annelida	Clitellata	Tubificida	Naididae	Tubifex	Tubifex tubifex	Tubifex tubifex	Sludge Worm	430006	0	0	375	45043	0	0	0	0	0	0	0	0	0	0	0	0	0	0	104	2330	0	382154	0	0	0	0	0	0	0	0	0	0	0	0	0	0	0	0
Annelida	Clitellata	Tubificida	Naididae	Tasserkidrilus		Tasserkidrilus sp.	Detitus Worm	383514	7625	662	559	3560	27487	3117	20325	2256	7972	15164	16222	13930	1653	329	429	181	135	1429	154	800	0	1386	357	3398	0	9381	0	9376	104809	1068	3451	17242	0	8439	14324	75431	10184	679
Annelida	Clitellata	Opisthopora	Sparganophilidae	Sparganophilus	Sparganophilus tamesis	Sparganophilus tamesis	Earthworm	362877	0	0	23486	5511	0	5445	0	13808	0	96	1365	0	95	0	0	0	0	0	2127	19758	0	17628	0	0	0	0	0	0	11662	0	4583	4546	252767	0	0	0	0	0
Annelida	Clitellata	Tubificida	Naididae			Naididae sp.	Detitus Worm	206820	0	986	567	1011	0	22	0	89	4	716	288	29	258	259	1028	1322	502	0	10	103	1612	146	0	215	267	921	874	0	189404	0	633	0	135	1503	2432	267	1209	8
Annelida	Clitellata	Tubificida	Naididae	Aulodrilus	Aulodrilus pluriseta	Aulodrilus pluriseta	Detitus Worm	158787	726	14544	586	5679	2307	345	3000	1333	25983	2587	5686	4590	2371	0	0	3040	820	1032	120	949	2238	2788	0	2835	36	16359	2469	19626	1357	1260	3565	9710	892	2395	1816	11510	3258	975
Annelida	Clitellata	Tubificida	Naididae	Chaetogaster	Chaetogaster diaphanus	Chaetogaster diaphanus	Detitus Worm	130372	0	8645	2659	6707	1979	3307	0	703	12665	1221	0	0	0	1714	7604	924	1764	0	390	4443	2557	3745	0	11891	15965	673	605	1261	116	0	15083	20711	65	0	311	416	690	1558
Annelida	Clitellata	Opisthopora	Lumbricidae			Lumbricidae sp.	Earthworms	46421	12	0	132	0	50	0	1783	20	0	0	153	1433	0	3077	0	0	0	0	34328	354	0	0	0	0	0	0	4	712	0	0	0	0	0	0	1186	12	25	3140
Annelida	Clitellata	Tubificida	Enchytraeidae			Enchytraeidae sp.	Potworms	19906	810	419	261	283	1057	5	0	318	745	37	682	1150	451	920	2710	299	30	0	1011	144	201	0	1009	262	0	460	201	1465	3	1078	10	17	4	396	0	1194	384	1890
Annelida	Clitellata	Tubificida	Naididae	Limnodrilus	Limnodrilus claparedianus	Limnodrilus claparedianus	Detitus Worm	8476	32	0	0	0	2037	0	0	1884	0	907	2483	0	161	0	0	0	0	0	0	0	0	0	0	0	0	0	0	0	0	0	11	0	0	471	490	0	0	0
Annelida	Clitellata	Tubificida	Naididae	Limnodrilus	Limnodrilus hoffmeisteri	Limnodrilus hoffmeisteri	Detitus Worm	8095	0	0	108	133	858	2316	0	1864	0	257	66	0	64	0	0	0	0	0	25	126	0	0	0	45	0	0	0	497	14	0	971	187	29	367	168	0	0	0
Annelida	Clitellata	Tubificida	Naididae	Stylaria	Stylaria fossularis	Stylaria fossularis	Detitus Worm	6830	0	0	0	0	0	1275	0	129	0	0	0	0	0	0	0	0	0	0	0	0	0	5	0	0	0	0	0	0	0	0	5404	0	17	0	0	0	0	0
Annelida	Clitellata	Tubificida	Enchytraeidae	Cernosvitoviella		Cernosvitoviella sp.	Potworms	6277	0	357	0	226	0	0	221	51	17	59	0	314	0	278	1749	323	36	0	0	15	198	0	280	1017	0	0	69	17	0	399	20	0	0	0	631	0	0	0
Annelida	Clitellata	Tubificida	Naididae	Chaetogaster	Chaetogaster limnaei	Chaetogaster limnaei	Detitus Worm	5341	0	0	115	150	0	0	0	139	0	262	301	34	136	0	0	0	0	607	0	0	0	0	695	1603	85	0	0	321	0	0	502	0	0	53	0	0	302	36
Annelida	Clitellata	Tubificida	Naididae	Nais	Nais bretscheri	Nais bretscheri	Detitus Worm	4395	0	0	0	0	0	0	0	700	0	0	0	0	3549	0	0	0	0	0	0	0	0	0	0	0	0	0	0	0	0	0	146	0	0	0	0	0	0	0
Annelida	Clitellata	Opisthopora	Lumbricidae	Lumbricus	Lumbricus rubellus	Lumbricus rubellus	Red Marshworm	3682	7	0	0	105	0	0	0	77	0	143	292	0	1271	0	0	0	0	96	201	174	0	10	417	341	0	14	223	183	0	0	0	6	115	0	0	7	0	0
Annelida	Clitellata	Opisthopora	Lumbricidae	Bimastos	Bimastos rubidus	Bimastos rubidus	Bank Worm	3017	0	0	0	0	0	0	1317	35	0	0	0	134	0	0	0	0	0	0	21	0	0	0	0	0	0	0	0	0	0	1491	0	19	0	0	0	0	0	0
Annelida	Clitellata	Tubificida	Naididae	Limnodrilus	Limnodrilus udekemianus	Limnodrilus udekemianus	Detitus Worm	1689	0	4	10	93	16	0	0	0	0	3	0	16	65	0	155	8	0	0	0	21	6	0	3	188	60	26	0	0	14	0	0	18	0	870	0	93	12	8
Annelida	Clitellata	Opisthopora	Sparganophilidae	Sparganophilus		Sparganophilus sp.	Earthworms	1679	0	0	49	0	0	76	0	0	0	0	0	0	0	0	0	0	0	0	0	93	0	0	0	0	0	0	0	0	36	0	146	19	1260	0	0	0	0	0
Annelida	Clitellata	Tubificida	Naididae	Amphichaeta	Amphichaeta leydigi	Amphichaeta leydigi	Detitus Worm	1364	0	0	229	0	0	0	0	480	0	159	139	0	93	0	0	0	0	0	19	225	0	0	0	0	0	0	0	0	20	0	0	0	0	0	0	0	0	0
Annelida	Clitellata	Tubificida	Naididae	Ilyodrilus	Ilyodrilus templetoni	Ilyodrilus templetoni	Detitus Worm	1356	101	118	44	14	0	0	0	0	0	0	43	9	0	8	379	0	0	5	6	148	0	152	0	104	0	15	0	0	0	0	139	4	0	0	0	17	50	0
Annelida	Clitellata	Opisthopora	Megascolecidae			Megascolecidae sp.	an earthworm	1341	1341	0	0	0	0	0	0	0	0	0	0	0	0	0	0	0	0	0	0	0	0	0	0	0	0	0	0	0	0	0	0	0	0	0	0	0	0	0
Annelida	Clitellata	Opisthopora	Lumbricidae	Aporrectodea	Aporrectodea rosea	Aporrectodea rosea	Pink Soil Worm	1247	0	0	0	0	0	0	0	0	0	0	0	0	1247	0	0	0	0	0	0	0	0	0	0	0	0	0	0	0	0	0	0	0	0	0	0	0	0	0
Annelida	Clitellata	Opisthopora	Lumbricidae	Bimastos	Bimastos heimburgeri	Bimastos heimburgeri	Earthworm	1151	0	0	0	0	1096	0	0	0	0	0	0	0	0	0	0	0	0	0	55	0	0	0	0	0	0	0	0	0	0	0	0	0	0	0	0	0	0	0
Annelida	Clitellata	Tubificida	Naididae	Chaetogaster	Chaetogaster diastrophus	Chaetogaster diastrophus	Detitus Worm	915	3	0	18	0	0	56	0	69	287	0	64	21	6	5	0	5	0	250	0	0	3	0	0	0	3	58	0	0	0	8	25	3	0	0	0	0	31	0
Annelida	Clitellata	Tubificida	Enchytraeidae	Fridericia	Fridericia ratzeli	Fridericia ratzeli	Potworm	487	0	0	0	0	0	0	0	165	0	138	0	0	184	0	0	0	0	0	0	0	0	0	0	0	0	0	0	0	0	0	0	0	0	0	0	0	0	0
Annelida	Clitellata	Tubificida	Enchytraeidae	Cernosvitoviella	Cernosvitoviella minor	Cernosvitoviella minor	Potworm	386	0	5	5	3	0	0	29	0	0	0	0	35	0	46	73	0	0	0	51	0	0	0	19	79	0	11	0	5	0	0	10	0	0	0	0	0	4	11
Annelida	Clitellata	Tubificida	Naididae	Stylaria	Stylaria lacustris	Stylaria lacustris	Detitus Worm	356	0	0	25	0	0	126	0	54	0	0	0	0	0	0	0	0	0	0	0	21	0	4	0	0	0	0	0	0	0	0	122	0	4	0	0	0	0	0
Annelida	Clitellata	Tubificida	Naididae	Nais	Nais communis	Nais communis	Detitus Worm	330	78	74	0	0	0	19	0	0	0	0	0	34	0	3	0	0	0	0	0	0	0	0	0	0	0	0	0	0	0	122	0	0	0	0	0	0	0	0
Annelida	Clitellata	Tubificida	Naididae	Dero	Dero obtusa	Dero obtusa	Detitus Worm	325	52	0	0	0	0	0	30	0	0	0	3	0	0	12	0	0	0	0	0	14	0	4	0	0	0	0	0	0	210	0	0	0	0	0	0	0	0	0
Annelida	Clitellata	Opisthopora	Lumbricidae	Dendrobaena	Dendrobaena octaedra	Dendrobaena octaedra	Octagonal-Tail Worm	101	0	21	0	0	0	0	9	0	17	0	0	29	0	8	0	0	0	0	4	0	0	0	13	0	0	0	0	0	0	0	0	0	0	0	0	0	0	0
Annelida	Clitellata	Tubificida	Naididae	Aulodrilus	Aulodrilus pigueti	Aulodrilus pigueti	Detitus Worm	81	0	0	0	0	0	0	0	0	0	0	0	0	0	0	0	0	0	0	0	0	0	0	0	0	0	0	0	0	0	0	81	0	0	0	0	0	0	0
Annelida	Clitellata	Tubificida	Naididae	Dero	Dero digitata	Dero digitata	Detitus Worm	48	0	0	0	0	0	0	0	0	0	0	44	0	4	0	0	0	0	0	0	0	0	0	0	0	0	0	0	0	0	0	0	0	0	0	0	0	0	0
Annelida	Clitellata	Tubificida	Naididae	Dero	Dero vaga	Dero vaga	Detitus Worm	36	0	0	0	0	0	0	0	21	0	0	0	0	0	0	0	0	0	0	0	0	0	15	0	0	0	0	0	0	0	0	0	0	0	0	0	0	0	0
Annelida	Clitellata	Tubificida	Enchytraeidae	Henlea	Henlea nasuta	Henlea nasuta	Potworm	21	0	0	0	0	0	0	0	0	0	21	0	0	0	0	0	0	0	0	0	0	0	0	0	0	0	0	0	0	0	0	0	0	0	0	0	0	0	0
Annelida	Clitellata	Tubificida	Naididae	Slavina	Slavina appendiculata	Slavina appendiculata	Detitus Worm	13	0	0	0	0	0	0	0	0	0	0	0	0	0	0	0	0	0	0	0	0	0	0	0	3	6	0	0	0	0	0	4	0	0	0	0	0	0	0
Annelida	Clitellata	Tubificida	Naididae	Nais		Nais sp.	Detitus Worm	7	0	0	0	0	0	0	0	0	0	0	0	0	0	7	0	0	0	0	0	0	0	0	0	0	0	0	0	0	0	0	0	0	0	0	0	0	0	0
Annelida	Clitellata	Opisthopora	Lumbricidae	Dendrodrilus		Dendrodrilus sp.	Earthworms	5	0	0	0	0	0	0	0	0	0	0	0	0	0	5	0	0	0	0	0	0	0	0	0	0	0	0	0	0	0	0	0	0	0	0	0	0	0	0
Annelida	Clitellata	Opisthopora	Lumbricidae	Octolasion	Octolasion lacteum	Octolasion lacteum	Earthworm	3	0	0	0	0	0	0	0	0	0	0	3	0	0	0	0	0	0	0	0	0	0	0	0	0	0	0	0	0	0	0	0	0	0	0	0	0	0	0
Annelida	Clitellata	Hirudinea	Glossiphoniidae	Helobdella		Helobdella sp.	Leeches	3613	0	198	75	199	0	0	0	45	456	0	0	0	0	29	0	257	168	0	0	65	41	20	0	0	39	305	0	0	0	0	119	432	0	0	157	532	284	192
Annelida	Clitellata	Hirudinea	Erpobdellidae	Dina	Dina parva	Dina parva	Leech	2012	0	540	0	20	39	0	0	7	0	0	25	0	0	100	151	351	0	8	0	0	173	0	46	165	0	0	0	17	0	332	38	0	0	0	0	0	0	0
Annelida	Clitellata	Hirudinea	Haemopidae	Haemopis	Haemopis marmorata	Haemopis marmorata	Leech	775	0	0	0	0	0	0	0	0	0	0	0	0	0	0	0	0	0	0	0	0	0	0	0	0	0	7	0	240	0	0	0	0	45	30	453	0	0	0
Annelida	Clitellata	Hirudinea	Glossiphoniidae	Placobdella	Placobdella picta	Placobdella picta	Leech	552	0	0	0	0	0	0	0	0	0	0	0	0	0	0	0	0	0	0	0	0	0	68	0	86	110	0	0	0	0	0	0	215	0	73	0	0	0	0
Annelida	Clitellata	Hirudinea	Haemopidae	Haemopis	Haemopis kingi	Haemopis kingi	Leech	53	0	0	0	0	0	0	0	0	0	0	0	0	0	0	0	0	0	0	20	0	0	0	0	0	0	0	0	0	0	33	0	0	0	0	0	0	0	0
Annelida	Clitellata	Hirudinea	Erpobdellidae	Erpobdella	Erpobdella microstoma	Erpobdella microstoma	Leech	4	0	0	0	4	0	0	0	0	0	0	0	0	0	0	0	0	0	0	0	0	0	0	0	0	0	0	0	0	0	0	0	0	0	0	0	0	0	0
Arthropoda	Insecta	Diptera	Simuliidae	Simulium		Simulium sp.	Black Flies	10135254	294055	133571	175126	1041654	202913	30453	1652812	124802	115109	72201	46455	3871	5648	18393	94091	499979	432117	3986	13117	198416	224795	300214	421	608350	40775	27307	2438	15929	42443	4207	315921	348415	35573	2003789	16590	868985	30112	90221
Arthropoda	Insecta	Diptera	Chironomidae			Chironomidae sp.	Non-biting Midges	4064882	38060	63964	87964	120763	72125	10667	155863	26403	109817	26934	33698	53666	232085	509939	131223	102052	14390	403279	11459	106158	97669	32103	22801	186266	18807	75835	217109	199747	8024	335476	115776	146644	38059	43485	38104	66587	31202	80679
Arthropoda	Insecta	Diptera	Chironomidae	Corynoneura		Corynoneura sp.	Non-biting Midges	3284929	30925	12652	14629	66127	2610	81	1486	13386	18240	2242	32240	2857	13437	307059	6972	23848	12759	12583	496	19358	11270	28204	17853	43939	1083	209735	84644	33468	4912	14089	4902	45845	4531	35672	357770	58753	1583302	150970
Arthropoda	Insecta	Diptera	Chironomidae	Parametriocnemus		Parametriocnemus sp.	Non-biting Midges	1816625	1963	3992	9373	145367	2024	21831	0	9876	21648	7970	2497	3105	3356	3063	7837	101198	28675	532	383	11821	43166	8500	769	95431	548	14846	523633	45898	6907	523	37357	23242	0	1917	2301	225744	21707	377625
Arthropoda	Insecta	Diptera	Simuliidae	Simulium	Simulium vittatum	Simulium vittatum	Striped Black Fly	1557826	7222	0	4262	12638	263	16924	0	116742	0	107052	298974	0	76401	122	0	0	0	720545	202	4248	0	7050	0	15097	5977	1167	0	0	1137	108	133589	16197	0	4995	0	6473	419	22
Arthropoda	Insecta	Diptera	Simuliidae	Simulium	Simulium tuberosum	Simulium tuberosum	Tubercled Black Fly	1429831	1023	114864	35519	163965	17685	8	12025	22352	2743	24857	11653	3406	13434	26708	210640	4625	165	78	1819	41574	2266	18666	154	284378	1408	100433	31012	80634	23116	52510	774	37148	0	1938	2731	59504	641	23375
Arthropoda	Maxillopoda	Harpacticoida	Canthocamptidae	Bryocamptus	Bryocamptus nivalis	Bryocamptus nivalis	Harpacticoid copepod	960739	0	2015	353	554	668	38	475	126	1028	172	596	189487	1061	3572	7837	98	0	5218	7	412	100	559	2109	4951	42	702235	1841	13803	118	18389	845	2030	0	0	0	0	0	0
Arthropoda	Insecta	Diptera	Chironomidae	Microtendipes		Microtendipes sp.	Non-biting Midges	888764	264	1624	236631	127660	415	134	2809	3288	1347	1027	1400	0	2502	1283	2343	65	6	442	6307	308060	64	3108	0	84832	27241	1560	0	2170	18650	0	1687	8145	110	811	2904	6449	32715	711
Arthropoda	Insecta	Diptera	Chironomidae	Thienemanniella	Thienemanniella xena	Thienemanniella xena	Non-biting Midge	787420	4756	272	66892	7404	63973	24429	0	484659	66	1775	1100	151	2060	2034	4161	1468	821	229	1497	65766	783	1400	0	7151	1227	212	33	20	1033	0	8152	6066	2237	10695	2716	9701	1497	984
Arthropoda	Insecta	Orthoptera	Rhaphidophoridae	Ceuthophilus	Ceuthophilus guttulosus	Ceuthophilus guttulosus	Thomas' Camel Cricket	596614	0	0	0	0	0	0	0	0	0	0	0	521	0	141	0	0	0	0	0	0	912	0	594343	0	0	0	0	671	26	0	0	0	0	0	0	0	0	0
Arthropoda	Insecta	Diptera	Chironomidae	Tanytarsus		Tanytarsus sp.	Green Midges	584173	1713	139	944	2615	686	4	253	339	3563	0	244	705	0	744	104	1644	423	51108	1449	735	1373	853	0	2744	10084	1439	1127	553	18	0	3614	74717	149	15946	321669	23457	46516	12502
Arthropoda	Maxillopoda	Cyclopoida	Cyclopidae	Macrocyclops	Macrocyclops albidus	Macrocyclops albidus	Cyclopoid Copepod	436225	8503	2891	2257	55228	779	1061	702	404	10732	1477	360	8549	307	2200	1478	71569	41162	162	328	3711	36068	3570	0	2974	125537	6730	4759	1983	144	503	693	4248	3719	22460	5769	735	1495	978
Arthropoda	Euchelicerata	Sarcoptiformes	Trhypochthoniidae			Trhypochthoniidae sp.	Oribatid Mites	433552	863	4551	427	17107	3599	709	3689	215	22383	128	729	14036	0	9938	5102	14008	11220	552	1152	1851	18699	0	0	4444	1820	2384	4266	4872	683	0	2042	0	13238	104	103730	3456	16822	144733
Arthropoda	Insecta	Diptera	Chironomidae	Cladotanytarsus		Cladotanytarsus sp.	Non-biting Midges	419320	1488	0	30743	2359	0	14224	0	4013	441	71	0	0	0	0	0	0	0	0	1019	35050	0	963	0	1468	10	0	0	0	55	0	196353	121144	0	0	0	4220	5544	155
Arthropoda	Insecta	Diptera	Ceratopogonidae	Culicoides		Culicoides sp.	Biting Midges	411486	129	0	0	40	0	0	0	0	0	32	5	126	75	36	0	0	0	0	410831	0	0	5	0	99	0	10	0	0	0	0	0	0	5	0	82	0	0	11
Arthropoda	Insecta	Diptera	Simuliidae	Simulium	Simulium silvestre	Simulium silvestre	Woodland Black Fly	318310	666	20937	112	18254	7127	0	52844	0	32804	0	211	133	0	2506	13248	58567	14151	0	98	231	59940	344	0	9170	112	1061	9200	515	31	0	0	6096	0	0	978	5094	0	3880
Arthropoda	Insecta	Plecoptera	Nemouridae	Amphinemura	Amphinemura palmeni	Amphinemura palmeni	Lovely Forestfly	274834	0	29890	529	10532	6408	0	40433	362	4538	937	1048	4553	0	19500	43275	1475	7	0	9	659	746	718	5792	36201	8	9122	14047	14074	385	3186	0	5138	0	0	0	20256	0	1006
Arthropoda	Branchiopoda	Diplostraca	Chydoridae			Chydoridae sp.	Anomopod Water Fleas	224597	0	0	15746	5179	87	0	0	515	0	0	0	0	0	0	0	0	0	0	241	14688	27	55	0	4031	59	21	0	0	18	0	0	74151	0	7547	940	37902	38683	24707
Arthropoda	Maxillopoda	Cyclopoida	Cyclopidae			Cyclopidae sp.	Cyclopoid Copepods	220285	536	7	8763	3714	18	4	1698	871	116	279	456	635	468	240	0	0	66	163	46161	7703	4907	1563	5	645	50570	243	129	831	742	0	0	1480	0	10768	70060	3800	1749	895
Arthropoda	Insecta	Diptera	Chironomidae	Tvetenia	Tvetenia paucunca	Tvetenia paucunca	Non-biting Midge	205202	432	0	8303	17821	3853	1008	0	22038	1346	25331	8259	6367	20260	114	0	0	0	437	89	7461	0	7154	254	9115	0	2635	0	1563	1401	9827	45620	935	0	0	0	2493	363	723
Arthropoda	Maxillopoda	Cyclopoida	Cyclopidae	Eucyclops	Eucyclops prionophorus	Eucyclops prionophorus	Cyclopoid Copepod	193030	28338	0	2726	1707	255	0	0	826	0	139	125275	26	617	0	0	0	0	35	7	1612	0	14644	0	543	6	329	72	736	110	0	0	0	0	443	14567	0	0	17
Arthropoda	Insecta	Trichoptera	Hydropsychidae	Diplectrona	Diplectrona modesta	Diplectrona modesta	Gentle Net-spinning Caddisfly	175242	12	513	122	3057	18249	0	778	0	11040	29	10019	5321	1577	543	2310	12208	1561	0	35	103	5982	1231	0	5152	20	12620	3691	70698	92	0	0	1627	0	0	0	4934	447	1271
Arthropoda	Maxillopoda	Cyclopoida	Cyclopidae	Macrocyclops	Macrocyclops fuscus	Macrocyclops fuscus	Cyclopoid Copepod	170739	0	278	1209	3774	55	603	0	651	0	341	8494	0	33	308	825	0	0	102	113	2557	864	231	0	8767	118790	0	0	0	0	0	484	10675	1035	7906	364	415	1865	0
Arthropoda	Insecta	Diptera	Chironomidae	Chironomus		Chironomus sp.	Non-biting Midges	158248	7806	1777	2734	10451	7927	392	0	1694	2107	469	5975	2458	1692	1189	2402	13871	3830	0	117	4439	5850	1507	1733	6661	3877	6630	19961	19186	42	302	946	7240	107	2980	3113	3980	1050	1753
Arthropoda	Insecta	Diptera	Chironomidae	Micropsectra		Micropsectra sp.	Non-biting Midges	153899	643	9463	513	10866	1280	21	16715	507	2006	1622	94	24	0	5341	13607	3153	389	0	116	649	20203	1182	41	11535	11646	17142	10002	6992	603	30	274	5252	0	0	661	756	37	534
Arthropoda	Insecta	Hemiptera	Pentatomidae	Stiretrus		Stiretrus sp.	Predatory Stink Bugs	149141	0	58215	837	2283	888	0	0	352	0	381	0	677	0	332	0	49346	857	0	0	0	28650	123	0	2284	0	108	58	2985	0	0	161	225	0	20	359	0	0	0
Arthropoda	Insecta	Diptera	Pediciidae	Dicranota		Dicranota sp.	Hairy-eyed Crane Flies	142254	0	8781	529	2376	6597	33	11463	504	866	307	2248	940	1054	3433	20001	3068	285	0	0	25	1592	896	6811	13706	0	2711	3492	4143	186	31802	2996	3671	0	118	369	6824	247	180
Arthropoda	Insecta	Diptera	Chironomidae	Conchapelopia	Conchapelopia telema	Conchapelopia telema	Non-biting Midge	137686	11841	0	2183	7983	0	2071	0	9778	312	3877	4485	462	4465	121	432	2140	2462	1218	73	2070	1101	3545	0	5516	2441	2082	0	3162	810	0	20059	2477	7494	9155	709	12997	7075	3090
Arthropoda	Insecta	Diptera	Chironomidae	Polypedilum	Polypedilum aviceps	Polypedilum aviceps	Non-biting Midge	128718	147	0	6654	12058	13	6	0	89301	0	1624	675	160	2309	0	54	0	0	0	109	6422	0	511	0	3391	205	1813	24	135	488	1124	244	584	4	0	9	299	40	315
Arthropoda	Insecta	Diptera	Chironomidae	Cricotopus		Cricotopus sp.	Non-biting Midges	122175	3159	0	7759	365	0	195	473	73562	182	13439	232	0	128	16	147	0	0	69	10	8742	0	531	0	15	33	0	0	0	10350	0	66	782	401	953	82	416	40	28
Arthropoda	Insecta	Diptera	Chironomidae	Limnophyes		Limnophyes sp.	Non-biting Midges	121126	0	1261	0	3215	809	86	1585	239	961	712	142	20355	751	6990	997	3823	707	475	525	166	1866	578	745	1087	24	1824	35559	7021	1428	11729	62	1369	4846	0	553	3975	378	4283
Arthropoda	Insecta	Diptera	Chironomidae	Phaenopsectra	Phaenopsectra flavipes	Phaenopsectra flavipes	Non-biting Midge	113443	95304	0	185	1668	35	69	0	46	173	161	493	10	0	0	0	0	0	2684	0	333	174	695	0	2407	1807	732	174	1359	44	0	89	65	575	650	787	1110	803	811
Arthropoda	Insecta	Diptera	Calliphoridae	Lucilia	Lucilia coeruleiviridis	Lucilia coeruleiviridis	Blue-green Bottle Fly	113193	0	0	0	0	0	0	0	0	0	0	0	0	0	0	0	0	0	0	0	0	0	0	0	0	0	0	0	0	0	0	0	0	0	0	0	113193	0	0
Arthropoda	Insecta	Plecoptera	Nemouridae	Nemoura		Nemoura sp.	Forestflies	113070	0	5921	0	130	260	0	16210	20	38349	75	0	495	0	18997	9949	125	36	0	0	0	101	0	694	5116	0	0	1000	2240	0	9159	0	0	0	0	0	4100	0	93
Arthropoda	Insecta	Lepidoptera	Geometridae	Iridopsis	Iridopsis vellivolata	Iridopsis vellivolata	Large Purplish Gray Moth	105537	0	6493	0	1162	232	0	13718	0	68	42	0	0	0	812	5956	2178	899	0	10	0	1479	0	0	4592	106	0	154	0	61	67488	0	0	0	87	0	0	0	0
Arthropoda	Insecta	Coleoptera	Hydrophilidae	Hydrobius	Hydrobius melaenus	Hydrobius melaenus	Coal Water Scavenger Beetle	99900	0	4426	848	1584	1868	121	417	386	6987	1043	1124	7156	946	3564	486	1484	57	0	0	170	960	1714	1574	3452	0	3854	13160	9975	122	23210	531	431	0	1894	0	6356	0	0
Arthropoda	Insecta	Diptera	Simuliidae	Simulium	Simulium decorum	Simulium decorum	Decorous Black Fly	96001	0	0	542	14553	0	1997	0	1775	0	18324	0	0	0	0	0	0	58	0	49	642	0	2649	0	33206	1872	0	0	0	0	0	10153	0	0	10181	0	0	0	0
Arthropoda	Insecta	Diptera	Cecidomyiidae			Cecidomyiidae sp.	Gall and Wood Midges	93045	97	950	3785	3107	733	198	2921	500	936	810	1934	3196	546	1469	4229	1221	209	174	1311	5276	822	878	1423	6642	70	1429	4654	2742	1024	24759	644	2226	533	184	746	3529	183	6955
Arthropoda	Collembola	Neelipleona	Neelidae	Megalothorax		Megalothorax sp.	Short-horned Springtails	90535	0	0	0	7	0	0	0	0	0	0	0	17	0	0	0	0	5	0	89444	0	0	0	0	0	0	0	0	886	0	0	0	0	148	0	0	0	0	28
Arthropoda	Insecta	Diptera	Chironomidae	Conchapelopia		Conchapelopia sp.	Non-biting Midges	88348	0	157	11907	7966	2928	505	0	985	20197	94	233	382	590	207	663	279	91	0	627	11658	169	1713	0	9510	891	322	2022	3509	205	0	543	8148	183	99	593	673	111	188
Arthropoda	Insecta	Diptera	Chironomidae	Tanytarsus	Tanytarsus guerlus	Tanytarsus guerlus	Green Midge	85797	1853	0	28391	971	0	0	0	1521	0	82	0	0	377	0	0	0	0	0	371	34645	0	60	0	180	0	0	0	0	118	0	144	0	0	1303	65	427	15153	136
Arthropoda	Maxillopoda	Harpacticoida	Canthocamptidae			Canthocamptidae sp.	Harpacticoid copepods	84429	107	0	5697	6204	0	512	0	1609	0	1679	0	2394	0	3831	0	0	0	34239	16104	5247	0	0	0	0	0	0	0	0	0	0	1931	0	308	0	1563	0	2674	330
Arthropoda	Insecta	Diptera	Tipulidae	Tipula	Tipula abdominalis	Tipula abdominalis	Giant Crane Fly	82135	61	827	1825	11022	734	126	0	1116	1557	1986	1587	14228	976	1129	302	1269	284	0	98	1493	894	843	1588	3876	61	5849	5398	8257	179	475	494	1669	277	1941	5498	2123	664	1429
Arthropoda	Insecta	Trichoptera	Hydropsychidae	Hydropsyche	Hydropsyche betteni	Hydropsyche betteni	Betten's Net-spinning Caddisfly	81829	42	256	4251	4795	173	13949	0	1514	0	4399	0	6	875	511	1684	955	133	0	207	6970	466	2685	0	8210	1914	32	0	0	41	0	19789	2628	43	248	198	4019	638	198
Arthropoda	Insecta	Trichoptera	Lepidostomatidae	Lepidostoma	Lepidostoma griseum	Lepidostoma griseum	Grey Bizarre Caddisfly	80477	0	6718	14	256	1969	0	5996	15	673	43	208	179	0	1235	13789	1948	0	0	0	87	1117	81	14102	9573	3	1975	1855	6688	9	11025	17	12	0	0	0	887	0	3
Arthropoda	Insecta	Diptera	Chironomidae	Eukiefferiella	Eukiefferiella claripennis	Eukiefferiella claripennis	Non-biting Midge	79235	0	2345	4776	5693	555	527	3271	1141	0	1516	3996	0	966	1713	5227	59	25	31	529	7176	75	4588	1045	5239	0	29	0	0	1581	22421	2905	215	0	170	0	1324	0	97
Arthropoda	Insecta	Plecoptera	Leuctridae	Leuctra	Leuctra rickeri	Leuctra rickeri	Spined Needlefly	76197	0	0	0	0	0	0	76197	0	0	0	0	0	0	0	0	0	0	0	0	0	0	0	0	0	0	0	0	0	0	0	0	0	0	0	0	0	0	0
Arthropoda	Collembola	Entomobryomorpha	Tomoceridae			Tomoceridae sp.	Long-horned Springtails	69525	9	0	0	1185	274	3	0	2450	3364	228	115	14082	282	389	455	18	0	34	2430	348	4398	576	157	1493	0	230	1010	4454	117	0	0	477	18765	0	233	5048	1349	5552
Arthropoda	Insecta	Coleoptera	Scirtidae	Contacyphon		Contacyphon sp.	Marsh Beetles	65031	86	1274	948	2827	500	0	3606	0	1437	101	418	23536	7	2134	0	1853	463	0	2330	566	7351	889	28	163	14	1988	2002	3143	306	118	1222	1072	443	86	167	128	539	3286
Arthropoda	Euchelicerata	Trombidiformes	Hygrobatidae	Atractides		Atractides sp.	Water Mites	60548	0	2947	0	207	4230	0	13970	202	0	2343	1268	400	2244	1128	2126	562	0	269	0	90	345	0	0	2531	0	1153	0	3145	327	19590	0	17	0	0	0	1320	0	134
Arthropoda	Insecta	Diptera	Chironomidae	Micropsectra	Micropsectra xantha	Micropsectra xantha	Non-biting Midge	59966	0	0	627	342	0	25	0	795	0	750	7802	1841	1478	130	0	0	0	387	7	0	0	202	683	373	0	0	898	495	355	42095	220	439	0	0	0	0	0	22
Arthropoda	Insecta	Diptera	Limoniidae	Pseudolimnophila	Pseudolimnophila luteipennis	Pseudolimnophila luteipennis	Limoniid Crane Fly	56701	82	643	746	2429	770	9	316	78	0	209	138	7909	74	1605	1374	3427	859	0	202	347	2160	1259	186	920	8	10073	612	5181	63	0	2827	2684	740	1180	1862	2145	2660	924
Arthropoda	Insecta	Diptera	Tabanidae	Chrysops		Chrysops sp.	Deer Flies	56307	417	947	869	3589	387	472	2558	589	2058	1143	674	3163	122	1009	2443	4556	1538	0	62	817	2061	1272	0	3053	43	1881	5072	1721	168	207	749	2615	714	559	922	6234	141	1482
Arthropoda	Insecta	Lepidoptera	Gelechiidae	Peltasta		Peltasta sp.	a twirler moth	54052	5769	335	308	3768	1373	1572	1131	194	1013	364	456	1410	21	382	444	1342	1020	114	7353	225	724	878	5	787	2376	1169	3580	617	448	14	492	5401	9	5006	2703	367	527	355
Arthropoda	Insecta	Lepidoptera	Noctuidae	Magusa	Magusa divaricata	Magusa divaricata	Orbed Narrow-wing Moth	53497	0	0	0	0	23864	0	0	0	424	14	0	0	0	0	0	0	0	0	0	0	0	0	527	0	51	0	0	0	0	0	0	0	0	67	0	28197	303	50
Arthropoda	Insecta	Diptera	Chironomidae	Thienemannimyia		Thienemannimyia sp.	Non-biting Midges	53018	0	0	18791	5534	0	0	0	587	0	0	0	0	655	59	0	0	0	0	1571	24137	0	426	0	287	34	0	0	0	148	0	0	669	0	0	0	0	0	120
Arthropoda	Insecta	Diptera	Chironomidae	Polypedilum		Polypedilum sp.	Non-biting Midges	52867	260	198	1414	2516	340	276	0	1330	79	848	916	12571	226	3086	259	659	605	77	586	1790	401	944	0	976	1644	999	30	2970	248	0	721	954	2915	2506	1322	760	1837	5604
Arthropoda	Insecta	Trichoptera	Brachycentridae	Brachycentrus	Brachycentrus americanus	Brachycentrus americanus	American Humpless Caddisfly	52615	0	6142	1680	8054	0	4	8462	201	0	0	68	0	0	1576	11008	0	0	0	121	2110	0	571	0	11236	0	109	0	0	576	0	617	80	0	0	0	0	0	0
Arthropoda	Insecta	Ephemeroptera	Baetidae	Baetis	Baetis tricaudatus	Baetis tricaudatus	Common Small Minnow Mayfly	51829	0	0	250	473	0	28	0	2194	0	2462	1676	37	29576	0	0	0	0	0	7	233	0	0	166	485	0	10	0	0	293	13913	0	0	0	0	0	16	10	0
Arthropoda	Insecta	Diptera	Chironomidae	Stempellinella		Stempellinella sp.	Non-biting Midges	50962	0	0	151	5218	29	51	0	76	142	77	0	0	130	0	0	0	0	0	16	314	0	955	0	7260	3856	2247	0	0	83	0	2444	10024	0	1586	541	4614	9483	1665
Arthropoda	Euchelicerata	Trombidiformes	Eupodidae			Eupodidae sp.	Eupodid mites	49481	0	247	0	71	138	0	238	224	57	197	0	1578	19	675	529	585	18	0	187	93	227	30	37812	595	0	137	11	362	76	161	26	38	1102	22	2199	1055	11	761
Arthropoda	Insecta	Diptera	Chironomidae	Rheocricotopus	Rheocricotopus robacki	Rheocricotopus robacki	Non-biting Midge	47799	4253	0	1079	9375	1058	0	0	294	61	90	0	0	0	0	0	0	72	0	26	773	0	113	0	24814	2051	369	0	549	38	0	0	0	0	2252	470	0	0	62
Arthropoda	Maxillopoda	Cyclopoida	Cyclopidae	Eucyclops	Eucyclops macruroides	Eucyclops macruroides	Cyclopoid Copepod	47222	0	0	139	624	161	0	0	0	0	0	0	0	0	18	0	0	23	0	5	207	0	853	0	743	41817	0	0	0	0	0	152	1852	0	564	64	0	0	0
Arthropoda	Insecta	Plecoptera	Nemouridae	Amphinemura		Amphinemura sp.	Forestflies	44792	0	0	0	372	12286	0	0	34	18702	31	161	2223	0	0	0	0	0	0	0	0	0	969	89	0	0	2455	71	1177	34	0	369	2313	0	0	0	2885	121	500
Arthropoda	Insecta	Lepidoptera	Acrolophidae	Acrolophus		Acrolophus sp.	Tubeworm Moths	43077	0	426	0	551	68	216	0	89	408	49	668	1099	0	722	392	88	0	0	27	0	0	237	286	623	0	77	2428	7327	37	19809	116	742	1932	115	0	4315	151	79
Arthropoda	Insecta	Megaloptera	Corydalidae	Chauliodes	Chauliodes pectinicornis	Chauliodes pectinicornis	Summer Fishfly	42694	0	0	38	4105	242	0	1191	260	0	617	529	6032	1081	417	0	7754	3154	0	37	0	3671	205	329	0	767	663	3072	3341	187	0	307	768	270	1189	43	1181	236	1008
Arthropoda	Euchelicerata	Trombidiformes	Sperchontidae	Sperchon		Sperchon sp.	Water Mites	41992	0	7060	0	247	2465	0	11624	1116	0	421	314	0	3793	675	4593	3756	104	0	0	300	1472	0	0	3127	0	407	0	262	104	75	0	0	0	0	0	0	0	77
Arthropoda	Collembola	Symphypleona	Sminthurididae			Sminthurididae sp.	Sminthuridid Globular Springtails	41940	141	0	35	21	69	0	0	0	3	0	245	1367	79	469	0	0	0	261	36757	0	194	0	69	0	0	11	28	0	37	7	0	707	191	0	858	0	60	331
Arthropoda	Insecta	Diptera	Chironomidae	Xenochironomus	Xenochironomus xenolabis	Xenochironomus xenolabis	Non-biting Midge	41673	0	0	0	120	0	20609	0	5663	0	352	0	0	0	0	0	0	0	0	0	0	0	257	0	0	0	0	0	0	0	0	3718	0	10954	0	0	0	0	0
Arthropoda	Insecta	Hemiptera	Pentatomidae	Podisus	Podisus brevispinus	Podisus brevispinus	Spined Soldier Bug	38338	0	5054	0	1006	507	0	228	96	0	51	90	842	0	102	601	14255	94	0	12	73	9954	22	0	442	0	79	1279	531	22	42	0	1651	0	0	0	1210	0	95
Arthropoda	Insecta	Ephemeroptera	Ephemerellidae	Ephemerella	Ephemerella subvaria	Ephemerella subvaria	Hendrickson's Spiny Crawler Mayfly	37479	0	0	10626	3563	0	23	0	1866	579	1984	0	0	0	0	0	0	0	0	1622	13649	0	0	63	257	0	0	914	0	202	0	0	1946	0	0	0	0	0	185
Arthropoda	Insecta	Trichoptera	Limnephilidae	Anabolia	Anabolia consocia	Anabolia consocia	Companionable Northern Caddisfly	37288	0	407	118	834	390	0	0	231	71	5178	5610	3919	4017	21	0	141	9	0	13	21	101	850	52	1827	0	1365	60	10954	131	0	0	267	0	0	68	531	38	64
Arthropoda	Insecta	Ephemeroptera	Isonychiidae	Isonychia	Isonychia sayi	Isonychia sayi	Say's Howdy Mayfly	37255	0	0	16848	0	0	0	0	238	0	0	0	0	0	0	0	0	0	0	1348	18578	0	0	0	0	0	0	0	0	0	0	0	0	0	0	0	243	0	0
Arthropoda	Insecta	Diptera	Pediciidae	Pedicia	Pedicia goldsworthyi	Pedicia goldsworthyi	Hairy-eyed Crane Fly	36221	0	827	0	0	0	0	0	0	0	0	118	591	0	1232	3059	72	0	0	0	0	69	0	1062	1176	0	0	201	0	18	27796	0	0	0	0	0	0	0	0
Arthropoda	Euchelicerata	Trombidiformes	Eriophyidae			Eriophyidae sp.	Gall Mites	35997	0	12	0	178	15	0	1814	0	54	22	0	11316	55	5693	584	284	31	0	852	0	220	3	2450	643	0	0	33	7	1109	2137	8	0	963	0	740	615	192	5967
Arthropoda	Insecta	Diptera	Chironomidae	Prodiamesa	Prodiamesa olivacea	Prodiamesa olivacea	Non-biting Midge	34281	0	4856	0	202	0	90	0	8316	0	3981	2200	0	8970	1156	691	0	0	0	0	0	8	0	795	1219	0	0	0	0	431	523	37	655	0	0	0	151	0	0
Arthropoda	Insecta	Hemiptera	Aphrophoridae	Aphrophora	Aphrophora cribrata	Aphrophora cribrata	Pine Spittlebug	33099	0	3774	0	950	2129	44	4877	11	287	265	0	0	0	3422	5894	1508	33	0	8	0	941	63	114	4908	493	93	39	0	67	2113	0	291	0	184	29	562	0	0
Arthropoda	Insecta	Diptera	Chironomidae	Procladius		Procladius sp.	Non-biting Midges	32809	193	595	4317	2315	0	616	138	442	5057	25	1426	857	0	409	209	61	22	0	42	3578	890	1825	0	2140	720	94	0	0	32	0	31	2268	40	1521	345	1290	1231	80
Arthropoda	Insecta	Diptera	Ceratopogonidae			Ceratopogonidae sp.	Biting Midges	32432	908	0	247	1079	57	5402	0	532	0	159	5729	662	27	399	0	312	0	273	2534	603	269	113	0	1941	3431	0	138	0	0	43	624	426	3897	228	1360	335	0	704
Arthropoda	Insecta	Diptera	Ceratopogonidae	Atrichopogon		Atrichopogon sp.	Biting Midges	31125	582	0	87	1464	4	0	0	248	334	17	296	2353	465	1192	157	262	505	1439	351	250	437	967	118	644	57	1048	975	0	0	0	769	2644	5960	2967	1617	437	895	1584
Arthropoda	Insecta	Diptera	Chironomidae	Brillia	Brillia flavifrons	Brillia flavifrons	Non-biting Midge	31036	0	0	1913	3555	0	20	0	3885	0	2113	2794	108	3930	0	0	0	0	0	30	1965	0	4702	61	2023	0	278	22	0	1105	47	361	0	0	223	0	1720	38	143
Arthropoda	Insecta	Diptera	Simuliidae	Simulium	Simulium gouldingi	Simulium gouldingi	Goulding's Black Fly	30591	0	0	0	303	210	0	14638	0	7012	0	0	28	0	0	0	1356	16	0	25	0	2980	15	0	737	12	0	1922	0	19	0	0	556	0	0	56	0	0	706
Arthropoda	Ostracoda	Podocopida	Cyprididae	Cypridopsis	Cypridopsis vidua	Cypridopsis vidua	Seed Shrimp	30191	17033	0	188	1028	0	38	0	0	0	54	351	143	0	260	176	0	0	172	20	114	0	670	0	2313	656	0	0	0	0	0	72	0	62	5151	55	710	925	0
Arthropoda	Insecta	Diptera	Pediciidae	Pedicia	Pedicia albivitta	Pedicia albivitta	Giant Eastern Crane Fly	30132	0	1262	0	700	161	13	3208	0	1555	106	227	1593	0	302	770	88	0	0	0	148	0	477	834	1834	0	871	8268	5807	0	355	436	0	0	0	0	1117	0	0
Arthropoda	Insecta	Diptera	Chironomidae	Micropsectra	Micropsectra polita	Micropsectra polita	Non-biting Midge	29490	198	99	84	2825	21	3	0	150	6	363	7586	103	291	309	648	25	0	5523	0	65	0	140	14	1087	101	472	767	3409	629	238	1099	912	0	534	1419	161	161	48
Arthropoda	Insecta	Coleoptera	Hydrophilidae	Cymbiodyta	Cymbiodyta vindicata	Cymbiodyta vindicata	Beaver Pond Scavenger	29224	1259	250	0	2823	893	0	3170	171	0	0	191	4670	0	3718	396	1090	702	0	568	171	1167	215	48	373	0	230	2630	0	0	142	0	0	792	831	90	0	0	2634
Arthropoda	Collembola	Poduromorpha	Hypogastruridae			Hypogastruridae sp.	Hypogastrurid Short-legged Springtails	29162	11841	0	72	387	516	15	1716	106	61	176	401	412	116	0	79	174	12	0	1264	12	649	0	0	107	0	0	0	1533	0	0	0	0	181	494	5030	0	0	3808
Arthropoda	Euchelicerata	Trombidiformes	Hydryphantidae	Todothyas		Todothyas sp.	Water Mites	28995	0	544	0	0	0	0	0	0	0	89	0	514	0	1075	1417	0	0	0	0	0	0	0	231	1587	0	0	0	0	0	23538	0	0	0	0	0	0	0	0
Arthropoda	Insecta	Diptera	Ephydridae	Hydrellia	Hydrellia notata	Hydrellia notata	Shore Fly	28907	310	353	833	1087	369	57	12158	186	0	115	1285	66	39	273	407	238	166	428	132	685	24	1198	218	1588	84	0	200	0	126	0	394	3854	237	128	237	1118	211	103
Arthropoda	Insecta	Megaloptera	Sialidae	Sialis		Sialis sp.	Alderflies	28810	0	0	32	1247	142	0	1019	872	2323	336	1927	373	531	0	0	987	542	213	11	0	458	272	0	1336	10	493	3177	3230	263	1776	358	124	0	1329	3033	2254	0	142
Arthropoda	Insecta	Diptera	Chironomidae	Ablabesmyia		Ablabesmyia sp.	Non-biting Midges	27350	0	0	2210	1980	159	82	2947	0	0	18	399	652	142	219	0	102	22	32	158	2200	120	275	252	1426	1607	0	843	1359	0	0	0	461	5018	1084	736	1838	527	482
Arthropoda	Euchelicerata	Araneae	Araneidae	Araneus	Araneus iviei	Araneus iviei	Orange Orbweaver	27126	0	0	0	0	51	0	24322	0	0	0	0	0	0	0	0	15	0	0	0	0	0	0	2654	0	0	0	0	0	0	0	0	0	0	84	0	0	0	0
Arthropoda	Insecta	Diptera	Chironomidae	Paraphaenocladius		Paraphaenocladius sp.	Non-biting Midges	26446	11	0	284	1328	0	97	0	88	203	643	514	1575	1214	460	0	61	83	814	160	504	657	246	0	2138	0	794	3206	3750	202	57	116	270	61	0	88	2421	1193	3208
Arthropoda	Insecta	Diptera	Chironomidae	Zavrelimyia	Zavrelimyia divisa	Zavrelimyia divisa	a non-biting midge	25532	5693	0	0	901	0	0	0	51	0	0	1088	27	0	0	0	34	0	12221	0	468	0	358	0	2489	1204	61	0	0	0	0	0	0	0	0	0	0	851	86
Arthropoda	Insecta	Orthoptera	Rhaphidophoridae	Ceuthophilus		Ceuthophilus sp.	Cave Crickets	25496	0	0	0	0	0	0	15010	138	0	41	78	0	0	24	0	0	0	0	0	0	0	0	3820	0	0	0	0	895	0	3473	0	0	0	1325	0	692	0	0
Arthropoda	Euchelicerata	Trombidiformes	Tydeidae			Tydeidae sp.	Tydeid Mites	23746	3	180	13	3	11	17	0	0	53	4	4	2705	56	15128	142	576	3	0	1593	0	401	17	377	473	32	15	0	0	0	767	16	336	89	4	25	196	0	507
Arthropoda	Insecta	Lepidoptera	Geometridae	Xanthorhoe	Xanthorhoe lacustrata	Xanthorhoe lacustrata	Toothed Brown Carpet Moth	23651	0	1200	0	585	739	13	3264	0	121	193	167	412	230	1257	2177	476	148	0	12	13	274	112	415	1950	14	1876	98	4869	35	905	293	259	172	0	0	717	372	283
Arthropoda	Euchelicerata	Trombidiformes	Sperchontidae			Sperchontidae sp.	Water Mites	22940	0	9477	0	0	86	0	0	14	81	0	0	0	0	1089	2273	994	0	0	0	0	343	0	1484	1556	0	0	20	0	0	5460	0	63	0	0	0	0	0	0
Arthropoda	Insecta	Hymenoptera	Halictidae	Mellitidia		Mellitidia sp.	a sweat bee	22540	62	21	197	53	0	1324	0	165	0	0	1475	5388	326	1200	490	0	0	31	1573	192	0	30	0	823	2516	35	38	119	189	0	5455	199	115	202	35	0	24	263
Arthropoda	Euchelicerata	Trombidiformes	Sperchontidae	Sperchon	Sperchon insignis	Sperchon insignis	Water Mite	22491	0	0	0	0	21536	0	0	0	0	0	0	0	0	0	0	0	0	0	0	0	0	0	0	0	0	0	0	0	0	0	955	0	0	0	0	0	0	0
Arthropoda	Insecta	Hemiptera	Reduviidae	Zelus	Zelus luridus	Zelus luridus	Pale Green Assassin Bug	22178	0	712	0	35	1088	16	0	35	705	160	0	3720	0	2406	162	522	43	0	0	0	146	17	5165	1079	0	539	244	398	28	887	0	0	1166	0	247	2234	54	370
Arthropoda	Insecta	Diptera	Tipulidae	Tipula		Tipula sp.	Large Crane Flies	21055	0	413	110	996	239	1147	790	111	45	99	0	62	0	305	897	1091	383	0	26	293	1082	484	204	1786	278	84	304	191	26	1167	632	542	414	1255	332	2069	113	3085
Arthropoda	Ostracoda	Podocopida	Candonidae			Candonidae sp.	Seed Shrimps	20493	5104	206	0	189	978	0	0	0	277	50	706	394	0	1776	210	258	22	0	275	0	254	0	0	11	115	0	67	0	270	0	35	192	0	23	7521	137	1411	12
Arthropoda	Insecta	Coleoptera	Cantharidae	Polemius	Polemius canadensis	Polemius canadensis	Eastern Canada Soldier Beetle	20468	0	0	487	180	323	0	0	188	1306	995	404	684	1929	72	484	0	0	0	110	158	1173	0	0	1997	23	1262	0	0	64	0	0	5558	5	81	516	0	0	2469
Arthropoda	Insecta	Diptera	Tabanidae	Hybomitra		Hybomitra sp.	Horse Flies	20388	0	1975	77	0	128	0	0	0	441	40	654	350	101	3014	3053	94	0	0	27	0	115	0	3196	2379	549	148	11	596	42	1805	516	0	0	35	0	314	0	728
Arthropoda	Insecta	Diptera	Ptychopteridae	Bittacomorpha	Bittacomorpha clavipes	Bittacomorpha clavipes	Eastern Phantom Crane Fly	20028	0	0	158	1042	367	26	0	147	0	191	459	1058	0	149	0	104	60	0	23	462	2162	155	0	0	0	4694	340	974	81	3805	58	295	0	855	956	491	897	19
Arthropoda	Insecta	Diptera	Drosophilidae	Scaptomyza	Scaptomyza pallida	Scaptomyza pallida	Vinegar Fly	19653	0	1091	69	458	84	0	2499	113	172	54	71	5450	0	5205	223	162	81	127	1242	58	33	0	62	259	0	0	0	379	11	664	262	0	0	0	0	227	0	597
Arthropoda	Collembola	Symphypleona	Bourletiellidae	Bourletiella		Bourletiella sp.	Bourletiellid Globular Springtails	19176	0	0	1297	535	36	0	0	0	0	0	252	0	0	1306	0	54	391	0	1482	3946	1397	351	0	421	386	0	197	0	1186	0	0	0	0	4279	664	0	250	746
Arthropoda	Insecta	Diptera	Limoniidae	Pilaria	Pilaria tenuipes	Pilaria tenuipes	Limoniid Crane Fly	19068	0	0	35	1180	1384	283	0	297	386	87	471	267	349	139	116	2444	707	0	24	45	1790	868	0	223	69	154	86	277	78	0	707	351	256	2393	913	2107	307	275
Arthropoda	Insecta	Trichoptera	Limnephilidae	Pycnopsyche	Pycnopsyche lepida	Pycnopsyche lepida	Scaly Northern Caddisfly	18940	0	0	1634	1513	549	924	0	1719	0	394	868	937	4058	0	0	0	0	0	51	2186	0	36	106	1436	0	0	0	1860	201	0	448	0	17	0	0	0	0	3
Arthropoda	Insecta	Diptera	Empididae	Hemerodromia		Hemerodromia sp.	Dagger Flies	18569	2845	0	512	871	0	763	0	1005	0	357	46	23	122	0	0	324	300	0	19	211	91	195	0	2052	6	319	0	0	15	0	522	4729	1428	0	166	420	330	898
Arthropoda	Insecta	Diptera	Limoniidae			Limoniidae sp.	Limoniid Crane Flies	18008	0	253	10	223	128	0	0	124	173	214	305	3062	24	1010	68	117	22	0	413	56	421	452	1715	0	22	328	1535	2108	0	0	231	99	2922	72	114	548	252	987
Arthropoda	Insecta	Diptera	Chironomidae	Tanytarsus	Tanytarsus mendax	Tanytarsus mendax	Green Midge	17836	195	0	0	318	0	603	0	0	0	50	449	36	28	198	151	0	0	0	0	0	6314	252	0	176	2872	0	0	0	0	0	34	916	851	3750	24	246	147	226
Arthropoda	Euchelicerata	Araneae	Tetragnathidae	Tetragnatha	Tetragnatha elongata	Tetragnatha elongata	Elongated Long-jawed Spider	17789	0	450	141	1414	161	37	0	567	1658	185	227	49	521	419	1279	116	21	0	69	0	78	32	41	657	48	0	0	0	408	176	114	2072	516	3993	0	1300	637	403
Arthropoda	Insecta	Lepidoptera	Geometridae	Hypagyrtis		Hypagyrtis sp.	Geometer Moths	17106	0	344	0	19	0	48	0	27	67	0	76	109	45	21	268	0	0	0	0	0	0	0	358	347	0	0	735	290	0	0	0	227	13871	0	0	184	53	17
Arthropoda	Insecta	Coleoptera	Coccinellidae	Harmonia	Harmonia axyridis	Harmonia axyridis	Multicolored Asian Lady Beetle	16674	89	146	0	3342	305	0	0	85	0	932	61	2036	52	192	847	761	2612	0	13	0	507	55	80	423	0	662	529	362	46	691	59	0	11	112	237	245	0	1182
Arthropoda	Insecta	Diptera	Pediciidae	Dicranota	Dicranota guerini	Dicranota guerini	Hairy-eyed Crane Fly	16521	0	96	0	0	739	0	418	0	76	2003	817	29	489	56	151	0	0	0	0	107	0	29	2159	167	0	289	212	0	137	7577	0	429	0	0	0	541	0	0
Arthropoda	Insecta	Trichoptera	Glossosomatidae	Glossosoma	Glossosoma intermedium	Glossosoma intermedium	Intermediate Saddle-case Caddisfly	16141	0	0	0	0	0	0	0	591	0	62	86	14	3130	2346	2687	0	0	0	0	0	0	0	657	1012	0	0	0	0	81	5475	0	0	0	0	0	0	0	0
Arthropoda	Insecta	Diptera	Chironomidae	Nanocladius		Nanocladius sp.	Non-biting Midges	15795	0	0	65	0	0	15254	0	0	0	173	0	0	0	0	0	0	0	0	0	0	0	0	0	0	0	0	0	0	0	0	303	0	0	0	0	0	0	0
Arthropoda	Ostracoda	Podocopida	Cyprididae			Cyprididae sp.	Seed Shrimps	15530	52	2173	100	1104	94	0	21	0	1755	7	57	158	17	352	1833	1431	284	683	64	184	837	320	148	2107	53	158	153	225	9	11	3	442	6	52	0	474	145	18
Arthropoda	Insecta	Diptera	Chironomidae	Robackia	Robackia demeijerei	Robackia demeijerei	Non-biting Midge	15460	0	0	6901	1323	0	0	0	475	0	0	0	0	0	0	0	0	0	0	132	5078	0	0	0	1371	0	0	0	0	0	0	0	0	0	0	0	180	0	0
Arthropoda	Insecta	Coleoptera	Curculionidae	Polydrusus	Polydrusus formosus	Polydrusus formosus	Green Immigrant Broad-nosed Weevil	15437	0	219	57	1278	1582	97	0	244	499	677	360	552	388	184	0	223	25	0	4	41	412	81	165	1414	470	0	652	376	29	142	544	402	0	0	122	4054	75	69
Arthropoda	Malacostraca	Isopoda	Asellidae	Proasellus		Proasellus sp.	Common Waterslaters	14239	175	0	1448	1415	0	58	0	21	4776	0	568	65	35	0	0	0	0	396	5	779	195	839	0	740	0	0	1859	437	19	0	387	0	10	0	0	12	0	0
Arthropoda	Insecta	Diptera	Ptychopteridae	Ptychoptera	Ptychoptera quadrifasciata	Ptychoptera quadrifasciata	Fold-winged Crane Fly	14101	0	1007	86	263	206	0	0	110	0	309	341	1018	342	357	310	121	0	0	0	0	93	72	5605	395	0	423	935	934	424	314	436	0	0	0	0	0	0	0
Arthropoda	Insecta	Coleoptera	Hydrophilidae	Cymbiodyta	Cymbiodyta blanchardi	Cymbiodyta blanchardi	Water Scavenger Beetle	13240	0	0	0	0	0	0	0	0	0	0	0	0	0	503	407	0	0	0	0	0	0	0	3149	487	0	0	0	0	0	8694	0	0	0	0	0	0	0	0
Arthropoda	Malacostraca	Isopoda	Trachelipodidae	Trachelipus	Trachelipus rathkii	Trachelipus rathkii	Rathke's Woodlouse	13184	766	0	0	21	0	0	0	333	257	107	872	3465	818	19	0	0	0	0	71	40	0	106	699	372	0	241	0	1391	17	33	56	68	98	0	0	2171	529	634
Arthropoda	Insecta	Diptera	Chironomidae	Psectrotanypus		Psectrotanypus sp.	Non-biting Midges	13042	0	0	0	1782	1389	12	0	53	3630	0	849	1385	0	137	0	132	129	0	0	97	0	2477	0	0	0	0	0	0	29	42	0	192	0	338	353	0	0	16
Arthropoda	Insecta	Diptera	Chironomidae	Pagastia	Pagastia orthogonia	Pagastia orthogonia	Non-biting Midge	12915	0	0	575	0	0	220	0	3369	0	3905	514	25	1687	0	0	0	0	0	0	539	0	0	0	0	0	0	0	0	498	545	255	329	0	0	0	454	0	0
Arthropoda	Euchelicerata	Araneae	Dictynidae	Emblyna	Emblyna sublata	Emblyna sublata	Wide Ribbon Meshweaver	12861	0	0	0	0	214	0	0	0	0	0	0	446	0	10066	0	36	0	0	0	0	37	0	0	386	0	0	102	0	0	0	0	0	843	0	365	0	0	366
Arthropoda	Insecta	Lepidoptera	Saturniidae	Dryocampa	Dryocampa rubicunda	Dryocampa rubicunda	Rosy Maple Moth	12833	0	1857	0	379	150	61	728	0	0	56	81	0	0	208	1268	2614	38	0	0	13	1214	0	34	1105	126	400	276	394	0	0	0	1793	0	25	13	0	0	0
Arthropoda	Insecta	Diptera	Chironomidae	Paratanytarsus		Paratanytarsus sp.	Non-biting Midges	12740	0	0	0	70	0	34	0	595	0	861	0	0	0	0	0	0	0	10809	0	0	0	0	58	0	0	0	0	0	30	199	84	0	0	0	0	0	0	0
Arthropoda	Euchelicerata	Sarcoptiformes	Punctoribatidae	Punctoribates	Punctoribates palustris	Punctoribates palustris	Oribatid Mite	12707	5	0	0	0	0	0	0	0	0	11	0	9	0	53	0	0	0	0	0	0	0	0	0	0	0	0	0	0	0	0	0	0	0	0	0	0	5	12624
Arthropoda	Insecta	Trichoptera	Limnephilidae	Platycentropus	Platycentropus radiatus	Platycentropus radiatus	Shining Northern Caddisfly	12588	0	339	420	370	172	49	480	53	1801	235	2753	76	315	13	0	34	0	0	11	118	266	469	0	161	798	788	286	387	99	0	0	512	64	0	315	967	14	223
Arthropoda	Insecta	Diptera	Empididae	Neoplasta	Neoplasta scapularis	Neoplasta scapularis	Dagger Fly	12556	0	1000	690	2198	237	0	158	1027	123	447	397	125	214	458	597	140	0	0	11	667	135	65	254	697	13	0	306	130	116	225	753	710	0	17	6	611	0	29
Arthropoda	Insecta	Psocoptera	Amphipsocidae	Polypsocus	Polypsocus corruptus	Polypsocus corruptus	Hairy-winged Barklouse	12500	17	0	90	101	41	14	0	51	35	47	291	4572	16	371	159	50	14	0	69	185	33	0	364	245	0	0	28	0	71	590	10	85	3300	15	0	336	100	1200
Arthropoda	Insecta	Lepidoptera	Noctuidae	Mythimna	Mythimna unipuncta	Mythimna unipuncta	Armyworm Moth	12453	0	0	465	154	0	0	0	396	298	429	20	0	4994	68	0	0	0	145	127	231	0	615	0	0	16	400	783	0	55	0	0	286	25	0	142	0	0	2804
Arthropoda	Insecta	Diptera	Chironomidae	Microtendipes	Microtendipes pedellus	Microtendipes pedellus	Non-biting Midge	12370	0	0	95	268	0	4218	0	1161	0	344	0	0	36	0	0	0	0	0	27	213	0	0	0	98	0	0	0	0	0	0	5910	0	0	0	0	0	0	0
Arthropoda	Euchelicerata	Sarcoptiformes	Pionidae	Piona		Piona sp.	Water Mites	12243	0	0	0	0	0	59	0	64	0	0	377	0	0	1001	80	0	0	0	0	0	0	38	0	118	213	0	0	0	19	0	9263	0	0	1011	0	0	0	0
Arthropoda	Insecta	Diptera	Chironomidae	Xylotopus		Xylotopus sp.	Non-biting Midges	12201	0	0	1097	822	495	82	0	178	279	0	0	102	0	0	0	7	15	0	9	1100	78	62	0	952	0	862	10	2048	39	0	193	145	234	60	2049	772	162	349
Arthropoda	Insecta	Diptera	Chironomidae	Krenopelopia		Krenopelopia sp.	Non-biting Midges	11998	0	0	0	228	0	66	0	0	0	0	67	2725	0	217	0	136	0	0	22	0	254	467	282	1340	0	261	269	0	63	4416	102	124	578	0	0	0	66	315
Arthropoda	Euchelicerata	Trombidiformes	Hygrobatidae			Hygrobatidae sp.	Water Mites	11655	0	604	0	5	10	0	1903	94	0	53	73	0	0	6787	89	0	6	0	0	0	0	10	323	121	0	0	0	0	3	1566	0	8	0	0	0	0	0	0
Arthropoda	Insecta	Diptera	Chironomidae	Cricotopus	Cricotopus tricinctus	Cricotopus tricinctus	Hydrilla Tip-minig Midge	11341	0	270	267	2030	0	153	0	0	832	0	732	0	0	0	0	0	0	0	12	795	0	1447	0	0	0	392	0	0	123	0	185	444	87	200	726	1073	1111	462
Arthropoda	Insecta	Coleoptera	Chrysomelidae	Tricholochmaea	Tricholochmaea alni	Tricholochmaea alni	Eastern Flea Beetle	11308	0	0	75	1485	299	0	0	0	0	48	117	384	0	0	0	0	21	0	0	104	0	250	0	915	289	3224	0	1756	0	0	0	2295	0	0	36	0	0	10
Arthropoda	Collembola	Entomobryomorpha	Entomobryidae	Entomobrya	Entomobrya nivalis	Entomobrya nivalis	Cosmopolitan Springtail	11003	113	0	0	0	0	25	0	139	2190	151	66	233	302	0	0	0	0	0	0	160	0	10	3	0	0	206	0	370	2067	0	105	0	4863	0	0	0	0	0
Arthropoda	Euchelicerata	Araneae	Theridiosomatidae	Theridiosoma	Theridiosoma gemmosum	Theridiosoma gemmosum	Common Eastern Ray Spider	10871	13	352	0	1018	455	0	371	0	56	0	0	773	0	420	0	2974	778	0	0	0	1358	0	524	194	0	0	7	249	35	0	0	0	238	0	0	616	0	440
Arthropoda	Insecta	Lepidoptera	Geometridae	Macaria		Macaria sp.	Geometer Moths	10812	0	191	0	0	396	0	1321	38	0	0	39	0	0	346	3580	114	0	0	0	0	81	13	0	4208	0	0	0	0	39	0	0	0	0	446	0	0	0	0
Arthropoda	Insecta	Diptera	Calliphoridae	Lucilia		Lucilia sp.	Greenbottle Flies	10661	0	0	0	0	0	0	0	0	0	0	0	0	186	0	0	0	0	0	0	0	0	0	0	0	0	0	0	164	0	0	0	0	0	0	0	10311	0	0
Arthropoda	Insecta	Trichoptera	Hydropsychidae	Ceratopsyche	Ceratopsyche slossonae	Ceratopsyche slossonae	Slosson's Net-spinning Caddisfly	10579	0	0	16	0	0	7	0	1730	0	4579	0	0	4092	0	0	0	0	0	5	50	0	0	0	0	0	0	0	0	55	0	25	0	0	0	0	20	0	0
Arthropoda	Insecta	Diptera	Chironomidae	Dicrotendipes	Dicrotendipes modestus	Dicrotendipes modestus	Non-biting Midge	10531	0	227	116	225	0	149	845	156	0	46	47	15	79	102	501	17	0	0	30	258	0	48	0	801	569	0	0	0	0	0	35	373	5	5508	379	0	0	0
Arthropoda	Insecta	Diptera	Limoniidae	Helius	Helius flavipes	Helius flavipes	Limoniid Crane Fly	10306	0	0	139	85	316	0	0	49	0	38	170	3755	39	260	0	271	0	0	538	196	147	148	0	0	13	626	0	0	0	0	104	0	831	320	131	156	772	1202
Arthropoda	Insecta	Diptera	Chironomidae	Rheocricotopus		Rheocricotopus sp.	Non-biting Midges	10281	0	3176	0	42	445	0	2960	0	0	0	0	0	0	113	1198	417	8	0	0	0	165	0	0	1345	41	143	0	175	0	0	0	0	0	0	0	0	0	53
Arthropoda	Insecta	Coleoptera	Dytiscidae	Ilybiosoma	Ilybiosoma seriatum	Ilybiosoma seriatum	Dot-lined Predaceous Diving Beetle	10211	0	150	36	375	180	0	2158	0	215	27	470	249	189	23	363	124	10	87	0	3	86	149	419	374	0	118	1633	1139	0	1007	33	34	0	0	0	551	9	0
Arthropoda	Insecta	Lepidoptera	Erebidae	Hyphantria	Hyphantria cunea	Hyphantria cunea	Fall Webworm Moth	9986	0	0	116	1653	37	0	0	58	320	123	92	70	192	56	0	824	61	0	18	79	748	219	0	1006	0	648	661	1840	122	0	0	0	0	0	217	773	0	53
Arthropoda	Insecta	Diptera	Chironomidae	Polypedilum	Polypedilum convictum	Polypedilum convictum	Non-biting Midge	9883	248	0	455	720	0	183	0	99	0	24	0	0	0	22	0	422	364	0	21	506	139	116	0	0	97	41	0	0	15	0	39	619	3694	600	76	199	1073	111
Arthropoda	Insecta	Diptera	Chironomidae	Parakiefferiella		Parakiefferiella sp.	Non-biting Midges	9752	0	104	704	462	0	59	0	1449	0	972	98	0	2979	112	489	0	0	133	15	826	0	0	0	354	0	0	0	0	312	0	422	229	0	0	0	0	26	7
Arthropoda	Insecta	Diptera	Culicidae	Culex	Culex territans	Culex territans	Northern Frog-biting Mosquito	9657	0	0	56	1356	15	0	0	41	0	72	216	1117	0	209	0	1276	917	0	160	87	757	202	0	240	6	216	89	1332	0	0	38	0	0	511	434	0	0	310
Arthropoda	Euchelicerata	Sarcoptiformes	Crotoniidae	Platynothrus	Platynothrus peltifer	Platynothrus peltifer	Oribatid Mite	9649	0	0	0	103	455	0	1348	0	3068	0	0	0	0	716	930	1144	96	0	179	0	624	0	0	0	0	0	42	736	0	0	0	0	0	0	0	0	0	208
Arthropoda	Insecta	Diptera	Pediciidae	Tricyphona	Tricyphona inconstans	Tricyphona inconstans	Hairy-eyed Crane Fly	9565	258	898	0	427	0	0	0	103	0	0	1448	915	0	892	443	82	14	0	68	80	21	143	99	553	0	373	0	783	207	55	0	166	1150	0	346	0	0	41
Arthropoda	Euchelicerata	Araneae	Anyphaenidae	Anyphaena	Anyphaena pectorosa	Anyphaena pectorosa	Eastern Spurred Ghost Spider	9528	0	153	0	0	49	0	0	0	162	117	129	990	0	73	150	0	0	0	0	0	0	0	1744	230	0	688	403	0	46	2052	294	0	1701	187	0	0	0	360
Arthropoda	Insecta	Lepidoptera	Geometridae	Melanolophia		Melanolophia sp.	Geometer Moths	9504	0	1010	0	346	15	58	0	0	268	712	0	104	0	0	28	1620	175	0	0	0	807	0	1452	363	0	0	505	183	0	375	0	0	0	0	0	1483	0	0
Arthropoda	Insecta	Hemiptera	Corixidae	Sigara	Sigara alternata	Sigara alternata	Water Boatman	9363	0	0	0	630	0	0	0	0	1435	154	0	44	0	81	0	0	23	0	0	0	3448	1910	0	0	65	0	0	0	0	0	0	0	0	949	0	0	0	624
Arthropoda	Euchelicerata	Araneae	Thomisidae	Xysticus	Xysticus ferox	Xysticus ferox	Common Ground Crab Spider	9254	0	114	34	43	82	0	0	0	544	0	0	0	0	23	893	0	0	147	0	0	0	0	559	57	0	855	0	0	63	5517	0	0	0	0	0	0	0	323
Arthropoda	Insecta	Diptera	Chironomidae	Synorthocladius		Synorthocladius sp.	Non-biting Midges	9222	0	0	60	1411	0	4664	0	29	0	578	0	0	0	0	0	0	0	0	22	343	0	204	0	0	0	0	0	0	0	0	1911	0	0	0	0	0	0	0
Arthropoda	Insecta	Coleoptera	Staphylinidae	Lathrobium	Lathrobium furvulus	Lathrobium furvulus	a rove beetle	9141	0	0	0	1056	0	0	0	0	0	0	731	880	0	387	0	1430	0	0	109	0	606	0	0	0	0	0	0	0	0	0	0	1626	2316	0	0	0	0	0
Arthropoda	Insecta	Diptera	Cecidomyiidae	Mycodiplosis		Mycodiplosis sp.	Gall Midges	8858	7	184	243	775	75	28	0	90	0	203	667	325	302	161	135	0	16	28	264	733	0	179	46	566	0	110	240	914	929	0	236	284	320	0	0	0	0	798
Arthropoda	Ostracoda	Podocopida	Candonidae	Pseudocandona	Pseudocandona albicans	Pseudocandona albicans	Seed Shrimp	8810	7529	0	0	0	0	0	0	0	0	0	0	0	0	96	0	0	0	784	0	243	0	0	123	0	0	0	0	0	35	0	0	0	0	0	0	0	0	0
Arthropoda	Euchelicerata	Sarcoptiformes	Galumnidae			Galumnidae sp.	Oribatid Mites	8724	612	2100	0	318	391	0	0	0	0	0	0	2677	0	1180	0	189	0	0	221	0	0	0	0	0	0	0	45	0	0	0	0	0	130	0	0	0	713	148
Arthropoda	Euchelicerata	Sarcoptiformes	Brachychthoniidae			Brachychthoniidae sp.	Oribatid Mites	8654	16	0	174	364	293	16	0	6	73	0	0	557	0	1640	578	59	22	0	1098	194	43	9	0	642	0	760	0	556	0	0	0	776	117	14	198	0	9	440
Arthropoda	Insecta	Diptera	Chironomidae	Cricotopus	Cricotopus bicinctus	Cricotopus bicinctus	Non-biting Midge	8601	2913	19	3230	34	0	95	0	284	27	7	114	0	164	0	0	0	0	173	37	1172	0	0	0	0	0	0	0	0	48	0	55	67	0	0	0	162	0	0
Arthropoda	Insecta	Trichoptera	Dipseudopsidae	Phylocentropus	Phylocentropus placidus	Phylocentropus placidus	Calm Pitot-tube Caddisfly	8445	0	0	35	1988	160	0	0	0	0	0	0	0	0	0	0	0	0	0	20	199	0	177	0	1130	0	3550	0	1162	24	0	0	0	0	0	0	0	0	0
Arthropoda	Insecta	Diptera	Chaoboridae	Chaoborus	Chaoborus punctipennis	Chaoborus punctipennis	Phantom Midge	8409	0	170	30	142	0	284	0	221	0	0	0	0	388	278	253	252	86	0	11	21	99	233	0	337	246	0	0	0	0	0	355	91	2992	1845	0	75	0	0
Arthropoda	Insecta	Diptera	Chironomidae	Paraphaenocladius	Paraphaenocladius impensus	Paraphaenocladius impensus	Non-biting Midge	8357	8	0	228	231	0	0	0	0	0	0	0	2764	0	224	0	0	0	0	536	0	0	399	0	0	0	106	0	0	175	2447	111	0	201	0	531	0	0	396
Arthropoda	Insecta	Diptera	Tipulidae	Tipula	Tipula caloptera	Tipula caloptera	Large Crane Fly	8190	0	0	1014	996	0	1786	0	297	0	373	0	0	0	0	0	0	0	0	45	281	0	115	0	898	25	0	0	0	0	0	1471	0	474	195	0	220	0	0
Arthropoda	Insecta	Plecoptera	Perlidae	Perlesta	Perlesta decipiens	Perlesta decipiens	Widespread Stonefly	8151	0	0	370	0	1164	0	0	0	0	0	0	0	0	0	0	0	0	0	144	1181	0	931	0	0	0	0	0	0	0	0	0	2573	0	0	1507	0	0	281
Arthropoda	Insecta	Diptera	Athericidae	Atherix		Atherix sp.	Watersnipe Flies	8047	0	0	587	2663	0	129	0	155	0	0	0	0	0	0	0	0	0	0	4	68	0	102	0	4269	0	0	0	0	38	0	0	0	0	0	0	0	0	32
Arthropoda	Insecta	Coleoptera	Cantharidae	Rhagonycha	Rhagonycha nanula	Rhagonycha nanula	Hairy-backed Soldier Beetle	7968	0	0	0	361	2363	0	1157	35	326	33	0	0	0	680	917	30	36	0	7	48	0	0	0	880	0	0	85	0	38	0	27	325	367	0	0	136	0	117
Arthropoda	Insecta	Diptera	Chironomidae	Rheotanytarsus		Rheotanytarsus sp.	Non-biting Midges	7824	20	0	43	1111	160	13	0	180	0	113	27	0	0	42	103	0	0	17	0	166	0	0	0	2763	0	31	0	0	47	17	0	2391	0	4	0	551	0	25
Arthropoda	Insecta	Coleoptera	Elmidae	Macronychus	Macronychus glabratus	Macronychus glabratus	Glabrous Riffle Beetle	7703	0	0	1396	37	0	2823	0	298	0	0	0	0	0	0	0	0	0	0	31	2899	0	46	0	0	0	0	0	0	0	0	0	0	139	0	0	0	0	34
Arthropoda	Insecta	Megaloptera	Corydalidae	Nigronia	Nigronia serricornis	Nigronia serricornis	Saw-combed Fishfly	7652	0	0	634	836	0	1967	0	561	490	0	0	0	0	0	0	0	15	0	113	1016	617	0	0	417	0	0	0	0	0	0	944	0	42	0	0	0	0	0
Arthropoda	Insecta	Blattodea	Ectobiidae	Parcoblatta		Parcoblatta sp.	Wood Cockroaches	7526	0	0	0	89	1077	12	279	24	2687	0	0	1447	0	73	0	90	21	0	0	0	0	0	0	634	0	0	859	0	0	210	0	0	0	0	0	0	0	24
Arthropoda	Maxillopoda	Harpacticoida	Canthocamptidae	Canthocamptus	Canthocamptus vagus	Canthocamptus vagus	Swamp Canthocamptus	7480	0	0	284	900	1047	36	0	0	1857	0	0	0	0	0	0	0	0	0	0	137	1334	43	0	0	32	0	0	0	0	0	0	816	0	187	807	0	0	0
Arthropoda	Ostracoda	Podocopida	Cyprididae	Cypridopsis		Cypridopsis sp.	Seed Shrimps	7478	380	0	307	395	0	2634	0	184	0	706	99	60	145	0	0	0	0	0	0	147	0	23	0	409	88	0	0	0	0	0	652	0	398	851	0	0	0	0
Arthropoda	Insecta	Plecoptera	Nemouridae	Soyedina	Soyedina vallicularia	Soyedina vallicularia	Valley Forestfly	7450	0	0	0	0	0	0	0	0	0	0	0	0	0	0	0	0	0	0	0	0	0	0	0	0	0	0	0	0	0	7450	0	0	0	0	0	0	0	0
Arthropoda	Insecta	Diptera	Chironomidae	Chironomus	Chironomus atroviridis	Chironomus atroviridis	Non-biting Midge	7439	0	0	0	0	0	0	0	0	0	0	1278	0	228	29	625	0	0	0	0	0	0	0	0	0	3731	0	0	0	0	0	1138	365	0	45	0	0	0	0
Arthropoda	Insecta	Diptera	Tipulidae	Tipula	Tipula submaculata	Tipula submaculata	Large Crane Fly	7429	0	0	0	0	0	0	0	0	0	0	0	0	0	0	273	0	0	0	0	0	0	0	0	344	0	0	0	0	0	6745	67	0	0	0	0	0	0	0
Arthropoda	Insecta	Diptera	Chironomidae	Ablabesmyia	Ablabesmyia americana	Ablabesmyia americana	Non-biting Midge	7332	14	0	120	1584	0	162	0	0	0	0	112	0	0	108	0	0	0	0	0	0	0	13	0	1409	1594	0	0	0	0	0	61	0	216	1375	564	0	0	0
Arthropoda	Euchelicerata	Araneae	Lycosidae	Pirata	Pirata piraticus	Pirata piraticus	Common Pirate Wolf Spider	7229	1003	0	12	37	0	0	0	0	0	0	122	752	0	96	45	0	0	0	31	508	0	421	0	62	0	0	0	0	0	0	110	0	799	218	1176	0	1627	210
Arthropoda	Insecta	Diptera	Chironomidae	Orthocladius	Orthocladius carlatus	Orthocladius carlatus	Non-biting Midge	7167	0	0	3779	0	0	0	0	302	0	0	0	0	84	0	0	0	0	0	33	2961	0	0	0	0	0	0	0	0	8	0	0	0	0	0	0	0	0	0
Arthropoda	Insecta	Coleoptera	Elmidae	Optioservus		Optioservus sp.	Riffle Beetles	6847	0	0	301	1346	0	165	0	1268	0	57	0	0	1558	0	0	0	0	48	27	342	0	0	0	1323	0	133	0	0	188	0	0	0	0	0	0	0	0	91
Arthropoda	Maxillopoda	Cyclopoida	Cyclopidae	Acanthocyclops	Acanthocyclops robustus	Acanthocyclops robustus	Cyclopoid Copepod	6824	140	23	75	160	0	0	0	0	0	0	0	0	16	20	44	6	0	12	0	45	0	4929	0	227	413	124	0	0	7	0	0	99	0	5	0	4	475	0
Arthropoda	Insecta	Mecoptera	Panorpidae	Panorpa	Panorpa submaculosa	Panorpa submaculosa	Mottled Scorpionfly	6743	0	0	0	0	0	0	0	31	0	0	72	0	0	0	0	0	0	0	0	0	0	0	0	0	0	0	0	0	0	6640	0	0	0	0	0	0	0	0
Arthropoda	Insecta	Coleoptera	Staphylinidae	Platydracus	Platydracus cinnamopterus	Platydracus cinnamopterus	Cinnamon-winged Rove Beetle	6723	0	0	0	0	0	0	0	0	0	178	0	0	0	0	0	3306	0	0	0	0	1595	0	0	0	0	0	0	0	0	0	0	0	0	0	0	1644	0	0
Arthropoda	Insecta	Diptera	Psychodidae			Psychodidae sp.	Moth Flies	6722	0	46	0	287	26	0	0	75	0	45	80	2767	58	197	6	244	0	26	34	0	194	21	19	5	0	286	284	1373	49	76	16	60	168	0	0	77	68	135
Arthropoda	Insecta	Diptera	Tabanidae	Hybomitra	Hybomitra cincta	Hybomitra cincta	Southern Bee Horse Fly	6646	0	520	0	123	733	0	0	0	631	0	40	0	0	679	1562	146	30	0	0	0	115	0	150	1054	0	0	0	0	38	139	330	173	0	0	0	0	0	183
Arthropoda	Insecta	Lepidoptera	Geometridae	Protoboarmia		Protoboarmia sp.	Geometer Moths	6570	0	654	0	247	280	0	1235	28	0	128	47	0	0	46	316	382	15	0	0	0	135	0	905	1143	0	0	504	0	12	0	0	0	0	13	7	469	0	4
Arthropoda	Insecta	Diptera	Chironomidae	Eukiefferiella		Eukiefferiella sp.	Non-biting Midges	6512	0	0	3482	0	0	0	0	115	0	0	0	0	238	0	0	0	0	0	372	2053	0	0	0	0	0	0	0	0	252	0	0	0	0	0	0	0	0	0
Arthropoda	Insecta	Diptera	Chironomidae	Tribelos		Tribelos sp.	Non-biting Midges	6461	7	0	1169	74	0	0	0	3011	0	0	0	0	0	0	0	0	0	51	63	1983	0	0	0	0	0	0	0	0	0	0	0	0	0	64	0	0	0	39
Arthropoda	Insecta	Diptera	Tabanidae	Chrysops	Chrysops vittatus	Chrysops vittatus	Striped Deer Fly	6452	0	739	73	113	222	0	0	0	0	111	204	349	102	336	0	366	22	0	48	152	378	64	0	222	23	0	0	0	548	193	750	0	507	0	0	702	89	139
Arthropoda	Insecta	Trichoptera	Hydropsychidae	Ceratopsyche	Ceratopsyche sparna	Ceratopsyche sparna	Buttoned Net-spinning Caddisfly	6436	0	0	2328	0	0	14	0	2028	0	19	76	0	116	0	0	0	0	0	55	1590	0	0	0	0	0	0	0	0	0	0	0	31	0	0	0	179	0	0
Arthropoda	Collembola	Symphypleona	Dicyrtomidae			Dicyrtomidae sp.	Dicyrtomid Globular Springtails	6415	0	24	0	0	0	0	0	0	45	5	288	0	63	0	0	0	0	0	0	0	0	0	0	0	0	0	0	0	5	0	0	0	0	66	5919	0	0	0
Arthropoda	Insecta	Diptera	Ceratopogonidae	Culicoides	Culicoides biguttatus	Culicoides biguttatus	Biting Midge	6396	0	158	0	587	199	0	495	0	271	0	72	815	0	329	0	42	52	0	92	0	300	103	0	0	86	0	47	0	0	0	0	171	17	0	1283	0	72	1205
Arthropoda	Insecta	Ephemeroptera	Heptageniidae	Maccaffertium	Maccaffertium vicarium	Maccaffertium vicarium	March Flat-headed Mayfly	6385	0	0	1259	2142	0	0	0	176	0	0	0	0	0	0	0	0	0	0	304	422	0	6	0	1979	5	0	24	0	0	0	68	0	0	0	0	0	0	0
Arthropoda	Insecta	Hemiptera	Cicadellidae	Gyponana		Gyponana sp.	Leafhoppers	6371	0	80	0	87	183	7	126	26	191	31	18	58	85	168	0	158	40	0	0	13	90	26	37	130	0	44	163	651	0	0	30	80	0	0	3635	201	0	13
Arthropoda	Insecta	Diptera	Tabanidae	Hybomitra	Hybomitra sodalis	Hybomitra sodalis	White-arrowed Horse Fly	6340	0	1448	0	25	24	0	0	66	0	0	0	93	0	88	0	285	37	0	11	0	138	0	3450	599	0	0	60	0	0	0	0	0	0	0	0	0	0	16
Arthropoda	Euchelicerata	Trombidiformes	Triophtydeidae	Triophytydeus		Triophytydeus sp.	a tydeoid mite	6196	0	0	0	8	86	0	0	56	0	0	0	377	0	355	0	5	0	0	430	0	4	0	0	30	0	0	0	0	0	0	0	0	62	0	0	0	0	4783
Arthropoda	Branchiopoda	Diplostraca	Chydoridae	Pleuroxus	Pleuroxus procurvus	Pleuroxus procurvus	Anomopod Water Flea	6195	0	0	76	1057	0	0	0	179	0	0	0	0	0	0	0	0	0	0	0	204	0	4	0	4223	64	0	0	0	0	0	0	227	0	161	0	0	0	0
Arthropoda	Insecta	Hymenoptera	Vespidae	Vespula	Vespula vidua	Vespula vidua	Widow Yellowjacket	6175	0	0	36	0	0	0	0	56	0	124	0	101	0	1048	0	0	0	0	0	0	0	0	1404	0	6	0	0	0	13	1632	451	92	0	0	196	822	132	62
Arthropoda	Euchelicerata	Sarcoptiformes	Pionidae			Pionidae sp.	Water Mites	6106	1320	0	0	5	0	407	0	7	0	0	480	341	6	47	0	0	0	0	81	213	0	21	0	0	376	0	0	0	0	0	2045	0	319	55	199	0	184	0
Arthropoda	Insecta	Diptera	Ceratopogonidae	Bezzia		Bezzia sp.	Biting Midges	5966	8	0	5	622	6	330	0	13	0	0	230	0	0	8	45	4	0	0	7	15	8	0	0	492	2892	0	0	0	0	0	53	286	0	797	0	80	0	65
Arthropoda	Insecta	Psocoptera	Peripsocidae	Peripsocus	Peripsocus subfasciatus	Peripsocus subfasciatus	Stout Barklouse	5900	47	138	25	82	0	35	0	139	55	103	39	818	23	188	181	708	43	0	15	33	266	0	54	380	150	0	8	72	40	293	59	146	166	53	0	1008	209	324
Arthropoda	Insecta	Lepidoptera	Geometridae	Campaea	Campaea perlata	Campaea perlata	Pale Beauty Moth	5857	0	221	0	70	0	0	0	0	0	44	42	211	61	52	0	25	12	0	0	0	53	0	192	660	475	0	35	2898	0	0	0	0	0	367	0	398	0	41
Arthropoda	Insecta	Trichoptera	Hydropsychidae	Parapsyche	Parapsyche apicalis	Parapsyche apicalis	Top Net-spinning Caddisfly	5815	0	0	0	0	0	0	0	0	0	0	0	0	0	0	0	0	0	0	0	0	0	0	0	0	0	0	0	0	0	5815	0	0	0	0	0	0	0	0
Arthropoda	Insecta	Diptera	Culicidae	Psorophora	Psorophora ferox	Psorophora ferox	White-footed Woods Mosquito	5802	0	511	0	0	690	0	2245	0	0	25	538	501	0	80	0	34	0	0	0	0	0	0	34	361	0	0	408	0	4	0	0	0	326	0	0	0	0	45
Arthropoda	Insecta	Mecoptera	Panorpidae	Panorpa	Panorpa nebulosa	Panorpa nebulosa	Clouded Scorpionfly	5766	0	3181	0	136	0	0	0	0	0	0	0	37	0	0	1040	0	95	0	0	0	0	0	0	1277	0	0	0	0	0	0	0	0	0	0	0	0	0	0
Arthropoda	Euchelicerata	Araneae	Anyphaenidae	Anyphaena	Anyphaena celer	Anyphaena celer	Quick Ghost Spider	5657	0	0	0	47	311	0	228	0	101	0	358	1905	0	66	104	0	36	0	0	0	0	0	0	139	0	0	595	310	0	0	0	0	27	0	169	1212	0	49
Arthropoda	Insecta	Diptera	Asilidae	Holopogon		Holopogon sp.	Robber Flies	5651	0	533	0	69	0	0	0	0	0	0	0	0	0	0	3594	0	0	0	0	0	0	0	0	1422	0	0	0	0	0	0	33	0	0	0	0	0	0	0
Arthropoda	Insecta	Diptera	Sciaridae			Sciaridae sp.	Dark-winged Fungus Gnats	5651	0	88	0	233	158	70	0	153	12	83	150	1003	0	488	0	58	7	0	268	36	40	7	209	0	0	377	296	0	28	117	0	0	675	31	28	809	0	227
Arthropoda	Insecta	Diptera	Limoniidae	Antocha	Antocha saxicola	Antocha saxicola	Limoniid Crane Fly	5615	0	0	1215	0	0	30	0	1263	0	434	0	0	856	0	0	0	0	0	0	1802	0	0	0	0	0	0	0	0	15	0	0	0	0	0	0	0	0	0
Arthropoda	Euchelicerata	Trombidiformes	Microtrombidiidae			Microtrombidiidae sp.	Micro Velvet Mites	5528	237	35	165	156	96	0	0	0	1019	0	0	832	0	63	67	34	69	0	123	30	21	85	47	51	105	324	0	344	0	0	0	29	276	0	426	71	3	820
Arthropoda	Insecta	Hymenoptera	Braconidae			Braconidae sp.	Braconid Wasps	5517	0	181	338	254	90	63	256	78	0	29	42	271	72	196	596	13	8	0	33	261	12	32	291	495	0	198	167	354	11	231	190	217	0	0	19	233	206	80
Arthropoda	Insecta	Diptera	Empididae	Chelifera		Chelifera sp.	Dagger Flies	5472	0	0	0	0	0	0	0	0	0	0	69	31	0	836	1473	0	0	0	0	0	0	0	25	531	0	0	0	0	0	2454	0	0	0	0	0	0	0	53
Arthropoda	Insecta	Lepidoptera	Noctuidae	Acronicta	Acronicta dactylina	Acronicta dactylina	Fingered Dagger Moth	5435	0	0	121	2527	0	0	0	139	0	79	0	32	0	0	0	0	0	0	4	148	0	130	0	435	6	940	6	424	61	0	0	145	0	0	0	0	32	206
Arthropoda	Insecta	Lepidoptera	Geometridae	Probole		Probole sp.	Geometer Moths	5374	0	475	0	400	313	0	0	0	0	46	104	0	0	86	338	1395	62	0	0	0	775	23	29	902	0	0	226	0	22	0	0	52	0	0	0	116	0	10
Arthropoda	Insecta	Coleoptera	Coccinellidae	Scymnus	Scymnus limbatus	Scymnus limbatus	a dusky lady beetle	5340	1591	0	370	33	0	4	0	15	0	0	192	126	0	181	88	0	0	304	667	107	0	0	0	128	30	0	0	47	0	160	92	269	0	0	95	0	820	21
Arthropoda	Insecta	Diptera	Limoniidae	Antocha		Antocha sp.	Limoniid Crane Flies	5326	0	0	599	0	0	0	0	2782	0	157	0	0	1448	0	0	0	0	0	0	340	0	0	0	0	0	0	0	0	0	0	0	0	0	0	0	0	0	0
Arthropoda	Insecta	Trichoptera	Limnephilidae	Hydatophylax	Hydatophylax argus	Hydatophylax argus	Argus Northern Caddisfly	5308	0	0	527	883	266	0	0	136	0	22	91	0	26	0	0	175	35	0	20	164	244	13	36	639	43	470	0	449	19	0	0	359	35	7	0	353	0	296
Arthropoda	Insecta	Diptera	Culicidae	Aedes	Aedes vexans	Aedes vexans	Inland Floodwater Mosquito	5272	0	0	0	262	110	0	0	96	0	89	105	195	13	196	0	114	96	0	27	79	21	37	674	0	113	91	0	0	11	1228	0	0	100	597	14	622	0	382
Arthropoda	Maxillopoda	Harpacticoida	Canthocamptidae	Elaphoidella	Elaphoidella bidens	Elaphoidella bidens	Harpacticoid copepod	5266	0	0	13	0	0	0	0	84	0	0	0	0	0	0	0	0	0	0	4	0	0	0	0	0	0	0	0	0	0	0	106	0	5059	0	0	0	0	0
Arthropoda	Insecta	Ephemeroptera	Heptageniidae	Stenacron		Stenacron sp.	Flatheaded Mayflies	5256	0	0	2451	0	0	0	0	1588	0	0	0	0	0	0	0	0	0	0	0	1217	0	0	0	0	0	0	0	0	0	0	0	0	0	0	0	0	0	0
Arthropoda	Insecta	Diptera	Dixidae			Dixidae sp.	Meniscus Midges	5189	0	0	0	197	0	0	0	0	0	27	15	277	11	0	0	0	0	0	0	0	0	43	0	0	0	8	0	1075	28	110	0	0	0	0	0	0	0	3398
Arthropoda	Insecta	Lepidoptera	Depressariidae	Bibarrambla	Bibarrambla allenella	Bibarrambla allenella	Bog Bibarrambla Moth	5107	0	647	0	1073	94	0	0	36	0	34	0	47	14	0	0	483	343	0	25	22	210	60	0	619	0	101	0	1238	0	0	61	0	0	0	0	0	0	0
Arthropoda	Euchelicerata	Trombidiformes	Tarsonemidae			Tarsonemidae sp.	Thread-footed Mites	5071	69	0	65	380	45	7	0	38	7	64	9	553	10	683	126	180	26	52	587	11	151	65	0	785	3	34	23	305	0	42	147	11	68	0	16	7	9	493
Arthropoda	Insecta	Diptera	Culicidae	Culex		Culex sp.	Culex Mosquitoes	5003	0	0	0	691	0	0	0	161	0	31	0	428	26	55	0	555	427	27	19	33	349	71	0	0	7	0	5	1020	4	25	0	236	0	0	89	644	0	100
Arthropoda	Insecta	Diptera	Chironomidae	Dicrotendipes		Dicrotendipes sp.	Non-biting Midges	4965	0	0	0	818	0	0	0	0	0	0	6	0	0	18	0	0	0	0	15	29	0	0	0	1048	2692	0	0	0	0	0	0	0	40	0	237	0	62	0
Arthropoda	Euchelicerata	Sarcoptiformes	Haplozetidae			Haplozetidae sp.	Oribatid Mites	4900	95	0	0	154	0	0	0	0	0	0	0	0	0	45	0	18	0	0	0	0	10	0	0	0	0	0	0	0	0	0	0	0	0	0	4497	0	0	81
Arthropoda	Insecta	Plecoptera	Perlodidae	Clioperla	Clioperla clio	Clioperla clio	Clio Stripetail	4874	0	0	0	220	0	0	0	0	0	0	410	0	0	0	0	0	0	0	0	0	0	0	0	1925	0	801	270	0	84	0	0	448	0	0	0	0	0	716
Arthropoda	Insecta	Diptera	Chironomidae	Corynoneura	Corynoneura scutellata	Corynoneura scutellata	Non-biting Midge	4862	1712	0	77	418	133	0	0	0	0	0	273	186	0	0	0	0	0	514	13	97	0	637	0	0	35	0	0	0	100	0	145	261	0	0	134	0	0	127
Arthropoda	Euchelicerata	Araneae	Lycosidae	Pirata	Pirata praedo	Pirata praedo	Margined Pirate Wolf Spider	4834	0	0	0	0	0	0	0	0	0	0	0	18	0	0	0	2998	0	0	0	0	1537	0	259	0	0	0	0	0	0	22	0	0	0	0	0	0	0	0
Arthropoda	Insecta	Diptera	Tipulidae	Tipula	Tipula jacobus	Tipula jacobus	Large Crane Fly	4752	0	0	0	46	38	0	0	0	0	0	0	202	0	575	0	76	11	0	17	0	172	0	0	0	25	0	257	0	0	0	0	0	3231	0	0	0	0	102
Arthropoda	Insecta	Diptera	Limoniidae	Epiphragma	Epiphragma fasciapenne	Epiphragma fasciapenne	Band-winged Crane Fly	4749	0	0	0	35	0	0	0	0	0	0	0	90	0	403	0	220	30	0	39	0	168	0	1086	0	0	0	0	373	0	40	0	0	2246	0	0	0	0	19
Arthropoda	Insecta	Diptera	Chironomidae	Heterotrissocladius	Heterotrissocladius changi	Heterotrissocladius changi	Non-biting Midge	4700	0	255	8	407	13	0	694	164	47	0	36	23	155	68	55	1160	53	0	0	115	594	46	0	545	0	49	64	69	0	0	8	29	0	0	27	16	0	0
Arthropoda	Insecta	Diptera	Tachinidae	Ptilodexia		Ptilodexia sp.	Bristle Flies	4678	0	2075	0	77	0	0	0	0	0	0	0	0	0	0	167	0	4	0	0	0	0	0	0	207	0	0	0	0	0	2148	0	0	0	0	0	0	0	0
Arthropoda	Insecta	Lepidoptera	Lycaenidae	Satyrium		Satyrium sp.	a hairstreak	4652	0	0	0	0	0	0	0	0	0	0	0	180	0	0	0	0	0	0	0	0	0	0	0	0	0	0	0	0	0	4472	0	0	0	0	0	0	0	0
Arthropoda	Insecta	Trichoptera	Leptoceridae	Triaenodes	Triaenodes frontalis	Triaenodes frontalis	Front Long-horned Caddisfly	4616	0	0	157	1992	0	0	0	0	0	0	0	0	0	0	0	0	0	0	18	451	0	1882	0	0	0	0	0	0	103	0	0	0	0	0	0	0	0	13
Arthropoda	Insecta	Diptera	Syrphidae	Melanostoma		Melanostoma sp.	Hover Flies	4567	0	0	88	674	0	0	0	0	0	82	759	828	18	13	0	0	0	0	18	0	0	334	0	108	0	482	0	0	37	35	25	701	0	0	0	0	0	365
Arthropoda	Insecta	Hemiptera	Pentatomidae	Podisus	Podisus placidus	Podisus placidus	Spined Soldier Bug	4543	0	142	0	426	89	0	0	38	23	467	180	263	42	5	0	16	4	0	0	35	8	121	21	250	0	391	23	1527	4	0	0	0	0	0	0	468	0	0
Arthropoda	Euchelicerata	Araneae	Theridiidae	Dipoena	Dipoena nigra	Dipoena nigra	Common High-browed Cobweaver	4486	0	0	0	111	30	0	0	0	0	0	0	49	0	7	1898	0	27	0	0	0	0	0	0	480	0	0	679	0	0	984	31	0	0	190	0	0	0	0
Arthropoda	Insecta	Lepidoptera	Noctuidae	Apamea	Apamea unanimis	Apamea unanimis	Small Clouded Brindle Moth	4404	0	0	133	123	0	0	0	0	0	97	223	112	30	0	0	0	5	0	47	308	0	494	0	0	152	1760	12	0	105	0	59	253	365	0	0	0	0	126
Arthropoda	Insecta	Diptera	Chironomidae	Phaenopsectra		Phaenopsectra sp.	Non-biting Midges	4389	1197	0	52	904	0	0	0	0	108	0	49	0	191	0	0	0	0	291	0	218	0	174	0	235	39	194	0	0	0	0	7	353	9	0	0	264	96	8
Arthropoda	Insecta	Lepidoptera	Gelechiidae	Dichomeris	Dichomeris punctipennella	Dichomeris punctipennella	Many-spotted Dichomeris Moth	4322	0	0	0	163	116	0	0	108	17	0	245	264	0	75	0	403	0	0	0	0	117	15	2316	0	0	0	0	0	0	0	0	0	0	65	0	368	24	26
Arthropoda	Insecta	Coleoptera	Scarabaeidae	Phyllophaga	Phyllophaga prunina	Phyllophaga prunina	May Beetle	4103	0	741	0	0	0	0	0	0	0	0	0	0	0	0	0	0	0	0	112	0	0	0	0	0	0	0	0	0	46	0	0	0	0	0	0	0	0	3204
Arthropoda	Insecta	Hemiptera	Aphididae	Jacksonia	Jacksonia papillata	Jacksonia papillata	Olive-brown Grass Aphid	4061	0	0	0	22	0	0	0	0	0	0	0	71	0	405	443	0	0	0	0	0	0	0	205	258	0	0	0	0	0	2657	0	0	0	0	0	0	0	0
Arthropoda	Insecta	Diptera	Chironomidae	Ablabesmyia	Ablabesmyia aspera	Ablabesmyia aspera	Non-biting Midge	4046	0	0	20	190	0	39	0	130	0	0	406	27	0	180	372	0	0	0	0	0	460	36	0	198	953	276	0	0	0	0	0	0	192	21	0	0	0	546
Arthropoda	Insecta	Coleoptera	Scirtidae	Contacyphon	Contacyphon obscurus	Contacyphon obscurus	Obscure Marsh Beetle	4030	0	0	0	190	0	0	0	0	46	0	0	490	0	321	0	478	159	0	49	77	883	0	0	0	850	0	21	0	0	0	0	0	30	34	161	0	0	241
Arthropoda	Insecta	Lepidoptera	Geometridae	Macaria	Macaria pustularia	Macaria pustularia	Lesser Maple Spanworm Moth	4011	0	0	0	87	0	0	0	0	0	0	0	0	0	75	619	470	60	0	0	0	119	0	59	674	0	0	0	0	0	1848	0	0	0	0	0	0	0	0
Arthropoda	Insecta	Diptera	Tabanidae	Tabanus	Tabanus marginalis	Tabanus marginalis	Marginal Horse Fly	3926	0	0	0	27	0	0	0	0	0	0	0	228	0	30	143	0	22	0	30	0	0	0	96	657	0	2306	0	345	0	0	0	0	0	0	0	0	0	42
Arthropoda	Insecta	Diptera	Chironomidae	Hydrobaenus	Hydrobaenus johannseni	Hydrobaenus johannseni	Non-biting Midge	3919	0	0	0	467	0	0	1597	0	0	0	0	0	0	0	0	254	0	0	0	0	182	0	0	795	0	0	0	0	0	0	0	0	0	119	0	396	109	0
Arthropoda	Insecta	Diptera	Dolichopodidae			Dolichopodidae sp.	Longlegged Flies	3904	20	0	8	39	0	0	0	0	0	96	162	47	269	217	0	198	47	0	80	0	133	0	0	0	0	0	504	0	0	0	0	0	435	118	0	559	615	357
Arthropoda	Collembola	Symphypleona	Bourletiellidae			Bourletiellidae sp.	a springtail	3880	0	0	0	0	0	0	0	0	0	0	0	0	0	0	0	0	0	0	3	0	0	0	0	0	0	0	0	0	0	0	0	0	0	0	101	1249	1808	719
Arthropoda	Insecta	Lepidoptera	Erebidae	Hypena		Hypena sp.	Erebid Moths	3842	0	0	27	321	0	0	0	104	0	177	861	1851	0	0	0	51	0	0	0	40	0	0	0	395	0	0	0	0	0	0	0	0	0	0	0	0	0	15
Arthropoda	Insecta	Diptera	Stratiomyidae	Stratiomys		Stratiomys sp.	Soldier Flies	3837	0	0	0	0	0	0	0	0	0	101	637	0	0	649	914	49	0	0	0	0	58	573	0	0	0	218	0	0	0	0	0	119	0	0	430	0	0	89
Arthropoda	Insecta	Lepidoptera	Geometridae	Tetracis	Tetracis crocallata	Tetracis crocallata	Yellow Slant-line Moth	3817	0	0	27	183	1009	0	334	76	0	65	0	121	118	0	0	52	0	0	0	0	69	22	0	336	0	112	22	1217	0	0	0	0	0	0	0	35	0	19
Arthropoda	Insecta	Diptera	Ceratopogonidae	Forcipomyia		Forcipomyia sp.	Biting Midges	3787	0	337	0	6	112	0	0	0	0	0	0	1612	0	1116	0	86	0	0	66	35	0	0	0	0	12	0	0	139	0	10	0	0	71	0	0	0	61	124
Arthropoda	Insecta	Diptera	Sciaridae	Sciara	Sciara humeralis	Sciara humeralis	Dark-winged Fungus Gnat	3762	69	0	19	144	0	197	0	241	0	52	24	146	223	271	0	0	36	46	166	40	0	14	0	0	0	227	53	758	171	0	34	199	587	0	0	0	0	45
Arthropoda	Insecta	Diptera	Limoniidae	Metalimnobia	Metalimnobia solitaria	Metalimnobia solitaria	Limoniid Crane Fly	3743	0	0	0	0	0	0	0	0	0	0	0	0	0	0	0	0	0	0	0	0	0	0	0	0	0	0	0	0	0	3704	0	0	0	0	0	0	39	0
Arthropoda	Insecta	Diptera	Ceratopogonidae	Palpomyia		Palpomyia sp.	Biting Midges	3732	0	0	0	379	0	0	0	0	0	17	0	678	77	149	0	130	29	68	147	0	250	0	161	0	10	271	75	0	0	369	0	250	176	0	74	0	111	311
Arthropoda	Insecta	Diptera	Tabanidae	Tabanus	Tabanus superjumentarius	Tabanus superjumentarius	Horse Fly	3731	0	0	0	0	224	0	0	22	0	31	0	889	0	86	276	29	0	0	49	0	38	18	1177	0	0	113	0	0	0	0	48	358	278	0	0	0	0	95
Arthropoda	Maxillopoda	Siphonostomatoida	Lernaeopodidae	Salmincola	Salmincola edwardsii	Salmincola edwardsii	Salmonid Gill Louse	3710	0	0	76	297	0	12	0	373	0	106	0	0	1453	0	0	0	0	0	0	329	0	217	0	127	0	283	0	0	194	202	0	28	0	0	0	0	0	13
Arthropoda	Insecta	Diptera	Tabanidae	Chrysops	Chrysops carbonarius	Chrysops carbonarius	Charcoal Deer Fly	3675	0	0	0	462	271	0	1595	0	99	0	0	0	0	0	0	550	353	0	12	58	228	0	0	0	0	0	0	0	0	0	0	0	0	0	0	0	0	47
Arthropoda	Insecta	Diptera	Tabanidae	Tabanus		Tabanus sp.	True Horse Flies	3674	0	362	0	19	0	153	0	0	0	25	0	0	0	312	1175	130	0	0	0	0	0	56	0	426	0	0	928	0	31	0	0	0	0	0	0	0	57	0
Arthropoda	Insecta	Hemiptera	Veliidae	Microvelia	Microvelia americana	Microvelia americana	Riffle Bug	3659	47	54	29	273	19	7	494	45	138	28	39	711	9	138	189	67	14	0	22	39	101	29	49	88	6	131	275	166	0	0	178	24	0	60	24	56	0	110
Arthropoda	Insecta	Trichoptera	Phryganeidae	Oligostomis	Oligostomis ocelligera	Oligostomis ocelligera	Acid Giant Caddisfly	3624	0	0	0	173	0	0	0	0	0	0	0	67	544	0	0	0	0	0	6	0	0	0	0	0	9	967	0	1853	0	0	0	0	0	0	0	0	0	5
Arthropoda	Insecta	Lepidoptera	Noctuidae	Apamea	Apamea verbascoides	Apamea verbascoides	Mullein Apamea Moth	3544	0	0	100	34	47	0	0	0	390	0	19	156	0	42	0	0	15	0	38	88	0	110	0	0	3	0	0	0	28	0	0	279	431	0	0	1123	518	123
Arthropoda	Insecta	Diptera	Sciaridae	Pseudolycoriella		Pseudolycoriella sp.	Dark-winged Fungus Gnats	3537	0	0	0	35	0	0	0	0	0	0	0	87	0	681	0	0	0	0	2361	0	0	0	0	0	0	0	0	0	0	0	0	0	368	0	0	0	0	5
Arthropoda	Insecta	Lepidoptera	Erebidae	Pyrrharctia	Pyrrharctia isabella	Pyrrharctia isabella	Isabella Tiger Moth	3522	0	0	0	0	48	0	146	60	0	0	467	0	44	55	184	0	0	0	72	29	0	0	0	361	0	1273	133	0	46	0	0	443	23	0	0	0	45	93
Arthropoda	Insecta	Hemiptera	Aphididae			Aphididae sp.	Aphids	3498	0	0	65	150	11	0	0	37	0	81	5	625	142	42	19	73	37	0	100	90	528	47	15	0	0	49	19	0	20	282	16	151	330	24	0	135	0	405
Arthropoda	Insecta	Diptera	Asilidae	Neoitamus	Neoitamus flavofemoratus	Neoitamus flavofemoratus	Robber Fly	3465	0	0	0	489	239	0	0	0	0	0	0	904	0	31	0	255	404	0	0	0	103	59	57	0	0	0	848	76	0	0	0	0	0	0	0	0	0	0
Arthropoda	Insecta	Hemiptera	Corixidae			Corixidae sp.	Water Boatmen	3447	0	233	0	0	0	0	0	0	0	0	0	0	0	169	287	0	0	0	0	0	2156	0	0	382	220	0	0	0	0	0	0	0	0	0	0	0	0	0
Arthropoda	Insecta	Ephemeroptera	Ephemerellidae	Ephemerella		Ephemerella sp.	Spiny Crawler Mayflies	3426	0	0	67	632	0	0	0	138	0	114	0	0	0	0	0	0	0	0	0	58	0	0	0	2228	0	0	15	0	90	0	0	0	0	0	0	0	0	84
Arthropoda	Insecta	Diptera	Sciaridae	Cratyna		Cratyna sp.	Dark-winged Fungus Gnats	3419	0	0	27	0	278	0	0	0	0	13	26	424	0	1076	0	0	5	0	48	0	0	0	966	0	0	0	0	0	0	0	30	0	435	0	0	0	46	45
Arthropoda	Insecta	Orthoptera	Acrididae	Chloealtis	Chloealtis conspersa	Chloealtis conspersa	Sprinkled Locust	3390	0	224	0	18	1054	0	0	0	183	0	0	0	0	115	967	0	0	0	0	0	0	96	0	528	0	0	0	0	0	0	0	0	0	0	164	0	32	9
Arthropoda	Insecta	Diptera	Chironomidae	Clinotanypus		Clinotanypus sp.	Non-biting Midges	3388	4	0	621	479	0	42	0	0	0	0	0	0	61	0	0	0	0	0	6	1336	0	17	0	0	0	0	0	0	0	0	0	328	494	0	0	0	0	0
Arthropoda	Insecta	Lepidoptera	Pyralidae	Pococera		Pococera sp.	a pyralid moth	3373	0	0	0	0	0	0	3252	0	0	0	0	0	0	8	0	46	0	0	0	0	0	0	0	0	0	0	0	0	0	0	0	0	62	0	0	0	0	5
Arthropoda	Insecta	Diptera	Chironomidae	Thienemanniella		Thienemanniella sp.	Non-biting Midges	3356	0	0	998	68	0	0	0	81	0	0	0	0	0	0	0	30	9	0	68	1815	11	0	0	0	0	0	0	0	0	0	89	0	0	130	57	0	0	0
Arthropoda	Insecta	Diptera	Tipulidae	Tipula	Tipula coloradensis	Tipula coloradensis	Large Crane Fly	3343	0	0	0	130	526	0	0	0	0	130	0	440	0	210	103	49	81	0	0	0	37	0	0	118	0	457	0	188	0	277	0	263	0	0	0	247	0	87
Arthropoda	Euchelicerata	Araneae	Theridiidae	Enoplognatha	Enoplognatha caricis	Enoplognatha caricis	Leaf-backed Long-jawed Cobweaver	3339	0	711	0	135	0	0	0	0	21	0	0	119	0	46	96	77	0	0	0	34	16	0	614	1066	0	53	0	0	0	0	0	0	323	28	0	0	0	0
Arthropoda	Insecta	Diptera	Calliphoridae	Phormia	Phormia regina	Phormia regina	Black Blow Fly	3338	0	0	0	0	0	0	0	0	0	118	0	0	0	0	0	0	0	0	0	0	0	0	0	0	9	0	0	0	27	0	0	0	0	0	0	3184	0	0
Arthropoda	Insecta	Diptera	Chironomidae	Rheotanytarsus	Rheotanytarsus pellucidus	Rheotanytarsus pellucidus	Non-biting Midge	3321	0	0	22	514	0	0	0	92	0	0	0	0	0	0	0	0	0	0	6	87	0	0	0	1992	13	12	0	0	0	0	31	307	0	0	0	174	71	0
Arthropoda	Insecta	Diptera	Stratiomyidae			Stratiomyidae sp.	Soldier Flies	3317	0	0	628	38	0	0	0	0	1083	0	0	0	0	91	0	0	31	0	6	0	0	0	0	0	573	0	0	0	0	0	0	263	280	113	56	0	50	105
Arthropoda	Insecta	Ephemeroptera	Heptageniidae	Stenacron	Stenacron gildersleevei	Stenacron gildersleevei	Gildersleeve's Stenacron Mayfly	3275	0	0	2084	0	0	0	0	318	0	0	0	0	0	0	0	0	0	0	39	834	0	0	0	0	0	0	0	0	0	0	0	0	0	0	0	0	0	0
Arthropoda	Euchelicerata	Araneae	Thomisidae	Mecaphesa	Mecaphesa asperata	Mecaphesa asperata	Northern Flower Crab Spider	3262	0	0	0	60	96	0	0	0	0	14	89	2395	47	0	0	127	0	0	17	0	121	0	0	0	0	0	0	0	0	0	0	0	0	0	0	151	0	145
Arthropoda	Insecta	Diptera	Chironomidae	Metriocnemus		Metriocnemus sp.	Non-biting Midges	3251	0	104	22	53	0	0	0	197	0	11	0	260	98	49	314	0	0	0	0	0	0	0	22	52	0	0	0	80	0	1989	0	0	0	0	0	0	0	0
Arthropoda	Insecta	Lepidoptera	Noctuidae	Apamea	Apamea vultuosa	Apamea vultuosa	Airy Apamea Moth	3242	0	0	0	0	0	9	0	0	0	0	0	82	0	0	118	0	0	0	0	0	0	20	0	137	0	31	0	0	28	2413	0	0	0	0	0	404	0	0
Arthropoda	Insecta	Trichoptera	Psychomyiidae	Psychomyia	Psychomyia flavida	Psychomyia flavida	Dinky Net-tube Caddisfly	3237	0	0	1187	248	0	8	0	569	0	0	0	0	0	0	0	0	0	0	85	1140	0	0	0	0	0	0	0	0	0	0	0	0	0	0	0	0	0	0
Arthropoda	Insecta	Lepidoptera	Tortricidae	Choristoneura	Choristoneura rosaceana	Choristoneura rosaceana	Oblique-banded Leafroller Moth	3224	0	0	0	213	795	0	499	0	0	15	0	0	19	80	0	93	19	0	0	0	46	36	23	101	0	60	0	432	0	0	33	285	28	178	0	204	0	65
Arthropoda	Euchelicerata	Sarcoptiformes	Hydrozetidae	Hydrozetes		Hydrozetes sp.	Oribatid Mites	3206	0	397	0	0	0	0	0	0	0	0	0	0	0	317	595	0	0	0	37	0	606	0	0	772	0	0	0	0	0	0	0	0	0	0	0	482	0	0
Arthropoda	Euchelicerata	Araneae	Philodromidae	Philodromus	Philodromus rufus	Philodromus rufus	Red Running Crab Spider	3169	0	0	0	279	0	120	0	0	0	0	0	563	0	149	0	0	15	0	66	0	0	0	0	0	0	0	38	0	45	0	0	0	863	0	0	0	0	1031
Arthropoda	Insecta	Psocoptera	Lachesillidae	Lachesilla	Lachesilla anna	Lachesilla anna	Fateful Barklouse	3157	0	0	52	10	0	0	0	0	0	0	0	1922	0	0	0	0	4	0	51	0	0	0	0	0	0	0	0	0	0	0	0	0	0	0	725	0	0	393
Arthropoda	Insecta	Lepidoptera	Nolidae	Baileya	Baileya doubledayi	Baileya doubledayi	Doubleday's Baileya Moth	3130	630	0	0	148	368	0	0	147	0	39	0	154	474	30	0	0	0	0	0	0	0	10	0	0	0	91	0	0	12	0	0	35	0	0	0	464	215	313
Arthropoda	Euchelicerata	Trombidiformes	Lebertiidae	Lebertia		Lebertia sp.	Water Mites	3075	0	104	0	39	17	68	720	8	917	64	0	32	58	0	0	0	0	0	0	178	0	0	437	0	0	109	29	0	45	200	0	36	0	0	0	14	0	0
Arthropoda	Insecta	Coleoptera	Hydrophilidae	Hydrobius	Hydrobius fuscipes	Hydrobius fuscipes	Swampy Water Scavenger	3032	0	0	0	0	72	0	0	0	0	0	0	27	0	15	0	1436	0	0	35	0	1260	0	0	0	0	0	0	0	0	0	0	0	0	0	0	0	132	55
Arthropoda	Insecta	Diptera	Tipulidae	Tipula	Tipula tricolor	Tipula tricolor	Large Crane Fly	2991	0	0	0	0	422	0	0	70	0	0	0	0	32	503	0	0	0	0	16	116	0	58	0	0	0	205	0	0	20	0	113	0	0	0	0	0	1286	150
Arthropoda	Euchelicerata	Trombidiformes	Arrenuridae	Arrenurus		Arrenurus sp.	Water Mites	2988	0	364	0	3	0	582	0	0	0	133	11	0	0	14	0	0	0	0	0	0	0	17	0	59	0	11	314	63	0	197	0	0	1114	101	0	5	0	0
Arthropoda	Insecta	Plecoptera	Nemouridae	Nemoura	Nemoura trispinosa	Nemoura trispinosa	Three-spined Forestfly	2974	0	163	0	0	0	0	0	0	2678	0	0	0	0	0	54	0	0	0	24	0	0	0	0	55	0	0	0	0	0	0	0	0	0	0	0	0	0	0
Arthropoda	Insecta	Lepidoptera	Erebidae	Zanclognatha	Zanclognatha laevigata	Zanclognatha laevigata	Variable Zanclognatha Moth	2968	0	0	0	6	0	0	0	0	0	0	0	56	0	0	0	0	10	0	0	0	0	0	18	0	0	0	113	0	0	2635	0	0	0	92	0	0	0	38
Arthropoda	Insecta	Hemiptera	Aphididae	Aphis	Aphis impatientis	Aphis impatientis	Dogwood-balsam Aphid	2949	69	77	0	99	14	29	0	7	12	16	52	257	0	599	50	7	0	0	10	40	3	32	5	58	0	70	248	131	80	17	5	86	0	0	569	72	66	169
Arthropoda	Insecta	Orthoptera	Acrididae	Dendrotettix	Dendrotettix quercus	Dendrotettix quercus	Post-oak Grasshopper	2938	0	255	14	72	7	0	0	56	54	4	4	0	0	185	319	53	0	0	0	40	7	0	348	182	3	0	89	0	0	1215	12	8	0	0	0	11	0	0
Arthropoda	Insecta	Lepidoptera	Geometridae	Probole	Probole alienaria	Probole alienaria	Alien Probole Moth	2812	0	0	0	38	24	0	0	0	0	0	0	10	0	158	0	143	0	0	0	0	84	0	0	164	0	0	1827	0	0	0	0	0	0	0	0	364	0	0
Arthropoda	Insecta	Trichoptera	Leptoceridae	Triaenodes	Triaenodes dipsius	Triaenodes dipsius	Thirsty Long-horned Caddisfly	2794	0	0	890	0	0	0	0	0	0	0	0	0	0	0	0	0	0	0	30	836	0	1019	0	0	0	0	0	0	19	0	0	0	0	0	0	0	0	0
Arthropoda	Insecta	Diptera	Tipulidae	Tipula	Tipula dejecta	Tipula dejecta	Large Crane Fly	2746	0	0	0	0	375	0	0	0	0	0	0	2056	0	40	0	0	0	0	20	0	0	0	0	0	0	105	92	0	0	0	58	0	0	0	0	0	0	0
Arthropoda	Euchelicerata	Sarcoptiformes	Punctoribatidae	Punctoribates		Punctoribates sp.	Oribatid Mites	2727	183	0	24	216	18	0	0	0	143	29	28	217	0	254	0	87	23	232	349	83	43	0	0	0	0	173	15	0	21	0	0	12	0	0	321	0	24	232
Arthropoda	Euchelicerata	Araneae	Theridiidae	Theridula	Theridula emertoni	Theridula emertoni	Emerton's Bitubercled Cobweaver	2724	0	0	0	210	243	0	474	0	0	40	0	432	0	118	75	29	108	0	22	0	39	0	649	91	0	0	0	0	0	0	0	0	0	0	34	0	0	160
Arthropoda	Insecta	Diptera	Chironomidae	Eukiefferiella	Eukiefferiella dittmari	Eukiefferiella dittmari	a non-biting midge	2688	0	0	704	0	474	0	0	0	0	0	0	0	0	0	0	0	0	0	227	1121	0	0	0	0	0	111	0	0	51	0	0	0	0	0	0	0	0	0
Arthropoda	Insecta	Hemiptera	Coreidae	Piezogaster	Piezogaster calcarator	Piezogaster calcarator	Leaf-footed Bug	2678	0	0	0	0	0	0	0	0	0	0	329	947	0	0	0	0	0	0	0	0	0	0	0	0	0	1365	0	0	0	0	0	0	0	0	0	0	0	37
Arthropoda	Insecta	Neuroptera	Coniopterygidae			Coniopterygidae sp.	Dusty Lacewings	2676	918	146	0	49	0	0	0	0	50	0	63	38	0	19	0	0	17	0	0	0	0	0	146	0	6	0	67	0	0	37	12	0	142	0	0	572	361	33
Arthropoda	Insecta	Diptera	Chironomidae	Micropsectra	Micropsectra nigripila	Micropsectra nigripila	Non-biting Midge	2663	0	90	0	0	0	0	0	25	0	59	144	75	220	0	0	0	0	1861	0	53	0	0	0	0	0	0	0	0	8	0	128	0	0	0	0	0	0	0
Arthropoda	Insecta	Lepidoptera	Notodontidae	Heterocampa	Heterocampa guttivitta	Heterocampa guttivitta	Maple Prominent Moth	2660	0	0	0	57	0	0	0	0	0	121	42	0	117	26	0	353	21	0	0	29	143	0	227	375	0	92	542	0	14	260	0	0	0	0	116	125	0	0
Arthropoda	Insecta	Diptera	Dolichopodidae	Dolichopus		Dolichopus sp.	a long-legged fly	2655	0	0	0	0	0	0	0	0	0	0	0	0	0	0	0	0	0	0	0	0	0	0	0	0	0	0	0	0	0	2556	0	0	0	0	99	0	0	0
Arthropoda	Insecta	Coleoptera	Cantharidae	Rhagonycha	Rhagonycha mollis	Rhagonycha mollis	Soft Soldier Beetle	2635	0	0	79	28	0	0	0	0	0	28	107	349	0	23	91	0	9	0	0	0	0	0	109	106	0	58	11	135	0	1223	13	0	0	0	0	0	0	266
Arthropoda	Euchelicerata	Araneae	Theridiidae	Theridion	Theridion albidum	Theridion albidum	White Long-legged Cobweaver	2634	0	0	62	52	41	0	0	31	110	87	0	267	367	0	0	39	38	0	20	46	34	0	0	0	0	0	0	177	0	0	0	0	233	377	53	457	0	143
Arthropoda	Insecta	Lepidoptera	Geometridae	Ennomos	Ennomos magnaria	Ennomos magnaria	Maple Spanworm Moth	2620	0	0	0	204	0	0	0	25	437	0	0	0	0	0	0	0	0	0	0	34	0	0	0	119	0	0	0	0	0	1606	0	0	0	0	0	161	34	0
Arthropoda	Insecta	Lepidoptera	Geometridae	Costaconvexa	Costaconvexa centrostrigaria	Costaconvexa centrostrigaria	Bent-line Carpet Moth	2597	0	0	38	57	36	0	0	87	202	0	0	19	0	159	0	0	0	0	21	0	0	0	0	0	0	781	65	573	35	0	0	0	0	0	0	248	0	276
Arthropoda	Branchiopoda	Diplostraca	Sididae	Diaphanosoma		Diaphanosoma sp.	Ctenopod Water Fleas	2595	0	0	0	0	0	0	0	0	0	0	0	0	0	0	0	0	0	0	2584	0	0	11	0	0	0	0	0	0	0	0	0	0	0	0	0	0	0	0
Arthropoda	Insecta	Diptera	Limoniidae	Erioptera	Erioptera caliptera	Erioptera caliptera	Limoniid Crane Fly	2591	0	0	225	90	0	0	0	0	0	55	0	87	0	65	0	0	61	0	40	21	0	241	65	0	0	0	0	0	0	0	0	0	337	883	137	199	0	85
Arthropoda	Insecta	Diptera	Cecidomyiidae	Rhopalomyia		Rhopalomyia sp.	Gall Midges	2559	53	0	72	182	0	0	0	105	0	316	226	28	515	0	0	0	0	91	62	106	0	309	6	0	0	0	5	0	258	0	0	161	0	0	0	0	0	64
Arthropoda	Insecta	Diptera	Therevidae	Ozodiceromyia		Ozodiceromyia sp.	a stiletto fly	2547	0	0	194	0	0	0	0	0	0	91	0	209	0	0	1366	0	0	0	0	0	0	0	56	389	0	0	0	0	0	0	0	0	0	0	0	0	0	242
Arthropoda	Insecta	Diptera	Chironomidae	Monopelopia	Monopelopia tenuicalcar	Monopelopia tenuicalcar	Non-biting Midge	2538	0	0	48	66	0	0	0	0	0	0	0	196	0	287	0	0	0	0	124	0	0	27	0	218	367	128	0	0	0	0	50	741	0	0	81	0	0	205
Arthropoda	Euchelicerata	Trombidiformes	Mideopsidae	Mideopsis		Mideopsis sp.	Water Mites	2536	0	0	0	0	246	0	0	0	0	48	0	229	0	0	0	0	0	0	0	0	0	0	0	0	0	249	0	1545	0	0	7	0	0	0	0	181	31	0
Arthropoda	Insecta	Coleoptera	Cantharidae	Polemius	Polemius laticornis	Polemius laticornis	Wide-horned Soldier Beetle	2514	0	0	0	0	0	0	0	0	0	24	0	18	50	0	400	0	0	0	0	0	0	0	0	528	0	93	356	837	0	0	0	0	0	0	0	208	0	0
Arthropoda	Euchelicerata	Araneae	Tetragnathidae	Tetragnatha	Tetragnatha viridis	Tetragnatha viridis	Green Long-jawed Spider	2498	0	169	27	188	61	0	0	0	0	43	0	82	0	0	0	258	85	0	0	36	468	0	0	0	0	0	0	0	0	0	74	0	39	0	7	952	0	9
Arthropoda	Insecta	Diptera	Ephydridae	Hydrellia	Hydrellia nobilis	Hydrellia nobilis	Shore Fly	2496	0	0	99	0	0	0	0	0	0	0	0	0	0	0	0	0	0	0	64	24	0	0	0	0	540	0	0	0	0	0	34	74	164	0	480	765	231	21
Arthropoda	Insecta	Lepidoptera	Blastobasidae	Hypatopa	Hypatopa spoliatella	Hypatopa spoliatella	Scavenger Moth	2480	0	0	0	0	0	0	0	0	0	0	0	313	0	252	0	0	0	0	0	0	0	0	0	0	0	0	0	0	0	0	0	0	1889	0	0	0	0	26
Arthropoda	Insecta	Diptera	Tabanidae	Hybomitra	Hybomitra pechumani	Hybomitra pechumani	Moss Horse Fly	2456	0	0	23	185	0	0	1803	0	31	0	0	0	0	0	119	0	0	0	50	0	0	0	31	158	14	0	0	0	0	0	0	0	0	42	0	0	0	0
Arthropoda	Insecta	Lepidoptera	Gelechiidae	Pseudotelphusa	Pseudotelphusa belangerella	Pseudotelphusa belangerella	Twirler Moth	2442	0	0	10	1159	73	0	0	0	0	15	0	60	0	0	0	0	579	0	0	17	0	10	0	133	0	0	0	386	0	0	0	0	0	0	0	0	0	0
Arthropoda	Euchelicerata	Mesostigmata	Laelapidae			Laelapidae sp.	Mesostig Mites	2412	3	0	0	13	0	0	0	0	0	0	0	6	0	0	0	0	21	0	1460	0	0	0	0	0	0	0	574	0	0	0	0	0	3	0	39	0	74	219
Arthropoda	Insecta	Diptera	Tabanidae	Hybomitra	Hybomitra kaurii	Hybomitra kaurii	Horse Fly	2409	0	0	0	0	0	0	0	0	0	0	0	0	0	27	346	1511	0	0	17	0	508	0	0	0	0	0	0	0	0	0	0	0	0	0	0	0	0	0
Arthropoda	Insecta	Hymenoptera	Scelionidae	Telenomus		Telenomus sp.	Scelionid Wasps	2399	0	0	28	53	10	0	0	92	125	0	0	30	0	9	0	37	11	0	0	0	682	0	0	308	0	88	191	288	10	0	0	221	0	0	0	188	0	28
Arthropoda	Insecta	Lepidoptera	Geometridae	Tetracis	Tetracis cachexiata	Tetracis cachexiata	White Slant-line Moth	2397	0	0	0	828	0	0	0	0	0	77	0	0	0	0	0	0	0	0	0	0	0	0	0	1254	0	0	0	0	0	0	0	0	0	0	0	238	0	0
Arthropoda	Insecta	Diptera	Pipunculidae	Pipunculus		Pipunculus sp.	Big-headed Flies	2336	0	0	0	66	0	0	0	0	0	0	0	0	0	0	1462	0	0	0	0	0	0	0	0	615	0	0	0	0	0	0	0	0	0	0	0	0	0	193
Arthropoda	Insecta	Diptera	Muscidae	Coenosia	Coenosia nigritarsis	Coenosia nigritarsis	Tiger Fly	2335	0	0	0	198	0	0	0	0	0	0	130	64	0	135	0	203	25	0	0	0	35	0	0	0	0	0	1203	0	17	0	260	0	65	0	0	0	0	0
Arthropoda	Insecta	Coleoptera	Hydrophilidae	Hydrochara	Hydrochara obtusata	Hydrochara obtusata	Weedy Pond Scavenger	2325	0	0	0	278	0	0	0	0	0	0	0	0	42	0	0	0	140	95	0	0	0	0	0	429	0	0	0	0	0	0	0	0	0	0	1264	0	0	77
Arthropoda	Insecta	Coleoptera	Staphylinidae	Tetartopeus	Tetartopeus lacustris	Tetartopeus lacustris	Lakeshore Tomcat Rove Beetle	2315	0	0	0	0	820	0	0	0	0	0	0	0	0	215	0	0	0	0	1127	0	0	0	0	0	0	0	0	0	0	0	0	0	0	0	0	0	0	153
Arthropoda	Insecta	Diptera	Chironomidae	Macropelopia		Macropelopia sp.	a non-biting midge	2232	0	54	0	0	132	0	990	0	0	0	0	0	0	26	621	39	0	0	0	0	28	0	0	342	0	0	0	0	0	0	0	0	0	0	0	0	0	0
Arthropoda	Insecta	Diptera	Cylindrotomidae	Liogma	Liogma nodicornis	Liogma nodicornis	Long-bodied Cranefly	2228	0	0	0	111	0	0	0	0	0	0	0	216	0	0	0	46	53	0	0	0	40	0	42	0	0	57	62	0	0	1594	0	0	0	0	0	0	0	7
Arthropoda	Insecta	Coleoptera	Hydraenidae	Hydraena	Hydraena pacifica	Hydraena pacifica	Pacific Minute Moss Beetle	2206	0	0	0	0	0	0	0	0	0	0	0	613	0	65	0	0	0	0	1441	51	0	0	0	0	0	0	0	0	0	0	0	0	0	0	0	0	0	36
Arthropoda	Insecta	Lepidoptera	Geometridae	Homochlodes		Homochlodes sp.	Geometer Moths	2205	0	0	29	161	45	9	0	0	0	0	0	0	0	30	0	0	16	0	0	0	0	0	0	0	0	0	1561	0	0	0	0	0	0	0	0	339	0	15
Arthropoda	Insecta	Trichoptera	Hydroptilidae	Oxyethira		Oxyethira sp.	Microcaddisflies	2181	0	0	0	0	0	0	0	0	0	0	0	0	0	0	0	0	0	0	19	0	0	0	0	0	0	0	0	0	0	0	0	2162	0	0	0	0	0	0
Arthropoda	Insecta	Hemiptera	Corixidae	Sigara	Sigara trilineata	Sigara trilineata	Water Boatman	2162	0	0	0	128	49	4	0	27	0	0	0	0	0	0	0	0	0	0	0	23	0	1823	0	0	0	0	0	0	0	0	19	89	0	0	0	0	0	0
Arthropoda	Euchelicerata	Araneae	Lycosidae	Piratula	Piratula cantralli	Piratula cantralli	Cantrall's Wolf Spider	2152	87	0	0	31	0	0	0	10	0	10	97	165	61	38	0	39	20	0	105	0	45	0	0	0	0	0	44	0	0	30	0	0	72	0	971	0	0	327
Arthropoda	Insecta	Trichoptera	Phryganeidae	Ptilostomis	Ptilostomis ocellifera	Ptilostomis ocellifera	Eyed Giant Caddisfly	2136	25	0	6	30	18	8	0	0	31	11	28	35	72	30	19	6	0	0	12	9	462	0	72	40	109	29	356	451	0	0	0	96	6	23	0	87	8	57
Arthropoda	Insecta	Diptera	Ceratopogonidae	Dasyhelea		Dasyhelea sp.	Biting Midges	2133	0	0	0	0	0	133	0	0	0	145	98	500	0	158	0	27	0	80	187	28	21	18	0	0	0	0	151	0	0	0	0	0	132	0	0	0	0	455
Arthropoda	Euchelicerata	Trombidiformes	Anystidae			Anystidae sp.	Whirligig Mites	2128	0	0	0	293	118	8	0	0	922	0	0	197	0	40	0	0	0	0	7	97	0	0	0	0	0	0	0	0	137	0	0	0	0	0	0	0	0	309
Arthropoda	Collembola	Entomobryomorpha	Isotomidae			Isotomidae sp.	Smooth Springtails	2123	0	0	54	3	0	0	0	0	111	32	9	59	55	34	0	52	0	0	1537	0	37	0	0	0	0	0	0	0	0	81	0	0	5	0	0	0	0	54
Arthropoda	Insecta	Diptera	Chironomidae	Chaetocladius		Chaetocladius sp.	Non-biting Midges	2113	0	232	0	117	0	0	0	0	0	0	0	436	0	317	23	0	0	0	0	0	0	0	0	289	0	0	0	455	0	85	61	0	0	0	0	0	98	0
Arthropoda	Insecta	Coleoptera	Elateridae	Hemicrepidius	Hemicrepidius memnonius	Hemicrepidius memnonius	Memnon's Click Beetle	2111	0	0	0	266	0	0	0	0	0	0	0	0	141	29	1036	0	40	0	0	0	0	0	0	599	0	0	0	0	0	0	0	0	0	0	0	0	0	0
Arthropoda	Insecta	Lepidoptera	Erebidae	Hypena	Hypena deceptalis	Hypena deceptalis	Deceptive Bomolocha Moth	2106	0	0	0	0	0	0	0	0	0	0	0	0	0	0	0	0	0	0	0	0	0	0	0	0	0	115	0	0	0	1991	0	0	0	0	0	0	0	0
Arthropoda	Insecta	Lepidoptera	Geometridae			Geometridae sp.	Geometer Moths	2096	0	137	0	127	123	0	0	0	0	0	0	0	188	0	0	93	0	0	9	44	0	0	0	0	215	0	0	1083	0	0	0	0	0	0	0	0	0	77
Arthropoda	Euchelicerata	Araneae	Theridiidae	Theridion	Theridion murarium	Theridion murarium	Fence Long-legged Cobweaver	2094	0	0	0	0	0	0	0	0	0	0	0	565	0	78	0	0	0	0	39	0	0	0	17	0	0	214	0	0	0	0	0	0	781	0	0	0	0	400
Arthropoda	Insecta	Diptera	Phoridae			Phoridae sp.	Scuttle Flies	2082	0	191	4	46	0	5	0	0	0	16	103	106	0	114	190	0	10	0	14	90	0	0	114	89	0	128	51	0	0	0	0	0	43	0	0	756	0	12
Arthropoda	Insecta	Diptera	Chironomidae	Chironomus	Chironomus bifurcatus	Chironomus bifurcatus	Non-biting Midge	2078	565	6	95	123	0	0	0	0	0	0	232	0	46	33	41	0	0	0	0	222	0	93	0	53	146	0	0	0	0	0	6	413	0	4	0	0	0	0
Arthropoda	Insecta	Diptera	Chaoboridae			Chaoboridae sp.	Phantom Midges	2076	0	0	51	210	0	0	0	0	0	24	0	189	0	11	0	0	0	0	17	0	0	16	0	148	1410	0	0	0	0	0	0	0	0	0	0	0	0	0
Arthropoda	Insecta	Diptera	Limoniidae	Dicranomyia		Dicranomyia sp.	Limoniid Crane Flies	2053	0	0	0	0	220	0	0	0	0	0	0	55	0	364	490	64	0	0	446	0	71	0	0	0	0	0	0	0	0	0	0	0	93	0	0	0	56	194
Arthropoda	Insecta	Coleoptera	Lycidae			Lycidae sp.	Net-winged Beetles	2046	0	0	0	0	84	0	0	0	0	0	0	0	0	0	143	0	0	0	0	0	0	0	0	235	0	0	0	0	0	1584	0	0	0	0	0	0	0	0
Arthropoda	Insecta	Diptera	Psychodidae	Psychoda		Psychoda sp.	Moth Flies	2040	0	0	0	43	0	0	0	44	0	32	56	263	0	76	0	0	45	94	30	137	0	0	0	75	0	0	67	444	0	0	28	171	0	58	0	280	0	97
Arthropoda	Insecta	Hymenoptera	Vespidae	Vespula	Vespula consobrina	Vespula consobrina	Blackjacket	2001	0	0	0	0	17	0	0	0	0	0	0	0	91	1196	0	0	0	0	0	0	0	0	51	0	0	0	0	0	0	0	0	0	0	0	646	0	0	0
Arthropoda	Insecta	Diptera	Chironomidae	Hydrobaenus		Hydrobaenus sp.	Non-biting Midges	1998	0	0	0	0	0	0	0	0	0	0	1839	0	0	0	0	0	0	0	0	0	0	0	0	56	0	0	0	0	0	0	0	0	0	0	0	0	103	0
Arthropoda	Insecta	Hemiptera	Diapheromeridae	Diapheromera	Diapheromera femorata	Diapheromera femorata	Northern Walkingstick	1982	0	7	0	0	0	0	0	0	0	0	3	0	0	37	0	0	0	0	0	0	0	0	0	19	0	33	0	1698	0	0	0	6	0	0	0	171	8	0
Arthropoda	Insecta	Diptera	Hybotidae			Hybotidae sp.	Dance Flies	1980	0	0	19	238	130	0	0	0	0	32	0	135	0	0	0	0	0	0	151	0	0	0	38	0	0	0	0	0	0	0	0	0	0	74	70	0	0	1093
Arthropoda	Insecta	Diptera	Asilidae	Tipulogaster	Tipulogaster glabrata	Tipulogaster glabrata	Robber Fly	1980	0	0	0	44	275	0	0	0	0	0	0	0	0	0	1054	0	0	0	0	0	0	0	0	607	0	0	0	0	0	0	0	0	0	0	0	0	0	0
Arthropoda	Insecta	Ephemeroptera	Baetidae	Baetis	Baetis phoebus	Baetis phoebus	Small Minnow Mayfly	1975	0	0	842	12	0	0	0	377	0	0	43	0	418	0	0	0	0	0	19	222	0	0	0	39	0	0	0	0	0	0	0	0	0	0	0	3	0	0
Arthropoda	Insecta	Diptera	Limoniidae	Prionolabis	Prionolabis rufibasis	Prionolabis rufibasis	a limoniid crane fly	1949	0	0	0	0	0	0	0	0	0	0	0	0	0	0	0	0	0	0	0	0	0	0	0	0	0	0	0	0	0	1949	0	0	0	0	0	0	0	0
Arthropoda	Euchelicerata	Trombidiformes	Scutacaridae			Scutacaridae sp.	Prostig Mites	1944	0	0	0	0	351	0	0	0	0	0	0	502	0	129	0	0	0	0	38	0	143	0	0	0	0	0	0	0	0	309	0	0	0	0	0	0	432	40
Arthropoda	Euchelicerata	Araneae	Lycosidae	Pardosa	Pardosa moesta	Pardosa moesta	Shiny Wolf Spider	1938	0	0	0	0	342	0	0	0	0	13	0	246	98	24	0	0	0	0	60	0	0	0	0	0	0	205	0	0	0	0	0	186	0	0	497	0	0	267
Arthropoda	Insecta	Diptera	Dolichopodidae	Condylostylus		Condylostylus sp.	Longlegged Flies	1932	0	0	0	39	0	0	0	38	0	0	0	883	30	281	0	0	0	0	10	88	0	0	0	0	0	0	0	0	9	0	0	0	0	0	0	72	263	219
Arthropoda	Insecta	Coleoptera	Corylophidae	Clypastraea		Clypastraea sp.	a minute hooded beetle	1922	0	231	0	338	0	0	0	0	0	67	0	167	0	43	0	57	67	0	0	0	344	252	0	0	0	261	0	0	0	0	79	0	0	0	0	0	0	16
Arthropoda	Insecta	Hemiptera	Flatidae	Metcalfa	Metcalfa pruinosa	Metcalfa pruinosa	Citrus Flatid Planthopper	1904	0	73	0	0	10	0	0	0	46	29	48	651	0	173	0	265	0	0	0	0	216	15	28	66	0	0	0	0	0	107	0	0	10	69	0	73	0	25
Arthropoda	Insecta	Diptera	Anisopodidae	Sylvicola	Sylvicola alternatus	Sylvicola alternatus	a wood gnat	1904	0	0	0	0	0	0	0	0	0	0	0	0	0	0	0	0	0	0	0	0	0	0	0	0	0	0	0	0	0	1904	0	0	0	0	0	0	0	0
Arthropoda	Insecta	Orthoptera	Acrididae	Stethophyma	Stethophyma lineatum	Stethophyma lineatum	Striped Sedge Grasshopper	1898	0	0	542	126	785	0	0	0	0	0	0	0	0	0	0	0	0	0	315	130	0	0	0	0	0	0	0	0	0	0	0	0	0	0	0	0	0	0
Arthropoda	Euchelicerata	Trombidiformes	Bdellidae			Bdellidae sp.	Snout Mites	1892	0	0	0	12	26	0	70	0	16	0	0	38	47	87	645	208	10	0	27	0	141	48	24	0	0	148	6	0	47	0	0	0	0	0	85	0	0	207
Arthropoda	Insecta	Diptera	Chironomidae	Paratendipes		Paratendipes sp.	Non-biting Midges	1880	6	0	82	68	0	0	0	266	0	75	20	0	462	0	0	8	0	437	0	47	0	12	0	0	0	0	0	0	0	0	59	27	0	0	125	186	0	0
Arthropoda	Euchelicerata	Araneae	Araneidae	Eustala	Eustala anastera	Eustala anastera	Hump-backed Orbweaver	1873	0	0	0	0	13	0	0	24	0	11	0	1099	0	67	0	0	0	0	286	7	0	0	0	0	0	32	3	208	0	0	0	0	10	0	0	0	0	113
Arthropoda	Insecta	Odonata	Coenagrionidae	Chromagrion	Chromagrion conditum	Chromagrion conditum	Aurora Damsel	1858	0	0	0	138	0	0	0	0	0	0	0	0	0	50	0	0	0	0	0	0	696	0	0	0	177	0	0	0	0	0	0	433	0	0	0	0	0	364
Arthropoda	Collembola	Entomobryomorpha	Entomobryidae			Entomobryidae sp.	Slender Springtails	1854	0	0	128	0	31	0	1179	0	0	0	13	57	0	80	0	0	0	0	177	0	0	0	0	0	0	0	0	0	0	0	0	0	32	0	0	0	0	157
Arthropoda	Insecta	Neuroptera	Chrysopidae	Ceraeochrysa	Ceraeochrysa lineaticornis	Ceraeochrysa lineaticornis	Stripe-horned Green Lacewing	1850	0	0	0	178	0	0	0	0	0	24	29	273	19	42	133	235	26	0	0	0	173	68	55	142	0	0	0	0	27	130	0	77	65	62	0	0	0	92
Arthropoda	Insecta	Hemiptera	Corixidae	Sigara	Sigara mullettensis	Sigara mullettensis	Water Boatman	1850	0	127	64	147	0	0	0	0	0	0	0	0	0	293	237	0	0	0	20	0	0	30	0	319	21	0	0	0	0	0	0	209	0	383	0	0	0	0
Arthropoda	Insecta	Diptera	Tachinidae	Zelia		Zelia sp.	a parasitic fly	1846	0	0	0	0	0	0	0	0	0	0	0	0	0	0	0	0	0	0	0	0	0	0	0	0	0	0	0	0	0	1846	0	0	0	0	0	0	0	0
Arthropoda	Euchelicerata	Trombidiformes	Erythraeidae			Erythraeidae sp.	Long-legged Velvet Mites	1831	0	172	0	33	18	0	0	12	0	33	138	87	0	51	74	65	31	0	6	15	18	7	96	236	3	38	191	117	0	220	0	53	19	0	0	26	0	72
Arthropoda	Insecta	Diptera	Syrphidae	Sphegina	Sphegina flavimana	Sphegina flavimana	Tuberculate Pufftail	1804	0	0	0	13	0	0	0	0	0	0	0	309	33	36	0	0	9	0	0	0	0	0	178	319	0	298	0	0	0	0	0	0	0	0	47	562	0	0
Arthropoda	Insecta	Trichoptera	Hydropsychidae	Cheumatopsyche	Cheumatopsyche analis	Cheumatopsyche analis	Little Sister Net-spinning Caddisfly	1803	0	17	188	52	0	242	0	42	0	33	0	0	23	15	100	22	0	0	0	43	10	71	0	140	7	0	0	0	0	0	253	161	376	0	0	0	8	0
Arthropoda	Insecta	Diptera	Anthomyzidae	Quametopia		Quametopia sp.	an anthomyzid fly	1799	0	0	0	0	0	0	0	0	0	0	0	1472	0	140	0	0	5	0	0	0	0	0	182	0	0	0	0	0	0	0	0	0	0	0	0	0	0	0
Arthropoda	Insecta	Plecoptera	Perlodidae	Isoperla	Isoperla slossonae	Isoperla slossonae	Colorful Stripetail	1767	0	0	0	72	180	0	83	0	0	57	0	0	0	0	0	0	0	0	21	116	0	63	0	333	0	113	0	0	31	0	0	49	0	0	0	581	0	68
Arthropoda	Insecta	Diptera	Limoniidae	Molophilus	Molophilus forcipulus	Molophilus forcipulus	Limoniid Crane Fly	1749	0	0	35	37	0	0	0	0	0	0	0	163	0	19	0	63	0	0	39	0	0	0	0	0	26	0	145	0	0	0	0	0	908	0	0	0	231	83
Arthropoda	Insecta	Diptera	Ceratopogonidae	Alluaudomyia		Alluaudomyia sp.	Predaceous Midges	1737	0	0	0	0	0	0	0	0	0	0	0	17	0	51	0	0	0	0	11	0	804	0	0	0	0	844	0	0	0	0	0	0	0	0	0	0	0	10
Arthropoda	Euchelicerata	Mesostigmata	Blattisociidae	Cheiroseius		Cheiroseius sp.	Mesostig Mites	1732	0	0	0	0	0	0	0	0	0	0	0	384	0	203	0	31	0	0	153	0	0	0	0	0	0	0	38	254	0	0	0	0	287	0	85	0	6	291
Arthropoda	Insecta	Hemiptera	Miridae	Phytocoris	Phytocoris conspurcatus	Phytocoris conspurcatus	a plant bug	1712	0	0	0	76	0	0	0	0	0	0	0	0	0	1589	0	0	14	0	0	0	0	0	0	0	0	0	0	0	33	0	0	0	0	0	0	0	0	0
Arthropoda	Insecta	Diptera	Chironomidae	Heterotrissocladius		Heterotrissocladius sp.	Non-biting Midges	1707	0	0	3	342	0	0	0	0	29	0	0	25	0	222	36	10	21	0	0	0	0	0	0	41	0	90	21	735	0	0	51	0	6	0	11	0	0	64
Arthropoda	Euchelicerata	Mesostigmata	Pachylaelapidae			Pachylaelapidae sp.	Mesostig Mites	1702	4	0	860	0	0	0	0	0	0	26	0	0	0	0	0	0	0	0	109	216	0	0	0	0	0	0	0	0	0	0	0	0	65	0	0	422	0	0
Arthropoda	Insecta	Psocoptera	Caeciliusidae	Valenzuela	Valenzuela nadleri	Valenzuela nadleri	Lizard Barklouse	1699	0	63	12	30	48	4	163	0	176	0	22	8	0	66	106	5	0	10	3	11	3	0	29	61	34	40	79	89	0	79	21	100	0	346	0	43	0	48
Arthropoda	Euchelicerata	Araneae	Theridiidae	Theridion	Theridion frondeum	Theridion frondeum	Eastern Long-legged Cobweaver	1698	0	0	0	191	0	48	0	0	0	100	205	320	53	15	0	111	143	0	8	0	0	0	0	0	0	0	0	0	0	0	0	0	418	0	0	0	0	86
Arthropoda	Insecta	Psocoptera	Psocidae	Metylophorus	Metylophorus novaescotiae	Metylophorus novaescotiae	Common Barklouse	1695	0	0	0	50	0	0	0	48	444	0	14	293	0	64	23	30	16	0	0	25	56	0	210	46	0	0	0	0	15	0	0	0	108	107	0	0	0	146
Arthropoda	Insecta	Diptera	Tipulidae			Tipulidae sp.	Large Crane Flies	1678	0	0	0	0	47	81	140	0	0	21	0	554	56	91	0	35	0	0	0	0	44	0	9	0	0	64	72	0	0	265	172	0	24	0	0	3	0	0
Arthropoda	Insecta	Diptera	Chironomidae	Dicrotendipes	Dicrotendipes tritomus	Dicrotendipes tritomus	Non-biting Midge	1674	0	0	0	0	0	98	0	0	0	28	222	571	0	0	0	0	0	0	0	0	0	0	0	548	39	0	0	0	0	0	62	0	34	52	0	0	0	20
Arthropoda	Euchelicerata	Trombidiformes	Cocceupodidae	Linopodes		Linopodes sp.	Prostig Mites	1673	0	0	0	0	32	5	0	0	66	0	0	531	0	335	0	0	0	0	23	0	9	0	0	0	0	0	13	0	0	0	0	0	41	0	14	536	0	68
Arthropoda	Insecta	Coleoptera	Lampyridae	Photuris		Photuris sp.	Femme Fatale Lightning Bugs	1670	0	0	0	38	233	0	297	0	0	0	533	78	160	0	163	0	0	0	6	0	0	0	0	105	0	29	0	0	19	0	0	0	0	0	0	0	0	9
Arthropoda	Insecta	Diptera	Sarcophagidae			Sarcophagidae sp.	Flesh Flies	1670	0	0	0	130	89	0	0	0	0	369	119	25	0	31	249	0	108	0	0	41	0	0	63	276	0	0	0	0	0	140	0	0	0	0	0	0	0	30
Arthropoda	Insecta	Odonata	Coenagrionidae	Amphiagrion	Amphiagrion abbreviatum	Amphiagrion abbreviatum	Western Red Damsel	1669	0	0	0	0	0	0	0	0	0	0	0	0	131	0	0	0	0	1538	0	0	0	0	0	0	0	0	0	0	0	0	0	0	0	0	0	0	0	0
Arthropoda	Insecta	Diptera	Ephydridae	Setacera		Setacera sp.	Shore Flies	1667	0	0	0	0	0	1475	0	0	0	0	0	0	0	0	0	0	0	0	0	192	0	0	0	0	0	0	0	0	0	0	0	0	0	0	0	0	0	0
Arthropoda	Insecta	Lepidoptera	Geometridae	Plagodis	Plagodis alcoolaria	Plagodis alcoolaria	Hollow-spotted Plagodis Moth	1630	0	0	0	0	0	0	0	0	0	12	0	0	0	0	0	0	0	0	0	0	0	0	0	0	0	1235	0	0	17	142	0	0	224	0	0	0	0	0
Arthropoda	Euchelicerata	Sarcoptiformes	Damaeidae	Epidamaeus		Epidamaeus sp.	Oribatid Mites	1628	0	0	0	0	103	0	0	0	0	0	0	0	0	0	0	0	0	0	0	0	0	0	0	0	0	0	0	0	0	1525	0	0	0	0	0	0	0	0
Arthropoda	Insecta	Diptera	Chamaemyiidae			Chamaemyiidae sp.	a fly	1610	0	0	0	0	0	0	0	0	0	0	0	0	0	0	0	0	0	0	0	0	0	0	0	0	0	0	0	0	0	1610	0	0	0	0	0	0	0	0
Arthropoda	Insecta	Hemiptera	Miridae	Deraeocoris	Deraeocoris nebulosus	Deraeocoris nebulosus	Plant Bug	1597	0	0	0	0	0	0	0	0	0	0	0	961	68	0	0	0	0	0	0	0	0	0	0	0	0	0	0	0	0	343	0	0	0	0	0	0	0	225
Arthropoda	Insecta	Hemiptera	Aphididae	Colopha	Colopha ulmicola	Colopha ulmicola	Elm Cockscomb Gall Aphid	1596	0	0	0	7	9	0	0	4	0	9	9	132	0	79	6	0	0	0	5	0	6	7	0	27	0	39	0	0	3	0	0	0	62	0	4	1118	27	43
Arthropoda	Insecta	Hemiptera	Aphididae	Thripsaphis	Thripsaphis ballii	Thripsaphis ballii	Thripsaphis Aphid	1595	0	0	25	0	0	0	0	0	0	0	0	481	0	21	0	27	0	0	65	17	0	0	0	0	0	0	0	0	0	0	0	0	0	211	103	0	62	583
Arthropoda	Insecta	Diptera	Ceratopogonidae	Stilobezzia	Stilobezzia antennalis	Stilobezzia antennalis	Predaceous Midge	1593	327	0	58	155	0	0	0	0	0	0	0	184	124	30	79	0	0	0	11	83	0	71	0	134	0	0	0	0	0	0	0	29	89	191	28	0	0	0
Arthropoda	Insecta	Diptera	Dolichopodidae	Gymnopternus		Gymnopternus sp.	Longlegged Flies	1577	0	0	0	61	45	0	0	0	61	9	6	191	0	163	0	0	6	0	0	0	0	0	101	0	20	96	23	0	0	0	0	381	146	167	10	0	0	91
Arthropoda	Insecta	Coleoptera	Carabidae	Agonum	Agonum canadense	Agonum canadense	Ontario Harp Ground Beetle	1556	0	0	0	103	0	0	0	68	0	213	0	251	102	0	0	0	0	0	0	0	0	59	0	760	0	0	0	0	0	0	0	0	0	0	0	0	0	0
Arthropoda	Insecta	Hemiptera	Miridae	Phytocoris	Phytocoris eximius	Phytocoris eximius	Plant Bug	1539	0	0	0	0	310	0	0	18	0	13	215	160	0	58	0	0	0	0	0	0	0	0	58	0	0	0	330	0	0	0	0	0	0	0	0	322	0	55
Arthropoda	Insecta	Psocoptera	Caeciliusidae	Valenzuela	Valenzuela flavidus	Valenzuela flavidus	Yellow Barklouse	1537	0	0	0	129	0	20	0	0	0	0	0	418	0	172	0	4	25	0	4	0	10	0	82	0	0	207	181	0	9	0	0	0	228	0	0	0	0	48
Arthropoda	Insecta	Lepidoptera	Geometridae	Macaria	Macaria aemulataria	Macaria aemulataria	Common Angle Moth	1533	0	400	0	97	0	0	0	0	0	0	0	0	0	0	493	87	87	0	0	0	30	0	0	339	0	0	0	0	0	0	0	0	0	0	0	0	0	0
Arthropoda	Insecta	Diptera	Chironomidae	Smittia		Smittia sp.	Non-biting Midges	1530	0	0	0	0	45	71	0	49	0	50	0	677	0	0	0	0	0	0	61	77	0	81	0	0	7	0	0	0	0	25	217	0	0	0	0	0	0	170
Arthropoda	Insecta	Coleoptera	Elateridae	Parallelostethus		Parallelostethus sp.	a click beetle	1525	0	1152	0	0	0	0	0	0	0	0	0	0	0	0	0	0	0	0	0	373	0	0	0	0	0	0	0	0	0	0	0	0	0	0	0	0	0	0
Arthropoda	Insecta	Lepidoptera	Saturniidae	Anisota	Anisota virginiensis	Anisota virginiensis	Pink-striped Oakworm Moth	1517	0	129	0	75	0	0	0	0	0	195	0	0	0	0	999	0	0	0	0	0	0	0	0	0	0	0	15	0	6	0	0	0	0	98	0	0	0	0
Arthropoda	Maxillopoda	Cyclopoida	Cyclopidae	Cyclops		Cyclops sp.	Cyclopoid Copepods	1509	0	0	0	0	0	0	0	0	0	0	0	0	971	0	0	0	0	0	0	0	0	56	0	0	0	0	0	0	0	0	75	0	407	0	0	0	0	0
Arthropoda	Insecta	Trichoptera	Leptoceridae	Ceraclea	Ceraclea excisa	Ceraclea excisa	Carved Long-horned Caddisfly	1504	0	0	48	149	0	344	0	14	0	10	0	0	22	0	0	0	0	0	0	19	0	149	0	0	0	0	0	0	10	0	739	0	0	0	0	0	0	0
Arthropoda	Insecta	Hemiptera	Acanthosomatidae	Elasmostethus	Elasmostethus cruciatus	Elasmostethus cruciatus	Red-Cross Shield Bug	1504	0	0	0	0	103	15	0	0	0	0	5	193	0	15	0	202	0	0	6	0	58	0	0	0	0	0	337	555	0	0	0	0	0	0	0	0	0	15
Arthropoda	Euchelicerata	Araneae	Thomisidae	Xysticus	Xysticus fraternus	Xysticus fraternus	Brotherly Ground Crab Spider	1497	0	0	0	0	0	0	0	0	0	10	0	0	0	0	0	17	0	0	0	0	4	0	140	0	0	27	0	0	0	1299	0	0	0	0	0	0	0	0
Arthropoda	Euchelicerata	Sarcoptiformes	Trhypochthoniidae	Mucronothus		Mucronothus sp.	Oribatid Mites	1493	0	520	0	0	0	0	0	0	0	0	0	0	0	0	609	0	0	0	0	0	0	0	144	179	0	0	0	0	0	41	0	0	0	0	0	0	0	0
Arthropoda	Insecta	Diptera	Tipulidae	Tipula	Tipula tephrocephala	Tipula tephrocephala	Large Crane Fly	1488	0	0	0	0	0	0	0	0	17	0	0	513	0	273	22	0	0	0	66	0	0	0	0	33	0	0	0	115	6	0	0	0	49	0	0	0	0	394
Arthropoda	Insecta	Coleoptera	Elateridae	Ampedus	Ampedus rubricollis	Ampedus rubricollis	Red-necked Click Beetle	1480	0	0	0	0	0	0	1480	0	0	0	0	0	0	0	0	0	0	0	0	0	0	0	0	0	0	0	0	0	0	0	0	0	0	0	0	0	0	0
Arthropoda	Insecta	Coleoptera	Lampyridae	Photinus	Photinus obscurellus	Photinus obscurellus	Obscure Firefly	1480	0	0	13	13	0	0	295	10	14	0	35	25	20	5	0	139	0	0	24	0	94	0	0	0	0	76	0	271	0	0	0	32	394	0	13	0	0	7
Arthropoda	Collembola	Poduromorpha	Neanuridae	Friesea		Friesea sp.	Neanurid Short-legged Springtails	1473	0	0	0	8	71	0	0	0	0	0	0	61	0	0	0	0	4	0	26	110	0	0	0	505	0	0	9	347	0	0	0	0	0	105	31	0	0	196
Arthropoda	Insecta	Coleoptera	Chrysomelidae	Phaedon	Phaedon cochleariae	Phaedon cochleariae	Mustard/Watercress Leaf Beetle	1463	0	791	0	0	0	0	0	326	0	20	0	86	20	37	0	0	0	0	0	0	0	0	0	0	0	0	0	0	104	0	0	0	17	0	0	0	0	62
Arthropoda	Insecta	Lepidoptera	Nymphalidae	Danaus	Danaus plexippus	Danaus plexippus	Monarch	1453	0	0	506	0	0	0	0	0	0	0	0	0	0	3	0	0	0	0	5	776	0	0	0	0	0	0	0	0	0	0	0	0	0	0	82	0	0	81
Arthropoda	Insecta	Psocoptera	Lepidopsocidae	Echmepteryx	Echmepteryx hageni	Echmepteryx hageni	Scaly-winged Barklouse	1450	0	0	0	88	9	0	197	0	0	29	19	212	0	101	14	226	0	0	0	0	159	0	127	38	0	0	0	0	19	0	0	0	4	3	0	101	0	104
Arthropoda	Insecta	Lepidoptera	Depressariidae	Machimia	Machimia tentoriferella	Machimia tentoriferella	Golden-striped Leaftier Moth	1446	0	0	0	0	0	0	0	0	0	0	23	27	152	32	853	35	0	0	0	0	0	0	44	262	0	0	0	0	0	0	0	0	18	0	0	0	0	0
Arthropoda	Insecta	Hemiptera	Aphididae	Rhopalomyzus	Rhopalomyzus lonicerae	Rhopalomyzus lonicerae	Honeysuckle-grass Aphid	1440	26	0	5	351	0	0	0	14	7	245	21	385	15	0	0	0	0	0	3	47	0	28	0	110	0	45	0	0	47	0	29	47	15	0	0	0	0	0
Arthropoda	Insecta	Diptera	Chironomidae	Metriocnemus	Metriocnemus albolineatus	Metriocnemus albolineatus	Non-biting Midge	1436	6	0	56	0	0	0	0	0	0	0	0	475	121	41	0	0	0	0	60	0	0	13	0	0	0	0	0	380	0	0	0	0	93	0	0	0	0	191
Arthropoda	Euchelicerata	Trombidiformes	Eriophyidae	Tetra	Tetra lobulifera	Tetra lobulifera	Gall Mite	1428	0	0	0	0	0	0	0	0	0	0	0	201	0	1118	0	0	0	0	109	0	0	0	0	0	0	0	0	0	0	0	0	0	0	0	0	0	0	0
Arthropoda	Insecta	Diptera	Dolichopodidae	Condylostylus	Condylostylus patibulatus	Condylostylus patibulatus	Longlegged Fly	1422	0	0	0	0	0	0	0	0	0	12	0	42	0	0	0	0	0	0	0	0	0	0	156	0	0	0	0	0	0	1212	0	0	0	0	0	0	0	0
Arthropoda	Euchelicerata	Araneae	Mysmenidae			Mysmenidae sp.	a true spider	1414	0	0	0	0	0	0	0	0	0	0	0	0	0	0	0	0	0	0	16	0	0	0	0	0	0	0	0	0	0	0	0	0	0	0	1398	0	0	0
Arthropoda	Insecta	Orthoptera	Rhaphidophoridae	Ceuthophilus	Ceuthophilus gracilipes	Ceuthophilus gracilipes	Slender-legged Camel Cricket	1409	0	0	0	0	0	0	0	0	0	0	0	0	0	0	0	0	0	0	0	0	0	0	1409	0	0	0	0	0	0	0	0	0	0	0	0	0	0	0
Arthropoda	Insecta	Diptera	Tabanidae	Hybomitra	Hybomitra lasiophthalma	Hybomitra lasiophthalma	Orange-sided Horse Fly	1407	0	0	0	289	47	0	0	0	0	0	48	250	211	166	0	0	41	0	38	0	0	0	0	0	0	0	0	0	0	250	0	0	67	0	0	0	0	0
Arthropoda	Insecta	Diptera	Stratiomyidae	Stratiomys	Stratiomys normula	Stratiomys normula	Soldier Fly	1406	41	0	0	0	0	0	0	59	0	18	0	0	0	245	0	0	0	0	0	0	0	68	0	0	0	244	0	0	59	0	0	557	0	0	0	0	0	115
Arthropoda	Insecta	Lepidoptera	Geometridae	Lambdina		Lambdina sp.	Geometer Moths	1402	0	0	0	0	0	0	0	0	0	0	0	0	0	0	1185	0	0	0	0	0	0	0	0	174	0	0	43	0	0	0	0	0	0	0	0	0	0	0
Arthropoda	Insecta	Ephemeroptera	Leptophlebiidae	Paraleptophlebia	Paraleptophlebia debilis	Paraleptophlebia debilis	Fragile Prong-gilled Mayfly	1398	0	60	27	55	50	0	626	0	0	9	6	34	0	28	0	0	0	0	3	0	0	0	4	0	0	56	8	363	0	8	0	0	0	0	0	61	0	0
Arthropoda	Insecta	Coleoptera	Chrysomelidae			Chrysomelidae sp.	Leaf Beetles	1389	0	0	0	0	108	0	0	12	0	3	11	0	0	0	0	0	0	7	0	0	0	0	0	0	0	107	0	1053	0	0	0	67	0	0	21	0	0	0
Arthropoda	Euchelicerata	Trombidiformes	Phytoptidae	Setoptus	Setoptus flexilis	Setoptus flexilis	Prostig Mite	1380	0	0	0	0	18	0	0	0	0	0	0	0	0	595	6	0	0	0	7	0	0	0	0	0	0	0	0	0	358	380	0	0	0	0	0	0	0	16
Arthropoda	Insecta	Diptera	Chironomidae	Parachironomus		Parachironomus sp.	Non-biting Midges	1376	0	0	0	0	0	528	0	0	0	130	0	0	0	0	0	0	0	0	0	0	0	0	0	0	0	0	0	0	0	0	657	0	61	0	0	0	0	0
Arthropoda	Insecta	Diptera	Culicidae	Anopheles		Anopheles sp.	a mosquito	1375	0	0	0	0	0	0	0	0	0	0	1120	0	0	0	0	0	0	0	0	0	0	0	0	0	0	0	0	0	0	0	0	255	0	0	0	0	0	0
Arthropoda	Insecta	Diptera	Tachinidae	Euclytia	Euclytia flava	Euclytia flava	a parasitic fly	1375	0	0	0	88	0	0	0	0	0	0	0	0	0	0	0	0	0	0	0	0	45	0	395	0	0	0	0	700	0	147	0	0	0	0	0	0	0	0
Arthropoda	Insecta	Diptera	Tipulidae	Tipula	Tipula hermannia	Tipula hermannia	Large Crane Fly	1375	0	0	0	0	0	0	1232	0	37	0	0	43	0	0	0	0	0	0	0	0	0	0	0	0	0	0	49	0	0	14	0	0	0	0	0	0	0	0
Arthropoda	Insecta	Hemiptera	Aphididae	Macrosiphum		Macrosiphum sp.	Macrosiphum Aphids	1371	0	59	0	4	21	11	0	0	0	0	7	55	0	253	229	5	4	0	0	0	15	0	88	267	0	0	18	0	3	147	14	10	0	26	28	67	0	40
Arthropoda	Collembola	Entomobryomorpha	Isotomidae	Folsomia		Folsomia sp.	Smooth Springtails	1364	0	0	51	0	49	0	8	0	1195	0	0	0	0	0	0	0	0	0	17	0	0	0	0	0	0	0	0	0	0	0	0	0	0	0	3	0	0	41
Arthropoda	Insecta	Diptera	Ephydridae	Hydrellia	Hydrellia albilabris	Hydrellia albilabris	Shore Fly	1352	0	0	0	21	0	21	0	30	0	183	793	64	8	0	0	0	0	31	0	17	0	0	0	0	0	0	0	0	0	0	184	0	0	0	0	0	0	0
Arthropoda	Insecta	Diptera	Cecidomyiidae	Contarinia	Contarinia verrucicola	Contarinia verrucicola	Linden Wart Gall Midge	1332	0	0	0	0	0	0	0	31	0	0	0	0	0	0	0	0	0	0	0	0	0	0	0	0	0	0	0	0	0	1301	0	0	0	0	0	0	0	0
Arthropoda	Insecta	Diptera	Empididae			Empididae sp.	Dagger Flies	1331	0	0	0	29	47	0	0	52	0	0	0	9	286	78	350	0	10	0	0	0	0	0	0	455	0	0	0	0	0	0	15	0	0	0	0	0	0	0
Arthropoda	Insecta	Coleoptera	Cantharidae	Podabrus	Podabrus tricostatus	Podabrus tricostatus	Three-ribbed Soldier Beetle	1331	0	0	0	0	0	0	0	0	0	9	0	69	0	204	0	0	0	0	0	0	0	0	0	0	0	0	0	0	0	44	0	111	891	0	0	0	0	3
Arthropoda	Insecta	Coleoptera	Staphylinidae	Tetartopeus	Tetartopeus convolutus	Tetartopeus convolutus	Convoluted Tomcat Rove Beetle	1328	0	0	0	0	299	0	0	0	0	0	0	568	0	0	0	0	0	0	116	0	0	0	0	0	0	0	0	0	0	0	0	0	0	0	0	0	0	345
Arthropoda	Euchelicerata	Araneae	Theridiidae	Theridion	Theridion hemerobium	Theridion hemerobium	Holarctic Long-legged Cobweaver	1327	0	0	0	0	131	0	0	0	0	0	0	0	0	0	0	0	0	0	41	0	0	0	0	0	0	0	0	0	0	0	0	0	0	0	1044	0	0	111
Arthropoda	Euchelicerata	Araneae	Theridiidae	Theridion	Theridion differens	Theridion differens	Different Cobweb Weaver	1323	0	0	81	0	0	0	0	0	0	0	0	543	0	96	0	0	0	0	0	0	0	0	0	0	0	134	0	0	0	0	0	0	87	0	0	0	0	382
Arthropoda	Insecta	Diptera	Sciaridae	Cratyna	Cratyna perplexa	Cratyna perplexa	Dark-winged Fungus Gnat	1314	0	0	0	0	34	0	0	0	0	0	0	0	0	249	0	0	0	0	0	0	0	0	0	0	0	0	0	0	0	50	0	0	981	0	0	0	0	0
Arthropoda	Insecta	Coleoptera	Lycidae	Plateros	Plateros flavoscutellatus	Plateros flavoscutellatus	Yellow-plated Net-winged Beetle	1313	0	470	0	0	627	0	0	53	0	0	0	0	0	0	0	0	0	0	0	0	0	0	0	0	0	0	0	0	0	0	0	0	0	0	0	163	0	0
Arthropoda	Euchelicerata	Araneae	Thomisidae	Xysticus	Xysticus punctatus	Xysticus punctatus	Punctated Ground Crab Spider	1304	0	0	0	120	283	0	0	0	726	46	0	0	0	12	26	0	0	0	0	0	0	0	0	37	0	0	0	0	0	54	0	0	0	0	0	0	0	0
Arthropoda	Insecta	Diptera	Chironomidae	Chironomus	Chironomus acidophilus	Chironomus acidophilus	Non-biting Midge	1289	0	0	0	188	0	0	0	0	0	0	0	30	0	167	0	98	116	0	0	114	0	0	0	0	110	0	0	0	0	0	0	113	0	353	0	0	0	0
Arthropoda	Insecta	Lepidoptera	Gelechiidae	Chionodes	Chionodes mediofuscella	Chionodes mediofuscella	Black-smudged Chionodes Moth	1285	0	0	0	25	0	0	0	0	0	0	0	0	0	70	163	14	12	0	0	0	23	0	0	535	0	0	0	0	0	239	0	0	204	0	0	0	0	0
Arthropoda	Insecta	Diptera	Psychodidae	Psychoda	Psychoda albipennis	Psychoda albipennis	Moth Fly	1274	0	0	0	0	0	0	0	37	0	38	0	595	14	312	0	0	0	0	11	0	0	0	0	0	0	0	0	254	13	0	0	0	0	0	0	0	0	0
Arthropoda	Insecta	Lepidoptera	Tortricidae	Gretchena	Gretchena amatana	Gretchena amatana	a tortricid moth	1271	0	0	0	0	0	0	0	0	0	0	0	0	0	0	0	0	0	0	0	0	0	0	0	0	0	0	0	0	0	1271	0	0	0	0	0	0	0	0
Arthropoda	Insecta	Lepidoptera	Sphingidae	Darapsa	Darapsa myron	Darapsa myron	Virginia Creeper Sphinx	1269	0	0	0	0	0	0	0	0	0	0	0	0	0	0	0	0	0	0	0	0	0	0	1269	0	0	0	0	0	0	0	0	0	0	0	0	0	0	0
Arthropoda	Insecta	Diptera	Ephydridae	Philotelma	Philotelma alaskense	Philotelma alaskense	a shore fly	1256	0	0	0	0	0	0	0	0	0	0	0	1256	0	0	0	0	0	0	0	0	0	0	0	0	0	0	0	0	0	0	0	0	0	0	0	0	0	0
Arthropoda	Insecta	Coleoptera	Scarabaeidae	Phyllophaga	Phyllophaga anxia	Phyllophaga anxia	Forest-ogre June Beetle	1256	0	0	0	154	66	0	0	307	39	4	0	0	0	29	0	0	0	0	0	0	0	0	0	0	0	0	536	0	0	0	0	0	0	36	0	25	0	60
Arthropoda	Insecta	Lepidoptera	Gelechiidae	Sinoe	Sinoe chambersi	Sinoe chambersi	Twirler Moth	1255	0	0	0	0	0	0	0	0	0	0	0	0	0	0	0	0	0	0	0	0	0	0	0	0	0	0	0	0	0	1255	0	0	0	0	0	0	0	0
Arthropoda	Insecta	Diptera	Drosophilidae	Drosophila	Drosophila quinaria	Drosophila quinaria	Vinegar Fly	1254	0	164	0	0	0	0	0	0	0	39	35	478	86	35	96	0	0	0	0	0	0	0	0	144	0	177	0	0	0	0	0	0	0	0	0	0	0	0
Arthropoda	Insecta	Diptera	Sarcophagidae	Oxysarcodexia	Oxysarcodexia cingarus	Oxysarcodexia cingarus	Flesh Fly	1254	0	0	0	0	0	0	0	0	0	0	0	0	0	23	0	0	0	0	0	0	0	0	1231	0	0	0	0	0	0	0	0	0	0	0	0	0	0	0
Arthropoda	Insecta	Hymenoptera	Vespidae	Dolichovespula	Dolichovespula arenaria	Dolichovespula arenaria	Parasitic Aerial Yellowjacket	1248	0	0	0	0	0	0	0	0	0	22	0	219	0	17	0	0	0	0	0	0	0	0	0	0	0	0	0	0	0	0	0	0	0	0	174	816	0	0
Arthropoda	Insecta	Lepidoptera	Erebidae	Dasychira	Dasychira cinnamomea	Dasychira cinnamomea	Cinnamon Tussock Moth	1242	0	0	0	0	0	0	0	0	0	0	0	0	0	0	0	0	0	0	0	0	0	0	0	0	0	0	0	0	0	0	0	0	0	0	0	0	1242	0
Arthropoda	Insecta	Hymenoptera	Formicidae	Myrmica		Myrmica sp.	Myrmica Ants	1242	78	0	0	35	165	0	0	0	11	22	56	23	24	32	224	14	0	0	20	0	87	0	17	32	0	55	22	100	0	116	0	0	10	0	0	71	7	21
Arthropoda	Insecta	Megaloptera	Corydalidae	Chauliodes	Chauliodes rastricornis	Chauliodes rastricornis	Spring Fishfly	1239	9	0	0	0	0	248	0	0	0	0	918	0	0	0	0	0	0	0	0	0	0	0	0	0	0	0	0	0	0	0	0	0	0	64	0	0	0	0
Arthropoda	Insecta	Lepidoptera	Hesperiidae	Wallengrenia	Wallengrenia egeremet	Wallengrenia egeremet	Northern Broken-Dash	1237	0	0	0	0	0	0	0	0	0	0	0	0	0	0	0	0	0	0	0	0	0	0	0	0	0	0	0	0	0	0	0	0	0	0	0	1237	0	0
Arthropoda	Insecta	Ephemeroptera	Baetiscidae	Baetisca	Baetisca laurentina	Baetisca laurentina	Laurentian Armored Mayfly	1235	0	0	736	0	0	0	0	0	0	0	0	0	0	0	0	0	0	0	66	433	0	0	0	0	0	0	0	0	0	0	0	0	0	0	0	0	0	0
Arthropoda	Euchelicerata	Sarcoptiformes	Nanorchestidae			Nanorchestidae sp.	Endeostig Mites	1234	0	455	74	160	0	0	0	0	0	0	0	0	0	0	0	0	0	0	21	0	0	0	0	0	0	0	0	0	0	0	0	446	78	0	0	0	0	0
Arthropoda	Branchiopoda	Diplostraca	Chydoridae	Chydorus	Chydorus brevilabris	Chydorus brevilabris	Anomopod Water Flea	1233	0	0	0	0	0	0	0	0	0	0	0	0	0	0	0	0	0	0	0	0	1233	0	0	0	0	0	0	0	0	0	0	0	0	0	0	0	0	0
Arthropoda	Insecta	Lepidoptera	Crambidae	Elophila	Elophila obliteralis	Elophila obliteralis	Waterlily Leafcutter Moth	1220	0	0	120	0	0	83	0	24	0	0	0	0	327	31	0	0	0	0	5	61	0	28	0	0	400	0	0	0	0	0	72	0	69	0	0	0	0	0
Arthropoda	Insecta	Hemiptera	Corixidae	Sigara	Sigara compressoidea	Sigara compressoidea	Water Boatman	1210	0	0	0	0	0	0	0	0	0	0	0	0	0	32	0	0	0	0	34	56	0	0	0	0	151	0	0	0	0	0	0	0	0	937	0	0	0	0
Arthropoda	Insecta	Diptera	Muscidae	Phaonia	Phaonia luteva	Phaonia luteva	a muscid fly	1204	0	0	0	0	1204	0	0	0	0	0	0	0	0	0	0	0	0	0	0	0	0	0	0	0	0	0	0	0	0	0	0	0	0	0	0	0	0	0
Arthropoda	Insecta	Diptera	Ceratopogonidae	Atrichopogon	Atrichopogon fusculus	Atrichopogon fusculus	Biting Midge	1203	10	0	111	0	60	0	0	0	0	0	0	45	0	97	0	0	0	185	9	0	0	33	0	0	0	0	0	0	0	0	125	0	236	0	64	0	0	228
Arthropoda	Insecta	Diptera	Dixidae	Dixella		Dixella sp.	Meniscus Midges	1195	0	0	0	0	0	0	0	0	0	0	0	849	0	0	0	0	0	0	0	0	0	346	0	0	0	0	0	0	0	0	0	0	0	0	0	0	0	0
Arthropoda	Insecta	Coleoptera	Lampyridae	Photuris	Photuris pensylvanica	Photuris pensylvanica	Dot-dash Firefly	1191	0	0	23	0	63	0	808	0	70	8	0	16	27	10	0	0	0	0	0	0	0	0	0	121	0	0	0	30	0	0	0	0	0	0	0	0	0	15
Arthropoda	Euchelicerata	Araneae	Theridiidae	Euryopis	Euryopis funebris	Euryopis funebris	Eastern Triangular Cobweaver	1184	0	0	0	0	72	0	0	0	661	0	162	183	0	0	0	0	0	0	0	0	0	0	0	0	35	0	0	0	27	0	0	0	0	0	0	0	0	44
Arthropoda	Insecta	Coleoptera	Cantharidae	Rhagonycha	Rhagonycha recta	Rhagonycha recta	Guided Soldier Beetle	1184	0	0	0	264	0	13	0	0	0	0	0	45	0	86	0	79	56	0	20	0	0	0	0	132	0	489	0	0	0	0	0	0	0	0	0	0	0	0
Arthropoda	Insecta	Coleoptera	Staphylinidae	Tetartopeus	Tetartopeus niger	Tetartopeus niger	Black Wetland Rove Beetle	1176	0	0	0	0	0	0	0	0	0	0	0	484	0	215	0	0	0	0	424	0	0	0	0	0	46	0	0	0	0	0	0	0	0	0	0	0	0	7
Arthropoda	Insecta	Diptera	Rhagionidae	Chrysopilus	Chrysopilus quadratus	Chrysopilus quadratus	Quadrate Snipe Fly	1170	0	0	0	135	0	0	0	0	0	0	52	0	0	0	0	29	0	0	0	0	0	0	274	0	0	0	0	0	0	0	0	0	0	0	0	680	0	0
Arthropoda	Insecta	Hemiptera	Pentatomidae	Euschistus	Euschistus tristigmus	Euschistus tristigmus	Dusky Stink Bug	1169	0	153	0	95	0	0	104	0	0	0	3	223	0	60	0	0	0	0	0	25	3	0	114	39	0	31	0	7	4	250	0	0	0	0	0	58	0	0
Arthropoda	Insecta	Coleoptera	Cantharidae	Podabrus	Podabrus frater	Podabrus frater	Fraternal Soldier Beetle	1164	0	0	0	78	0	0	0	0	0	15	0	0	0	24	0	130	0	0	67	0	67	13	0	438	0	0	0	0	28	0	0	0	0	0	0	0	0	304
Arthropoda	Insecta	Diptera	Chironomidae	Chironomus	Chironomus harpi	Chironomus harpi	Non-biting Midge	1162	202	86	250	24	65	0	0	0	0	0	0	0	0	89	0	49	0	17	15	42	0	104	0	81	115	0	3	0	17	0	0	0	0	3	0	0	0	0
Arthropoda	Insecta	Plecoptera	Perlodidae	Isoperla	Isoperla transmarina	Isoperla transmarina	Boreal Stripetail	1155	0	0	165	0	0	0	0	0	0	0	0	0	0	0	0	189	0	0	21	7	178	0	0	330	0	0	0	0	0	0	0	257	0	0	0	0	0	8
Arthropoda	Euchelicerata	Trombidiformes	Trombidiidae			Trombidiidae sp.	True Velvet Mites	1147	0	0	0	0	0	0	0	0	0	0	48	0	0	82	0	76	0	0	0	0	68	0	574	0	0	0	0	0	0	0	0	285	0	0	0	0	0	14
Arthropoda	Euchelicerata	Araneae	Araneidae	Araneus	Araneus saevus	Araneus saevus	Fierce Orbweaver	1144	0	0	0	41	0	0	0	0	0	28	0	0	0	0	0	0	24	0	0	0	0	0	131	0	0	0	0	0	0	457	0	0	0	0	0	463	0	0
Arthropoda	Insecta	Diptera	Chloropidae	Oscinella		Oscinella sp.	Frit Flies	1144	0	0	56	303	0	0	0	0	0	105	0	47	43	0	0	0	0	282	47	108	0	48	0	0	0	0	0	0	0	0	105	0	0	0	0	0	0	0
Arthropoda	Insecta	Diptera	Drosophilidae	Drosophila	Drosophila robusta	Drosophila robusta	Vinegar Fly	1143	0	0	0	0	0	0	0	0	0	0	0	0	0	0	0	0	0	0	0	0	0	0	1054	0	0	0	0	0	0	0	0	0	0	0	0	89	0	0
Arthropoda	Insecta	Coleoptera	Cantharidae	Rhagonycha	Rhagonycha imbecillis	Rhagonycha imbecillis	Feeble Soldier Beetle	1137	0	0	0	0	0	0	0	0	0	855	82	0	0	22	0	0	0	0	0	0	0	0	0	0	0	0	0	0	22	0	0	156	0	0	0	0	0	0
Arthropoda	Insecta	Diptera	Sphaeroceridae	Pullimosina	Pullimosina pullula	Pullimosina pullula	Lesser Dung Fly	1133	0	0	0	0	0	0	0	0	0	20	0	81	0	208	0	0	0	0	60	0	0	31	0	0	0	0	130	0	24	162	0	0	215	0	0	0	0	202
Arthropoda	Insecta	Diptera	Limoniidae	Erioptera	Erioptera septemtrionis	Erioptera septemtrionis	Limoniid Crane Fly	1131	92	0	28	139	0	0	0	54	0	0	110	131	0	38	0	65	19	0	0	0	31	32	0	0	0	0	30	0	0	0	0	241	0	25	21	0	0	75
Arthropoda	Insecta	Coleoptera	Staphylinidae	Philonthus	Philonthus flavibasis	Philonthus flavibasis	Yellow-based Rove Beetle	1128	0	0	0	0	345	0	523	0	0	0	0	0	0	10	0	0	0	0	247	0	0	0	0	0	0	0	0	0	3	0	0	0	0	0	0	0	0	0
Arthropoda	Insecta	Lepidoptera	Noctuidae			Noctuidae sp.	Owlet Moths	1116	0	0	12	0	23	0	0	0	0	20	94	0	0	9	53	0	0	0	203	0	0	0	29	68	0	0	0	0	0	0	0	0	0	0	0	100	90	415
Arthropoda	Insecta	Coleoptera	Heteroceridae	Tropicus	Tropicus pusillus	Tropicus pusillus	Lesser Variegated Mud-loving Beetle	1115	0	0	0	0	0	0	0	0	0	0	0	0	1096	0	0	0	0	0	0	0	0	0	0	0	0	0	0	0	19	0	0	0	0	0	0	0	0	0
Arthropoda	Insecta	Coleoptera	Corylophidae	Clypastraea	Clypastraea lunata	Clypastraea lunata	Crescent Minute Hooded Beetle	1104	0	0	0	0	37	59	0	37	114	75	0	311	19	0	0	0	0	0	0	0	0	0	0	0	0	183	194	0	21	0	48	0	0	0	0	0	0	6
Arthropoda	Euchelicerata	Araneae	Theridiidae			Theridiidae sp.	a cobweb spider	1097	0	0	0	0	0	0	0	0	213	0	0	0	0	0	0	0	0	0	0	0	0	0	0	884	0	0	0	0	0	0	0	0	0	0	0	0	0	0
Arthropoda	Insecta	Coleoptera	Hydrochidae	Hydrochus		Hydrochus sp.	Water Scavenger Beetles	1096	0	0	0	0	0	0	0	0	0	0	0	0	0	0	0	0	0	0	0	0	952	0	0	0	22	0	0	0	0	0	0	122	0	0	0	0	0	0
Arthropoda	Insecta	Coleoptera	Mycetophagidae	Litargus	Litargus tetraspilotus	Litargus tetraspilotus	Four-spotted Hairy Fungus Beetle	1096	0	0	0	0	0	20	0	102	0	0	0	189	0	70	0	0	0	0	0	0	0	0	0	322	0	0	0	0	27	0	0	329	8	0	0	0	0	29
Arthropoda	Euchelicerata	Araneae	Dictynidae	Emblyna	Emblyna cruciata	Emblyna cruciata	Simple Ribbon Meshweaver	1089	0	489	0	0	0	0	0	0	0	0	0	48	0	0	0	0	0	0	0	0	0	0	0	0	0	0	44	0	0	0	13	379	37	0	0	0	0	79
Arthropoda	Insecta	Diptera	Drosophilidae	Scaptomyza	Scaptomyza adusta	Scaptomyza adusta	a vinegar fly	1086	0	0	0	0	0	0	0	0	108	62	144	149	0	133	0	0	0	0	28	0	0	0	0	0	0	0	0	0	33	0	0	0	0	0	0	0	152	277
Arthropoda	Euchelicerata	Sarcoptiformes	Neoliodidae	Neoliodes		Neoliodes sp.	Oribatid Mites	1079	0	0	0	0	0	0	0	0	0	0	0	246	0	231	0	150	0	0	62	0	138	0	0	53	0	0	0	0	44	20	0	4	0	0	0	0	0	131
Arthropoda	Insecta	Coleoptera	Chrysomelidae	Capraita	Capraita subvittata	Capraita subvittata	Belly-banded Flea Beetle	1073	0	0	0	196	162	0	0	0	0	0	0	168	0	0	0	0	0	16	93	0	29	0	0	0	10	12	0	0	0	0	0	0	4	54	0	89	89	151
Arthropoda	Insecta	Ephemeroptera	Leptophlebiidae	Paraleptophlebia	Paraleptophlebia volitans	Paraleptophlebia volitans	Hairy Prong-gilled Mayfly	1073	0	0	598	21	0	0	0	0	0	0	0	0	0	0	0	0	0	0	52	402	0	0	0	0	0	0	0	0	0	0	0	0	0	0	0	0	0	0
Arthropoda	Insecta	Diptera	Empididae	Hemerodromia	Hemerodromia melanosoma	Hemerodromia melanosoma	Dagger Fly	1071	0	0	141	262	0	31	0	0	0	0	0	0	0	0	0	0	0	0	39	598	0	0	0	0	0	0	0	0	0	0	0	0	0	0	0	0	0	0
Arthropoda	Insecta	Lepidoptera	Geometridae	Macaria	Macaria sexmaculata	Macaria sexmaculata	Six-spotted Angle Moth	1067	0	0	0	0	0	0	0	0	0	0	0	0	0	0	0	0	0	0	0	0	0	0	0	0	0	0	0	0	0	0	0	0	0	0	0	1067	0	0
Arthropoda	Insecta	Hemiptera	Delphacidae	Megamelus		Megamelus sp.	Delphacid Planthoppers	1046	114	0	16	86	0	0	0	0	0	5	23	165	0	8	0	0	0	0	0	13	0	0	0	0	0	43	0	17	0	0	0	0	0	0	286	0	184	86
Arthropoda	Insecta	Neuroptera	Hemerobiidae	Micromus	Micromus posticus	Micromus posticus	Posterior Brown Lacewing	1041	0	0	0	187	0	14	0	0	369	72	0	173	0	119	0	0	7	0	4	0	0	24	0	0	0	0	0	0	10	0	0	0	0	0	0	0	41	21
Arthropoda	Insecta	Ephemeroptera	Caenidae	Caenis	Caenis amica	Caenis amica	Friendly Small Square-gilled Mayfly	1039	0	0	13	0	0	241	0	44	0	137	0	0	15	0	0	0	0	0	0	58	0	164	0	0	142	0	0	0	0	0	90	0	0	135	0	0	0	0
Arthropoda	Insecta	Coleoptera	Tenebrionidae	Paratenetus	Paratenetus punctatus	Paratenetus punctatus	Finely Punctured Darkling Beetle	1030	0	0	9	86	0	0	0	0	0	19	50	85	0	0	0	0	13	0	0	0	0	0	94	278	0	0	255	0	0	55	0	0	52	22	0	0	0	12
Arthropoda	Insecta	Diptera	Tipulidae	Nephrotoma	Nephrotoma macrocera	Nephrotoma macrocera	Big Horn Tiger Crane Fly	1016	0	0	0	139	0	0	0	0	0	0	0	0	0	0	0	0	0	0	0	0	0	0	0	410	0	0	0	0	0	0	0	0	0	50	0	74	0	343
Arthropoda	Insecta	Lepidoptera	Noctuidae	Condica	Condica vecors	Condica vecors	Dusky Groundling Moth	1014	0	0	0	0	429	0	0	0	0	0	83	0	0	0	0	0	0	0	0	0	0	0	0	0	0	294	0	0	0	0	0	141	0	0	9	0	58	0
Arthropoda	Insecta	Lepidoptera	Blastobasidae	Pigritia	Pigritia laticapitella	Pigritia laticapitella	Scavenger Moth	1009	0	0	0	107	0	0	0	51	0	0	117	311	0	14	0	0	0	0	0	0	0	0	213	0	0	0	0	0	0	0	0	0	0	7	0	122	0	67
Arthropoda	Insecta	Hymenoptera	Braconidae	Euphoriella		Euphoriella sp.	Braconid Wasps	1006	0	0	0	21	219	25	0	0	0	0	0	301	0	30	0	141	15	0	0	0	25	0	0	0	0	0	0	0	0	0	0	0	14	0	0	215	0	0
Arthropoda	Insecta	Hymenoptera	Braconidae	Leiophron		Leiophron sp.	Braconid Wasps	1004	0	0	0	139	0	0	0	18	21	3	77	31	0	0	168	0	0	0	0	0	0	0	11	433	0	0	7	0	0	0	0	0	0	0	0	70	26	0
Arthropoda	Insecta	Lepidoptera	Erebidae			Erebidae sp.	Underwing, Tiger, Tussock, And Allied Moths	985	0	78	0	0	0	0	0	0	0	0	43	29	0	78	84	0	0	0	0	0	0	0	412	121	0	0	0	0	0	0	0	102	28	0	0	0	0	10
Arthropoda	Insecta	Coleoptera	Chrysomelidae	Disonycha	Disonycha xanthomelas	Disonycha xanthomelas	Spinach Flea Beetle	981	0	0	0	0	0	0	0	39	0	0	368	492	37	0	0	0	0	45	0	0	0	0	0	0	0	0	0	0	0	0	0	0	0	0	0	0	0	0
Arthropoda	Insecta	Diptera	Ceratopogonidae	Bezzia	Bezzia nobilis	Bezzia nobilis	Biting Midge	977	0	0	0	14	0	0	0	54	0	0	0	76	0	0	0	0	13	0	8	0	0	17	0	0	0	0	0	0	0	0	81	115	0	265	334	0	0	0
Arthropoda	Insecta	Orthoptera	Acrididae	Melanoplus		Melanoplus sp.	Spur-throated Grasshoppers	975	0	17	25	6	25	0	104	12	0	0	17	5	44	10	131	0	0	45	0	7	4	0	0	68	0	0	3	15	0	0	0	27	0	3	0	232	170	5
Arthropoda	Insecta	Diptera	Chironomidae	Cricotopus	Cricotopus lebetis	Cricotopus lebetis	Hydrilla Tip-mining Midge	973	0	0	0	0	0	258	0	245	0	0	0	0	0	0	0	0	0	0	5	0	0	0	0	0	0	300	0	0	0	0	165	0	0	0	0	0	0	0
Arthropoda	Insecta	Coleoptera	Chrysomelidae	Neochlamisus	Neochlamisus eubati	Neochlamisus eubati	Blackberry Case-bearing Leaf Beetle	959	0	4	0	0	0	0	0	0	0	0	0	0	0	0	943	0	0	0	0	0	0	0	0	12	0	0	0	0	0	0	0	0	0	0	0	0	0	0
Arthropoda	Insecta	Hemiptera	Corixidae	Trichocorixa	Trichocorixa sexcincta	Trichocorixa sexcincta	Water Boatman	956	0	0	156	274	0	0	0	0	0	0	0	0	387	0	0	0	0	0	0	139	0	0	0	0	0	0	0	0	0	0	0	0	0	0	0	0	0	0
Arthropoda	Insecta	Lepidoptera	Erebidae	Lymantria	Lymantria dispar	Lymantria dispar	Spongy Moth	955	0	141	0	0	0	0	0	0	0	16	0	0	0	490	0	0	0	0	0	0	0	0	245	0	0	0	0	0	0	0	0	0	0	0	0	0	63	0
Arthropoda	Insecta	Hemiptera	Aphididae	Calaphis	Calaphis betulaecolens	Calaphis betulaecolens	Common Birch Aphid	950	0	0	0	10	0	12	0	0	6	12	0	80	0	45	8	69	0	0	3	0	78	0	0	101	0	32	53	143	0	0	0	0	0	0	0	259	8	31
Arthropoda	Insecta	Lepidoptera	Geometridae	Tacparia	Tacparia detersata	Tacparia detersata	Pale Alder Moth	939	0	0	0	8	189	0	0	0	0	22	0	0	0	0	0	0	8	0	0	46	175	0	0	0	0	0	0	277	0	0	0	0	0	0	73	141	0	0
Arthropoda	Insecta	Hymenoptera	Platygastridae			Platygastridae sp.	Platygastrid Wasps	938	0	0	46	0	0	0	0	73	0	31	0	26	0	0	0	0	0	0	0	0	3	0	0	0	0	298	135	0	11	36	0	125	38	0	0	108	0	8
Arthropoda	Euchelicerata	Sarcoptiformes	Nanhermanniidae			Nanhermanniidae sp.	Oribatid Mites	936	0	0	0	0	0	26	0	27	0	108	63	0	228	12	0	0	0	0	5	0	0	0	0	9	0	0	0	0	259	0	41	153	0	0	0	0	0	5
Arthropoda	Insecta	Diptera	Chironomidae	Diamesa		Diamesa sp.	Snow Midges	930	0	0	0	0	0	0	0	309	0	65	0	29	187	0	119	0	0	0	0	0	0	0	101	120	0	0	0	0	0	0	0	0	0	0	0	0	0	0
Arthropoda	Insecta	Orthoptera	Gryllidae	Allonemobius		Allonemobius sp.	Robust Ground Crickets	929	0	0	0	0	155	0	0	0	0	0	148	242	0	0	0	0	0	0	9	0	0	0	0	0	0	0	93	0	20	0	0	0	0	0	0	0	0	262
Arthropoda	Insecta	Diptera	Muscidae	Neodexiopsis	Neodexiopsis rufitibia	Neodexiopsis rufitibia	Muscid Fly	928	0	0	0	0	0	0	0	0	0	0	45	197	84	112	0	0	0	0	5	0	0	0	0	0	0	0	212	0	13	0	0	0	0	0	0	221	0	39
Arthropoda	Insecta	Diptera	Dryomyzidae	Dryomyza	Dryomyza anilis	Dryomyza anilis	Dryomyzid Fly	924	0	0	0	0	0	0	0	0	0	0	0	200	707	0	0	0	0	0	0	0	0	0	0	0	0	0	0	0	0	0	0	0	0	0	0	0	0	17
Arthropoda	Insecta	Hemiptera	Cicadellidae			Cicadellidae sp.	Leafhoppers	920	0	0	12	16	0	0	0	0	72	0	0	25	0	96	0	6	21	0	611	0	6	0	7	0	0	11	0	0	0	0	3	0	0	0	0	0	16	18
Arthropoda	Insecta	Lepidoptera	Drepanidae	Drepana	Drepana arcuata	Drepana arcuata	Arched Hooktip Moth	920	37	0	0	395	0	0	0	0	0	0	71	232	0	0	0	12	0	0	0	0	0	69	0	0	0	0	0	91	0	0	0	0	0	0	0	0	0	13
Arthropoda	Insecta	Hemiptera	Miridae	Lygus	Lygus lineolaris	Lygus lineolaris	Tarnished Plant Bug	915	0	0	0	0	0	0	0	0	0	0	174	18	0	127	0	0	0	0	35	0	0	41	0	0	0	405	0	0	0	0	0	0	0	0	0	0	0	115
Arthropoda	Insecta	Diptera	Empididae	Hemerodromia	Hemerodromia oratoria	Hemerodromia oratoria	a dance fly	910	0	0	82	425	0	15	0	0	0	0	0	0	0	0	0	0	0	0	0	127	0	0	0	0	0	0	0	0	0	0	261	0	0	0	0	0	0	0
Arthropoda	Insecta	Diptera	Chironomidae	Lasiodiamesa		Lasiodiamesa sp.	Non-biting Midges	907	0	0	0	63	0	0	0	0	0	0	0	0	0	0	0	0	0	0	0	0	0	0	0	0	667	177	0	0	0	0	0	0	0	0	0	0	0	0
Arthropoda	Insecta	Lepidoptera	Cossidae	Acossus	Acossus centerensis	Acossus centerensis	Poplar Carpenterworm Moth	903	0	0	0	194	0	0	0	0	0	0	0	0	0	0	0	345	169	0	0	0	195	0	0	0	0	0	0	0	0	0	0	0	0	0	0	0	0	0
Arthropoda	Insecta	Hemiptera	Pentatomidae	Apoecilus	Apoecilus cynicus	Apoecilus cynicus	Predatory Stink Bug	901	0	140	0	67	0	0	0	0	0	19	0	0	0	15	0	50	0	0	0	0	73	25	47	0	9	0	411	0	0	45	0	0	0	0	0	0	0	0
Arthropoda	Insecta	Diptera	Ephydridae	Scatella		Scatella sp.	Shore Flies	900	0	0	0	0	72	0	0	129	0	0	0	0	0	0	0	0	0	389	13	162	0	0	0	0	0	0	0	0	0	0	0	0	0	0	0	0	0	135
Arthropoda	Insecta	Diptera	Tachinidae	Oswaldia	Oswaldia albifacies	Oswaldia albifacies	Bristle Fly	894	0	0	0	0	0	0	879	0	0	0	0	15	0	0	0	0	0	0	0	0	0	0	0	0	0	0	0	0	0	0	0	0	0	0	0	0	0	0
Arthropoda	Insecta	Diptera	Chironomidae	Parachironomus	Parachironomus potamogeti	Parachironomus potamogeti	Non-biting Midge	894	0	0	37	35	0	10	0	57	0	0	0	0	0	0	0	0	0	0	0	0	0	13	0	342	365	0	0	0	0	0	0	0	35	0	0	0	0	0
Arthropoda	Insecta	Thysanoptera	Phlaeothripidae			Phlaeothripidae sp.	Tube-tailed Thrips	893	0	0	0	0	51	0	0	0	0	0	0	0	0	9	0	13	0	0	0	20	16	0	0	0	0	13	0	0	0	760	0	0	7	0	4	0	0	0
Arthropoda	Insecta	Diptera	Drosophilidae	Scaptomyza	Scaptomyza flava	Scaptomyza flava	Brassica Leaf Miner Fly	890	0	0	0	0	0	0	0	0	0	14	64	410	0	176	0	0	0	0	10	0	0	0	0	0	0	0	0	216	0	0	0	0	0	0	0	0	0	0
Arthropoda	Insecta	Hemiptera	Aphididae	Schizaphis	Schizaphis scirpicola	Schizaphis scirpicola	Grass Aphid	885	0	0	0	23	50	0	0	0	0	0	21	66	0	91	19	0	0	0	18	22	0	0	0	28	0	0	70	0	0	0	0	39	0	7	3	0	11	417
Arthropoda	Collembola	Poduromorpha	Neanuridae			Neanuridae sp.	Neanurid Short-legged Springtails	881	0	0	0	0	0	0	0	0	0	0	0	241	0	151	0	0	0	0	23	0	0	0	0	0	0	0	0	0	0	7	0	130	16	0	0	265	0	48
Arthropoda	Insecta	Coleoptera	Staphylinidae	Lathrobium	Lathrobium sparsellum	Lathrobium sparsellum	Sparse Tomcat Rove Beetle	880	0	0	0	0	255	0	0	0	0	0	0	0	0	0	0	0	0	0	105	0	0	0	0	0	0	0	0	520	0	0	0	0	0	0	0	0	0	0
Arthropoda	Insecta	Diptera	Limoniidae	Geranomyia		Geranomyia sp.	Limoniid Crane Flies	873	0	0	0	0	0	14	0	132	0	0	0	205	0	140	0	0	0	0	179	0	0	23	0	0	0	0	0	0	12	0	76	0	0	0	0	0	0	92
Arthropoda	Insecta	Lepidoptera	Erebidae	Crambidia	Crambidia pallida	Crambidia pallida	Pale Lichen Moth	872	0	0	0	48	0	0	0	0	0	0	0	29	0	18	0	44	0	0	0	88	0	0	0	0	0	60	8	0	0	0	0	0	0	0	560	0	0	17
Arthropoda	Insecta	Hemiptera	Aphididae	Schizaphis		Schizaphis sp.	Grass Aphids	863	0	0	0	0	60	0	0	0	0	0	0	65	0	31	0	0	0	0	5	0	84	0	0	0	0	0	455	61	0	7	5	0	14	39	0	0	0	37
Arthropoda	Insecta	Psocoptera	Caeciliusidae	Valenzuela		Valenzuela sp.	Lizard Barklice	855	0	0	0	3	0	0	419	0	19	0	0	0	0	200	60	38	6	0	7	0	0	0	0	77	0	0	0	0	0	0	0	0	0	0	0	0	0	26
Arthropoda	Insecta	Plecoptera	Leuctridae			Leuctridae sp.	a rolled-wing stonefly	854	0	854	0	0	0	0	0	0	0	0	0	0	0	0	0	0	0	0	0	0	0	0	0	0	0	0	0	0	0	0	0	0	0	0	0	0	0	0
Arthropoda	Insecta	Diptera	Chironomidae	Paraphaenocladius	Paraphaenocladius irritus	Paraphaenocladius irritus	a midge	854	0	0	0	0	0	0	0	0	0	0	0	0	0	0	0	0	0	0	0	0	0	0	0	0	0	0	0	0	0	854	0	0	0	0	0	0	0	0
Arthropoda	Insecta	Ephemeroptera	Caenidae	Caenis		Caenis sp.	Small Squaregilled Mayflies	851	0	0	0	0	0	632	0	20	0	0	0	0	0	0	0	0	0	0	0	0	0	83	0	0	7	0	0	0	0	0	109	0	0	0	0	0	0	0
Arthropoda	Insecta	Diptera	Chloropidae	Thaumatomyia		Thaumatomyia sp.	Grass Flies	851	0	0	0	0	0	10	0	12	0	33	0	124	123	11	0	0	0	0	0	0	0	0	161	0	0	0	0	0	0	348	0	0	0	0	0	0	0	29
Arthropoda	Euchelicerata	Araneae	Thomisidae	Xysticus	Xysticus britcheri	Xysticus britcheri	Britcher's Ground Crab Spider	851	0	0	0	0	485	0	296	0	0	0	0	0	0	0	0	0	0	0	0	0	0	70	0	0	0	0	0	0	0	0	0	0	0	0	0	0	0	0
Arthropoda	Insecta	Mecoptera	Panorpidae	Panorpa	Panorpa galerita	Panorpa galerita	Hooded Scorpionfly	850	0	0	0	392	0	0	0	0	0	0	0	0	0	0	0	0	0	0	0	0	0	0	0	0	0	0	0	458	0	0	0	0	0	0	0	0	0	0
Arthropoda	Insecta	Diptera	Tabanidae	Tabanus	Tabanus similis	Tabanus similis	Striped Horse Fly	845	172	0	0	0	0	0	0	0	0	0	0	87	233	226	0	0	0	0	0	0	0	0	0	0	0	0	0	0	0	0	0	0	127	0	0	0	0	0
Arthropoda	Insecta	Coleoptera	Silvanidae	Telephanus	Telephanus velox	Telephanus velox	Silvanid Flat Bark Beetle	843	0	0	0	134	0	0	0	100	0	57	0	290	37	13	0	0	0	0	55	0	0	49	0	0	0	0	3	0	13	0	0	86	0	0	6	0	0	0
Arthropoda	Euchelicerata	Trombidiformes	Arrenuridae	Arrenurus	Arrenurus marshallae	Arrenurus marshallae	Water Mite	841	0	0	0	0	0	268	0	0	0	51	364	0	0	0	0	0	0	0	0	0	0	0	0	0	18	0	0	0	0	0	140	0	0	0	0	0	0	0
Arthropoda	Insecta	Diptera	Sarcophagidae	Boettcheria	Boettcheria bisetosa	Boettcheria bisetosa	Flesh Fly	841	0	0	0	0	0	0	0	0	671	0	0	0	0	0	0	0	0	0	0	0	0	0	170	0	0	0	0	0	0	0	0	0	0	0	0	0	0	0
Arthropoda	Insecta	Diptera	Ephydridae	Parydra	Parydra quadriloba	Parydra quadriloba	Shore Fly	838	0	0	0	0	0	0	0	0	0	0	0	73	0	98	303	0	0	0	0	0	0	0	0	364	0	0	0	0	0	0	0	0	0	0	0	0	0	0
Arthropoda	Insecta	Lepidoptera	Gelechiidae	Glauce	Glauce pectenalaeella	Glauce pectenalaeella	Twirler Moth	835	0	0	0	0	0	0	0	0	0	0	0	0	0	0	0	0	0	0	0	0	0	0	0	0	0	0	0	0	0	0	0	0	0	0	0	835	0	0
Arthropoda	Insecta	Hymenoptera	Ichneumonidae	Euceros	Euceros canadensis	Euceros canadensis	an ichneumonid wasp	830	0	0	0	0	0	0	0	0	0	0	0	0	0	0	0	0	0	0	0	0	0	0	0	0	0	0	0	0	0	830	0	0	0	0	0	0	0	0
Arthropoda	Insecta	Diptera	Tabanidae	Hybomitra	Hybomitra epistates	Hybomitra epistates	Epistate Horse Fly	827	0	0	0	144	250	0	0	0	0	88	0	201	0	0	0	0	13	0	33	0	0	0	0	0	0	0	0	0	0	0	0	0	0	0	0	0	57	41
Arthropoda	Insecta	Lepidoptera	Tortricidae	Pristerognatha		Pristerognatha sp.	a totricid moth	826	0	39	0	4	22	0	369	0	0	0	0	55	0	33	50	93	0	0	0	0	59	0	5	19	0	48	0	21	0	9	0	0	0	0	0	0	0	0
Arthropoda	Insecta	Diptera	Chironomidae	Pseudorthocladius		Pseudorthocladius sp.	Non-biting Midges	825	0	0	0	62	67	0	0	0	0	0	0	0	0	60	147	98	8	0	0	0	19	0	0	205	0	156	0	3	0	0	0	0	0	0	0	0	0	0
Arthropoda	Insecta	Lepidoptera	Tortricidae	Olethreutes	Olethreutes fasciatana	Olethreutes fasciatana	Banded Olethreutes Moth	821	0	60	0	0	0	0	0	44	0	42	0	0	0	9	0	0	0	0	0	0	0	0	0	0	0	0	0	0	0	666	0	0	0	0	0	0	0	0
Arthropoda	Insecta	Hemiptera	Miridae	Phytocoris	Phytocoris husseyi	Phytocoris husseyi	Plant Bug	821	0	0	0	0	0	0	0	0	0	0	0	59	0	0	0	0	0	0	0	0	0	0	0	0	0	0	0	762	0	0	0	0	0	0	0	0	0	0
Arthropoda	Insecta	Lepidoptera	Sphingidae	Sphinx	Sphinx poecila	Sphinx poecila	Northern Apple Sphinx Moth	821	0	0	0	0	0	0	821	0	0	0	0	0	0	0	0	0	0	0	0	0	0	0	0	0	0	0	0	0	0	0	0	0	0	0	0	0	0	0
Arthropoda	Insecta	Hemiptera	Cicadellidae	Oncopsis		Oncopsis sp.	Leafhoppers	816	0	0	0	0	38	0	0	0	0	0	0	0	8	0	0	0	0	0	0	0	0	0	0	0	0	0	0	770	0	0	0	0	0	0	0	0	0	0
Arthropoda	Insecta	Diptera	Agromyzidae	Liriomyza		Liriomyza sp.	Leaf Miner Flies	815	0	0	0	13	0	0	0	0	0	0	24	20	0	0	0	0	16	0	162	27	0	0	0	0	0	0	344	0	18	0	0	0	123	0	0	0	0	68
Arthropoda	Insecta	Coleoptera	Elmidae	Ancyronyx	Ancyronyx variegatus	Ancyronyx variegatus	Variegated Riffle Beetle	808	0	0	425	238	0	28	0	45	0	0	0	0	0	0	0	0	0	0	0	72	0	0	0	0	0	0	0	0	0	0	0	0	0	0	0	0	0	0
Arthropoda	Insecta	Lepidoptera	Depressariidae	Agonopterix	Agonopterix pulvipennella	Agonopterix pulvipennella	Goldenrod Leafffolder	802	0	0	0	0	0	0	0	30	0	0	0	0	0	0	0	0	0	0	0	0	0	0	0	0	0	0	0	766	0	0	0	0	0	0	0	0	0	6
Arthropoda	Insecta	Coleoptera	Carabidae	Trichotichnus	Trichotichnus vulpeculus	Trichotichnus vulpeculus	Fox Harp Ground Beetle	801	0	0	0	0	0	0	0	0	0	38	453	39	0	0	0	0	0	0	0	0	0	0	0	0	0	0	0	0	0	0	0	0	137	0	0	134	0	0
Arthropoda	Insecta	Diptera	Periscelididae	Cyamops		Cyamops sp.	a fly	795	0	0	0	31	0	0	0	0	0	0	0	0	0	79	0	0	30	0	65	0	104	0	0	184	0	0	0	0	0	0	0	0	0	178	0	0	0	124
Arthropoda	Insecta	Coleoptera	Dytiscidae	Agabus	Agabus ambiguus	Agabus ambiguus	Ambiguous Agabus Beetle	794	24	0	14	58	10	0	0	0	0	0	14	0	0	0	0	3	29	12	0	5	81	21	0	0	0	0	3	52	0	31	18	40	0	0	191	128	60	0
Arthropoda	Insecta	Diptera	Dolichopodidae	Hydrophorus	Hydrophorus alboflorens	Hydrophorus alboflorens	a long-legged fly	792	0	0	0	21	0	0	0	0	0	0	0	0	0	28	246	79	20	0	0	0	63	0	0	315	0	0	0	0	0	0	0	0	0	0	0	0	0	20
Arthropoda	Maxillopoda	Harpacticoida	Canthocamptidae	Attheyella	Attheyella nordenskioldii	Attheyella nordenskioldii	Harpacticoid copepod	784	0	0	0	0	0	0	0	0	0	0	0	0	0	0	0	0	0	0	0	0	0	0	0	0	0	0	0	0	0	0	0	0	0	0	0	713	71	0
Arthropoda	Insecta	Diptera	Ephydridae	Lytogaster	Lytogaster obscura	Lytogaster obscura	Shore Fly	784	0	0	0	0	0	0	0	0	0	0	0	0	0	0	0	0	0	0	0	49	0	0	0	0	0	0	0	89	0	0	0	0	0	0	503	0	0	143
Arthropoda	Insecta	Diptera	Empididae	Clinocera	Clinocera lineata	Clinocera lineata	Dagger Fly	782	0	0	0	0	148	0	0	0	0	0	0	245	249	40	0	0	0	0	0	0	0	0	81	0	0	0	19	0	0	0	0	0	0	0	0	0	0	0
Arthropoda	Euchelicerata	Araneae	Linyphiidae	Meioneta	Meioneta fabra	Meioneta fabra	Double-knobbed Short-legged Sheetweaver	781	0	0	0	0	0	0	0	0	0	0	0	445	0	0	0	0	0	0	7	0	0	0	0	0	0	171	0	0	0	0	0	0	0	0	158	0	0	0
Arthropoda	Insecta	Diptera	Muscidae	Mydaea	Mydaea impedita	Mydaea impedita	a muscid fly	781	0	0	0	0	0	0	0	0	0	0	0	0	0	0	597	0	0	0	0	0	0	0	0	184	0	0	0	0	0	0	0	0	0	0	0	0	0	0
Arthropoda	Insecta	Diptera	Simuliidae			Simuliidae sp.	Black Flies	777	0	150	0	3	0	0	0	0	0	0	0	50	0	0	0	6	0	0	0	4	0	0	0	547	0	0	0	0	0	0	0	0	0	0	0	0	0	17
Arthropoda	Insecta	Diptera	Sciaridae	Dichopygina		Dichopygina sp.	Dark-winged Fungus Gnats	776	0	0	0	74	0	0	0	0	0	0	0	13	0	98	0	0	4	0	0	0	0	0	112	0	0	0	96	0	0	246	0	0	0	0	0	111	0	22
Arthropoda	Euchelicerata	Araneae	Thomisidae	Xysticus	Xysticus winnipegensis	Xysticus winnipegensis	Winnipeg Ground Crab Spider	772	0	0	0	0	0	0	0	0	0	0	0	281	0	48	0	0	0	0	0	0	0	0	0	0	0	0	401	0	0	0	0	0	0	0	0	0	0	42
Arthropoda	Insecta	Diptera	Mycetophilidae	Epicypta		Epicypta sp.	Fungus Gnats	770	0	0	0	34	0	4	0	0	0	0	0	502	0	151	0	0	0	0	57	0	0	0	0	0	0	0	0	0	0	0	0	0	5	0	0	0	0	17
Arthropoda	Insecta	Coleoptera	Ptiliidae			Ptiliidae sp.	Feather-winged beetles	770	0	0	0	0	0	0	0	0	0	0	0	93	0	165	0	0	0	0	41	0	0	0	0	0	0	0	0	0	0	0	0	0	440	0	0	0	0	31
Arthropoda	Insecta	Diptera	Tabanidae	Tabanus	Tabanus reinwardtii	Tabanus reinwardtii	Reinwardt's Horse Fly	766	0	0	0	0	0	0	0	0	0	114	111	66	0	0	0	0	0	0	21	0	0	0	47	0	0	0	0	0	0	0	0	0	96	0	11	201	0	99
Arthropoda	Insecta	Diptera	Ceratopogonidae	Forcipomyia	Forcipomyia ciliata	Forcipomyia ciliata	Biting Midge	765	0	0	0	0	0	0	0	0	0	0	0	0	0	0	344	0	0	0	0	0	0	0	0	421	0	0	0	0	0	0	0	0	0	0	0	0	0	0
Arthropoda	Insecta	Coleoptera	Cleridae	Placopterus	Placopterus thoracicus	Placopterus thoracicus	Black and Red Checkered Beetle	765	0	0	0	0	0	0	0	0	0	0	187	0	67	0	0	10	0	0	0	0	20	0	0	0	0	0	0	0	11	0	0	0	0	0	184	286	0	0
Arthropoda	Euchelicerata	Araneae	Salticidae	Zygoballus	Zygoballus nervosus	Zygoballus nervosus	Nervous Hammer-jawed Jumping Spider	760	0	0	0	0	0	0	0	0	0	0	0	138	0	27	0	0	0	0	4	0	0	0	0	0	0	0	0	0	0	0	0	227	320	30	0	0	0	14
Arthropoda	Euchelicerata	Araneae	Linyphiidae	Ceraticelus	Ceraticelus similis	Ceraticelus similis	Broad Armoured Money Spider	759	0	0	0	0	0	0	0	0	0	0	0	0	318	0	0	0	0	0	0	0	0	0	0	0	0	0	0	0	0	0	0	441	0	0	0	0	0	0
Arthropoda	Insecta	Diptera	Therevidae	Thereva		Thereva sp.	a stiletto fly	757	0	0	0	0	0	0	0	0	0	0	0	0	0	40	0	0	0	0	0	0	0	0	0	0	0	0	717	0	0	0	0	0	0	0	0	0	0	0
Arthropoda	Insecta	Coleoptera	Cleridae	Isohydnocera	Isohydnocera curtipennis	Isohydnocera curtipennis	Short-winged Checkered Beetle	756	0	0	41	275	0	0	0	0	0	0	0	16	0	16	0	0	0	0	4	0	0	59	0	345	0	0	0	0	0	0	0	0	0	0	0	0	0	0
Arthropoda	Insecta	Hemiptera	Aphididae	Myzocallis		Myzocallis sp.	Oak and Chestnut Aphids	756	0	0	0	0	0	0	0	0	0	0	0	0	0	753	0	0	0	0	3	0	0	0	0	0	0	0	0	0	0	0	0	0	0	0	0	0	0	0
Arthropoda	Euchelicerata	Araneae	Linyphiidae	Walckenaeria		Walckenaeria sp.	Dwarf Spiders	753	0	0	0	0	0	0	0	0	0	0	0	78	0	0	0	0	0	0	53	0	0	0	0	0	0	0	0	0	0	0	0	0	0	0	69	389	164	0
Arthropoda	Insecta	Diptera	Tachinidae	Campylocheta		Campylocheta sp.	a parasitic fly	752	0	0	0	0	0	0	0	0	18	0	0	0	0	0	624	0	0	0	0	0	0	0	0	110	0	0	0	0	0	0	0	0	0	0	0	0	0	0
Arthropoda	Insecta	Diptera	Sciaridae	Bradysia		Bradysia sp.	Dark-winged Fungus Gnats	747	0	0	0	0	0	0	0	0	0	0	0	25	0	19	0	0	0	0	504	0	0	0	0	0	0	0	0	0	32	0	0	0	25	85	0	0	0	57
Arthropoda	Insecta	Psocoptera	Myopsocidae	Lichenomima		Lichenomima sp.	Mouse-like Barklice	747	0	0	0	49	0	20	0	0	31	40	0	0	0	12	0	308	0	0	0	0	217	0	0	12	0	0	0	0	0	27	0	0	0	0	0	31	0	0
Arthropoda	Insecta	Diptera	Chironomidae	Cricotopus	Cricotopus annulator	Cricotopus annulator	Non-biting Midge	743	11	0	89	0	0	0	0	52	0	0	0	0	19	0	0	0	0	0	11	153	0	0	0	0	0	0	0	0	0	0	0	0	0	0	0	0	408	0
Arthropoda	Insecta	Hemiptera	Alydidae	Protenor	Protenor belfragei	Protenor belfragei	Broad-headed Bug	742	0	0	0	0	270	0	0	0	0	0	0	0	0	52	0	0	0	0	0	0	0	35	0	0	0	173	0	0	0	0	0	0	0	0	0	0	0	212
Arthropoda	Euchelicerata	Sarcoptiformes	Ceratoppiidae	Ceratoppia		Ceratoppia sp.	Oribatid Mites	739	0	0	0	0	481	0	0	0	0	0	0	0	0	0	0	0	0	0	0	0	0	0	0	0	0	0	0	0	0	0	0	0	0	0	258	0	0	0
Arthropoda	Euchelicerata	Araneae	Linyphiidae	Frontinella	Frontinella pyramitela	Frontinella pyramitela	Bowl And Doily Spider	737	0	0	0	0	268	0	0	0	0	0	0	0	0	30	0	229	0	0	0	0	143	0	60	0	0	0	0	0	0	0	0	0	0	0	0	0	0	7
Arthropoda	Insecta	Megaloptera	Corydalidae	Chauliodes		Chauliodes sp.	Fishflies	735	0	90	0	143	0	0	0	0	0	0	0	229	0	0	0	86	107	0	0	0	77	0	0	0	3	0	0	0	0	0	0	0	0	0	0	0	0	0
Arthropoda	Insecta	Diptera	Asilidae	Leptogaster	Leptogaster flavipes	Leptogaster flavipes	Robber Fly	732	0	0	0	35	0	0	0	0	18	0	0	0	0	52	0	31	36	0	0	0	53	284	0	0	0	0	35	0	0	0	0	0	0	188	0	0	0	0
Arthropoda	Euchelicerata	Araneae	Linyphiidae	Bathyphantes	Bathyphantes alboventris	Bathyphantes alboventris	Notch-tipped Shield Sheetweaver	729	0	0	0	0	0	0	0	0	0	0	0	0	0	90	275	0	0	0	0	0	0	0	0	364	0	0	0	0	0	0	0	0	0	0	0	0	0	0
Arthropoda	Insecta	Diptera	Sphaeroceridae	Copromyza	Copromyza neglecta	Copromyza neglecta	Lesser Dung Fly	727	0	0	0	0	0	0	0	0	0	0	0	608	0	0	0	0	0	0	32	0	0	0	0	0	0	0	0	0	0	0	0	0	64	0	0	0	0	23
Arthropoda	Insecta	Diptera	Bibionidae	Bibio	Bibio longipes	Bibio longipes	March Fly	725	0	128	0	9	0	0	0	0	0	0	0	0	0	27	96	0	0	0	0	0	0	0	0	119	0	0	0	0	0	343	0	0	0	0	0	3	0	0
Arthropoda	Insecta	Trichoptera	Limnephilidae	Pycnopsyche	Pycnopsyche antica	Pycnopsyche antica	Foremost Northern Caddisfly	724	0	0	0	0	7	0	89	0	0	0	0	0	0	0	0	0	0	0	0	0	0	0	91	0	0	0	0	0	0	537	0	0	0	0	0	0	0	0
Arthropoda	Euchelicerata	Araneae	Thomisidae	Xysticus	Xysticus elegans	Xysticus elegans	Elegant Ground Crab Spider	722	0	0	0	0	0	0	0	0	0	0	0	0	0	30	104	0	0	0	0	0	0	0	0	131	0	0	0	0	0	457	0	0	0	0	0	0	0	0
Arthropoda	Insecta	Diptera	Empididae	Clinocera	Clinocera binotata	Clinocera binotata	Dagger Fly	721	0	0	49	316	0	0	0	0	0	0	252	0	0	0	0	0	0	0	0	46	0	0	0	0	0	0	0	0	58	0	0	0	0	0	0	0	0	0
Arthropoda	Branchiopoda	Diplostraca	Daphniidae	Ceriodaphnia	Ceriodaphnia dubia	Ceriodaphnia dubia	Anomopod Water Flea	719	0	0	0	117	0	0	0	0	0	14	10	26	0	0	0	248	91	0	0	0	103	0	0	0	0	0	0	0	0	0	110	0	0	0	0	0	0	0
Arthropoda	Insecta	Lepidoptera	Noctuidae	Hyppa		Hyppa sp.	Cutworm Moths	719	0	0	0	34	0	0	0	0	0	14	0	0	37	0	0	0	0	0	0	0	0	0	0	0	0	0	0	0	0	0	0	0	0	0	634	0	0	0
Arthropoda	Insecta	Diptera	Ephydridae	Discocerina	Discocerina obscurella	Discocerina obscurella	Shore Fly	718	0	0	53	184	0	0	0	0	0	0	0	0	0	20	0	0	0	0	7	0	0	0	0	0	0	0	143	0	0	0	0	0	0	311	0	0	0	0
Arthropoda	Insecta	Diptera	Psychodidae	Psychoda	Psychoda trinodulosa	Psychoda trinodulosa	Moth Fly	718	0	0	0	0	0	0	0	0	0	0	0	0	194	0	0	0	0	0	14	0	0	0	0	0	0	0	0	0	0	0	0	0	510	0	0	0	0	0
Arthropoda	Arachnida	Opiliones	Phalangiidae	Lophopilio	Lophopilio palpinalis	Lophopilio palpinalis	Large-palped Harvestman	714	0	0	0	55	78	0	0	3	0	20	26	9	68	0	0	0	0	0	0	0	4	7	0	28	0	49	20	117	0	7	0	100	0	0	0	123	0	0
Arthropoda	Insecta	Diptera	Chironomidae	Cricotopus	Cricotopus trifasciatus	Cricotopus trifasciatus	Non-biting Midge	713	0	0	26	46	0	0	0	0	265	0	0	0	0	0	0	0	0	0	0	97	0	279	0	0	0	0	0	0	0	0	0	0	0	0	0	0	0	0
Arthropoda	Insecta	Lepidoptera	Erebidae	Hypoprepia	Hypoprepia fucosa	Hypoprepia fucosa	Painted Lichen Moth	712	0	289	0	32	0	0	0	0	0	0	241	0	0	38	0	0	5	0	0	0	0	0	0	0	0	0	0	0	0	0	0	0	21	0	0	86	0	0
Arthropoda	Insecta	Hemiptera	Cydnidae	Amnestus	Amnestus pusillus	Amnestus pusillus	a burrowing bug	711	0	0	0	0	0	0	0	0	0	0	0	0	0	58	0	0	0	0	0	0	0	0	0	0	0	0	0	0	0	0	0	0	172	0	0	481	0	0
Arthropoda	Insecta	Lepidoptera	Noctuidae	Leuconycta	Leuconycta diphteroides	Leuconycta diphteroides	Green Leuconycta Moth	711	73	0	0	0	0	0	0	0	0	0	0	0	0	11	0	0	0	0	0	0	0	0	10	396	0	0	0	109	0	0	0	112	0	0	0	0	0	0
Arthropoda	Insecta	Coleoptera	Leiodidae	Agathidium	Agathidium exiguum	Agathidium exiguum	Exiguous Round Fungus Beetle	706	0	0	0	0	0	0	0	0	706	0	0	0	0	0	0	0	0	0	0	0	0	0	0	0	0	0	0	0	0	0	0	0	0	0	0	0	0	0
Arthropoda	Insecta	Coleoptera	Chrysomelidae	Plateumaris	Plateumaris rufa	Plateumaris rufa	Red Aquatic Leaf Beetle	706	0	0	189	0	25	0	0	0	0	0	53	0	0	0	0	0	0	0	0	0	0	0	0	0	0	187	0	0	0	0	0	0	0	0	0	170	74	8
Arthropoda	Insecta	Coleoptera	Carabidae	Platynus	Platynus tenuicollis	Platynus tenuicollis	Slender Ground Beetle	706	0	0	0	0	0	0	654	0	0	0	0	0	0	0	9	17	0	0	0	0	17	0	0	9	0	0	0	0	0	0	0	0	0	0	0	0	0	0
Arthropoda	Insecta	Coleoptera	Scirtidae	Contacyphon	Contacyphon ochreatus	Contacyphon ochreatus	Ochre Marsh Beetle	705	0	0	0	9	0	0	141	0	126	0	0	0	0	0	0	0	0	0	36	0	345	0	0	0	7	31	0	0	0	0	0	0	0	0	0	0	0	10
Arthropoda	Insecta	Coleoptera	Chrysomelidae	Trirhabda	Trirhabda borealis	Trirhabda borealis	Missouri Goldenrod Flea Beetle	704	0	0	0	0	0	0	0	0	0	0	0	0	0	0	82	0	0	0	0	0	0	0	60	96	9	0	0	0	0	0	0	0	0	0	0	444	0	13
Arthropoda	Euchelicerata	Araneae	Araneidae	Mangora	Mangora placida	Mangora placida	Tuft-legged Orbweaver	703	0	0	0	0	0	0	0	0	4	0	0	22	0	4	0	0	0	0	0	0	0	0	0	0	0	0	0	0	0	0	0	0	0	0	0	673	0	0
Arthropoda	Insecta	Diptera	Ceratopogonidae	Monohelea		Monohelea sp.	a predaceous midge	701	0	0	0	0	0	0	0	0	0	0	0	354	0	0	0	0	0	0	7	0	0	0	0	0	0	0	0	340	0	0	0	0	0	0	0	0	0	0
Arthropoda	Insecta	Diptera	Hybotidae	Hybos	Hybos reversus	Hybos reversus	Dance Fly	697	0	0	0	39	32	0	0	0	0	38	41	0	0	75	0	139	0	0	0	0	46	0	0	0	0	0	0	72	0	171	34	0	10	0	0	0	0	0
Arthropoda	Insecta	Trichoptera	Limnephilidae	Pycnopsyche		Pycnopsyche sp.	Northern Caddisflies	696	0	33	0	0	21	0	414	0	0	0	119	34	7	5	11	7	0	0	0	0	0	0	0	0	0	0	0	12	0	27	0	0	0	0	0	0	0	6
Arthropoda	Insecta	Coleoptera	Staphylinidae	Tetartopeus		Tetartopeus sp.	a rove beetle	695	0	0	0	0	0	0	0	0	0	0	0	0	0	0	0	0	0	0	695	0	0	0	0	0	0	0	0	0	0	0	0	0	0	0	0	0	0	0
Arthropoda	Insecta	Diptera	Chloropidae	Elachiptera	Elachiptera nigriceps	Elachiptera nigriceps	Frit Fly	694	0	0	0	0	0	0	0	0	0	0	0	274	0	21	0	12	0	0	11	0	26	0	0	0	0	0	174	0	24	0	35	0	63	0	0	0	0	54
Arthropoda	Collembola	Poduromorpha	Onychiuridae			Onychiuridae sp.	Onychiurid Springtails	689	7	0	0	0	84	0	0	0	0	0	0	100	0	30	133	0	0	0	76	0	0	0	0	121	0	0	23	0	0	0	0	0	3	0	0	0	0	112
Arthropoda	Insecta	Lepidoptera	Erebidae	Zanclognatha		Zanclognatha sp.	Litter Moths	687	0	0	0	0	0	0	0	0	9	0	75	122	0	69	0	97	0	0	0	0	6	0	0	0	0	0	238	0	0	71	0	0	0	0	0	0	0	0
Arthropoda	Insecta	Hymenoptera	Argidae	Arge		Arge sp.	Argid Sawflies	685	0	0	0	24	0	0	0	0	10	12	0	0	0	0	0	0	3	0	0	0	124	0	0	202	0	0	278	0	0	0	0	0	0	0	0	32	0	0
Arthropoda	Insecta	Coleoptera	Staphylinidae	Anaquedius	Anaquedius vernix	Anaquedius vernix	Varnished Rove Beetle	680	0	0	0	179	0	0	0	0	0	0	252	45	0	75	0	0	0	0	0	0	0	129	0	0	0	0	0	0	0	0	0	0	0	0	0	0	0	0
Arthropoda	Insecta	Lepidoptera	Noctuidae	Hypocoena	Hypocoena inquinata	Hypocoena inquinata	Tufted Sedge Moth	679	0	0	0	0	559	0	0	0	0	0	0	0	0	0	0	0	0	0	120	0	0	0	0	0	0	0	0	0	0	0	0	0	0	0	0	0	0	0
Arthropoda	Euchelicerata	Araneae	Salticidae	Hentzia	Hentzia mitrata	Hentzia mitrata	Golden Long-jawed Jumping Spider	672	0	0	0	0	0	0	0	0	0	0	0	133	0	78	0	0	0	0	0	0	39	0	0	0	0	0	0	0	0	0	0	0	0	0	0	362	0	60
Arthropoda	Insecta	Coleoptera	Dytiscidae	Sanfilippodytes		Sanfilippodytes sp.	Predaceous Diving Beetles	672	0	50	0	0	0	0	0	0	0	0	0	4	13	45	233	13	0	0	0	0	13	0	26	11	0	0	0	29	0	235	0	0	0	0	0	0	0	0
Arthropoda	Euchelicerata	Sarcoptiformes	Oppiidae			Oppiidae sp.	Oribatid Mites	671	0	0	0	0	4	0	0	0	0	0	0	0	0	0	0	373	0	0	0	0	294	0	0	0	0	0	0	0	0	0	0	0	0	0	0	0	0	0
Arthropoda	Insecta	Diptera	Cecidomyiidae	Dasineura		Dasineura sp.	Gall Midges	669	0	0	0	118	0	0	0	75	0	89	0	76	124	29	0	0	0	0	0	58	0	0	0	0	0	0	0	0	83	0	6	0	0	0	0	0	0	11
Arthropoda	Insecta	Hemiptera	Lygaeidae	Kleidocerys		Kleidocerys sp.	Seed Bugs	667	0	0	0	0	0	0	0	0	0	0	0	588	0	73	0	0	0	0	0	0	0	0	0	0	0	0	0	0	0	0	0	0	0	0	0	0	0	6
Arthropoda	Insecta	Diptera	Chironomidae	Parachironomus	Parachironomus frequens	Parachironomus frequens	a midge	663	0	0	0	0	0	649	0	0	0	14	0	0	0	0	0	0	0	0	0	0	0	0	0	0	0	0	0	0	0	0	0	0	0	0	0	0	0	0
Arthropoda	Insecta	Diptera	Limoniidae	Molophilus		Molophilus sp.	Limoniid Crane Flies	660	0	0	15	0	0	0	0	0	0	0	0	101	0	0	0	0	0	0	308	0	0	0	0	0	0	0	0	0	0	0	0	0	0	0	236	0	0	0
Arthropoda	Insecta	Coleoptera	Pyrochroidae	Dendroides	Dendroides canadensis	Dendroides canadensis	Canada Fire-coloured Beetle	658	0	0	0	0	0	0	0	0	0	0	0	0	41	0	117	29	0	0	0	0	0	0	0	124	8	0	67	0	0	0	0	0	0	191	81	0	0	0
Arthropoda	Insecta	Lepidoptera	Sphingidae	Dolba	Dolba hyloeus	Dolba hyloeus	Pawpaw Sphinx Moth	655	0	180	0	73	0	0	0	0	111	0	0	0	0	12	0	0	0	0	0	236	0	0	0	0	0	0	0	0	0	0	43	0	0	0	0	0	0	0
Arthropoda	Euchelicerata	Araneae	Philodromidae	Philodromus	Philodromus cespitum	Philodromus cespitum	Agile Running Crab Spider	655	0	0	0	0	0	0	0	71	0	0	0	0	329	0	0	0	0	0	0	70	0	0	0	0	0	0	0	0	0	0	0	0	0	0	0	0	0	185
Arthropoda	Insecta	Hemiptera	Pentatomidae	Dendrocoris	Dendrocoris humeralis	Dendrocoris humeralis	a stink bug	652	0	0	0	0	0	0	0	0	0	0	0	0	0	0	0	0	0	0	25	0	0	0	290	0	0	0	0	0	0	246	0	0	0	0	0	0	0	91
Arthropoda	Insecta	Diptera	Chironomidae	Meropelopia	Meropelopia americana	Meropelopia americana	Non-biting Midge	652	0	0	0	0	0	0	0	0	0	0	0	89	0	0	0	0	0	0	57	0	4	498	0	0	0	4	0	0	0	0	0	0	0	0	0	0	0	0
Arthropoda	Insecta	Coleoptera	Lampyridae	Photinus		Photinus sp.	Rover Fireflies	650	0	0	0	0	0	0	0	13	0	29	170	0	53	0	0	0	0	0	0	0	0	0	0	0	0	0	0	0	16	0	0	0	0	0	0	369	0	0
Arthropoda	Euchelicerata	Sarcoptiformes	Chamobatidae	Chamobates	Chamobates cuspidatus	Chamobates cuspidatus	Oribatid Mite	649	0	0	0	0	53	0	0	0	356	0	0	0	0	0	0	0	0	0	0	0	0	0	0	0	0	0	0	0	0	0	0	0	4	0	0	236	0	0
Arthropoda	Insecta	Diptera	Chironomidae	Orthocladius	Orthocladius smolandicus	Orthocladius smolandicus	Non-biting Midge	649	0	0	69	0	0	348	0	0	0	0	0	0	0	34	0	0	0	0	13	102	0	0	0	0	0	0	0	0	0	0	0	0	0	0	40	0	0	43
Arthropoda	Insecta	Lepidoptera	Saturniidae	Antheraea	Antheraea polyphemus	Antheraea polyphemus	Polyphemus Moth	647	0	0	0	0	0	0	0	32	0	0	0	0	0	0	0	0	0	0	0	0	0	0	18	0	0	173	102	0	0	0	0	0	0	0	0	231	91	0
Arthropoda	Insecta	Coleoptera	Staphylinidae	Stenus	Stenus erythropus	Stenus erythropus	Red-footed Water Skater	647	0	0	0	16	0	0	0	0	118	0	59	306	0	0	0	0	10	0	52	0	0	0	0	0	0	0	0	0	0	0	0	0	20	0	0	0	0	66
Arthropoda	Insecta	Lepidoptera	Erebidae	Phalaenophana	Phalaenophana pyramusalis	Phalaenophana pyramusalis	Dark-banded Owlet Moth	645	0	172	0	0	0	0	0	0	0	0	172	297	0	0	0	0	0	0	0	0	0	0	0	0	0	0	0	0	4	0	0	0	0	0	0	0	0	0
Arthropoda	Insecta	Lepidoptera	Geometridae	Cabera	Cabera variolaria	Cabera variolaria	Pink-striped Willow Spanworm	644	0	0	0	0	0	0	0	0	0	0	0	0	0	0	0	0	0	0	0	0	0	0	0	0	0	0	0	0	0	0	0	0	0	0	0	644	0	0
Arthropoda	Insecta	Trichoptera	Uenoidae	Neophylax	Neophylax concinnus	Neophylax concinnus	Beautiful Little Caddisfly	643	0	80	0	5	0	0	0	0	0	0	0	0	12	12	96	0	0	0	0	0	0	0	89	264	0	0	0	0	0	85	0	0	0	0	0	0	0	0
Arthropoda	Insecta	Diptera	Chloropidae	Elachiptera		Elachiptera sp.	Frit Flies	637	0	0	0	0	0	0	0	0	0	0	0	412	0	0	0	0	0	0	0	0	0	0	0	0	0	0	0	0	0	0	0	0	225	0	0	0	0	0
Arthropoda	Euchelicerata	Mesostigmata	Ascidae	Platyseius		Platyseius sp.	Mesostig Mites	634	0	0	0	0	3	0	0	0	0	0	0	67	0	53	0	0	0	0	4	0	0	0	0	404	0	0	0	0	0	0	0	0	9	19	8	0	0	67
Arthropoda	Insecta	Hemiptera	Miridae	Deraeocoris		Deraeocoris sp.	Plant Bugs	630	0	0	0	59	0	0	0	0	0	31	0	540	0	0	0	0	0	0	0	0	0	0	0	0	0	0	0	0	0	0	0	0	0	0	0	0	0	0
Arthropoda	Insecta	Hymenoptera	Formicidae	Myrmica	Myrmica lobifrons	Myrmica lobifrons	Lobe-fronted Ant	629	0	0	0	19	0	0	0	0	0	0	0	0	0	28	0	0	0	0	0	0	0	3	0	70	11	0	131	0	0	0	0	51	0	0	316	0	0	0
Arthropoda	Insecta	Hemiptera	Notonectidae	Notonecta		Notonecta sp.	Common Backswimmers	626	0	5	0	8	0	0	0	0	0	0	0	0	0	0	0	0	0	0	0	0	596	0	0	0	0	17	0	0	0	0	0	0	0	0	0	0	0	0
Arthropoda	Insecta	Coleoptera	Chrysomelidae	Dibolia	Dibolia borealis	Dibolia borealis	Northern Plantain Flea Beetle	624	0	245	0	0	0	0	0	27	0	21	0	0	0	58	0	67	0	0	0	0	37	0	0	134	0	0	22	0	0	0	0	0	0	0	0	0	0	13
Arthropoda	Insecta	Coleoptera	Curculionidae	Perigaster	Perigaster liturata	Perigaster liturata	Lined Minute Seed Weevil	621	0	0	0	0	0	0	0	0	0	0	0	105	0	61	0	0	0	0	7	0	0	0	0	0	0	0	0	0	0	0	0	0	315	0	0	0	0	133
Arthropoda	Insecta	Coleoptera	Chrysomelidae	Psylliodes	Psylliodes picinus	Psylliodes picinus	Picnic Flea Beetle	619	0	0	20	58	0	0	0	49	0	152	20	18	196	0	0	0	0	0	0	0	0	0	0	0	0	83	0	0	0	0	0	0	0	0	0	0	0	23
Arthropoda	Insecta	Hemiptera	Aphididae	Thripsaphis		Thripsaphis sp.	Thripsaphis Aphids	618	0	0	0	10	0	0	0	0	10	0	0	33	0	104	0	0	0	0	17	0	0	0	0	0	0	0	0	0	0	0	0	0	0	0	0	62	39	343
Arthropoda	Insecta	Diptera	Chironomidae	Cricotopus	Cricotopus infuscatus	Cricotopus infuscatus	Non-biting Midge	615	0	0	145	0	0	0	0	0	0	0	0	0	470	0	0	0	0	0	0	0	0	0	0	0	0	0	0	0	0	0	0	0	0	0	0	0	0	0
Arthropoda	Insecta	Diptera	Sciaridae	Bradysia	Bradysia urticae	Bradysia urticae	Dark-winged Fungus Gnat	612	0	0	0	0	0	0	0	0	0	0	0	107	0	17	0	6	0	0	27	21	0	0	0	0	0	228	0	0	0	0	0	0	0	0	0	0	0	206
Arthropoda	Insecta	Diptera	Ephydridae			Ephydridae sp.	Shore Flies	609	0	0	0	0	0	193	0	0	0	0	0	64	0	166	0	0	0	0	17	0	0	0	0	0	0	0	0	0	8	0	0	0	107	0	0	0	0	54
Arthropoda	Insecta	Diptera	Chironomidae	Psectrocladius		Psectrocladius sp.	Non-biting Midges	607	0	0	0	0	0	0	0	0	0	0	0	0	0	0	0	0	0	0	0	0	0	0	0	0	0	0	0	0	0	0	0	607	0	0	0	0	0	0
Arthropoda	Insecta	Diptera	Chironomidae	Micropsectra	Micropsectra neoappendica	Micropsectra neoappendica	Non-biting Midge	605	0	0	0	0	0	0	0	0	290	0	0	0	0	168	84	0	0	0	0	0	0	0	0	0	0	0	0	0	0	0	0	63	0	0	0	0	0	0
Arthropoda	Insecta	Diptera	Syrphidae	Didea		Didea sp.	a hover fly	594	0	0	0	0	0	0	0	0	0	0	0	0	0	0	0	0	0	0	0	0	0	0	0	594	0	0	0	0	0	0	0	0	0	0	0	0	0	0
Arthropoda	Insecta	Trichoptera	Limnephilidae	Hesperophylax	Hesperophylax designatus	Hesperophylax designatus	Silver-striped Northern Caddisfly	594	0	38	0	0	0	0	0	0	0	0	15	0	0	0	0	0	0	0	0	0	0	0	10	0	0	0	0	0	0	531	0	0	0	0	0	0	0	0
Arthropoda	Insecta	Diptera	Chloropidae			Chloropidae sp.	Frit Flies	592	0	0	0	0	0	0	0	0	0	0	0	0	0	0	0	0	0	27	0	0	0	0	493	0	0	0	0	0	0	0	0	0	0	0	0	0	0	72
Arthropoda	Insecta	Lepidoptera	Cosmopterigidae	Cosmopterix		Cosmopterix sp.	Cosmet Moths	589	0	0	0	0	17	0	0	0	0	0	249	0	0	11	0	0	0	0	0	0	0	0	0	0	0	0	0	0	0	0	0	0	0	68	0	0	0	244
Arthropoda	Insecta	Coleoptera	Erotylidae	Toramus	Toramus pulchellus	Toramus pulchellus	Beautiful Pleasing Fungus Beetle	589	0	93	14	14	0	0	0	9	0	0	27	59	0	5	0	0	7	0	20	27	0	0	0	0	0	0	0	221	4	0	0	0	0	0	0	53	0	36
Arthropoda	Insecta	Coleoptera	Dytiscidae	Ilybius	Ilybius biguttulus	Ilybius biguttulus	Two-splashed Predaceous Diving Beetle	586	0	0	0	0	0	0	0	6	0	0	0	15	0	8	4	0	0	0	0	37	0	0	0	0	0	0	128	59	3	0	29	56	0	0	230	11	0	0
Arthropoda	Euchelicerata	Trombidiformes	Penthalodidae			Penthalodidae sp.	Prostig Mites	584	0	0	120	110	8	0	0	0	0	0	0	0	0	30	0	32	70	0	214	0	0	0	0	0	0	0	0	0	0	0	0	0	0	0	0	0	0	0
Arthropoda	Insecta	Diptera	Chloropidae	Apallates	Apallates neocoxendix	Apallates neocoxendix	Frit Fly	576	0	0	0	175	0	0	0	0	0	78	0	0	18	0	0	0	0	0	0	0	0	0	0	0	0	0	0	0	0	0	0	254	0	0	0	0	0	51
Arthropoda	Insecta	Diptera	Sphaeroceridae	Spelobia		Spelobia sp.	Lesser Dung Flies	576	0	0	0	0	0	0	0	0	0	0	0	103	0	5	0	0	0	0	13	0	0	0	0	0	0	0	0	0	0	407	0	0	0	0	0	0	0	48
Arthropoda	Insecta	Coleoptera	Tenebrionidae	Strongylium	Strongylium tenuicolle	Strongylium tenuicolle	Slender-necked Darkling Beetle	575	0	0	0	0	0	0	0	0	346	0	0	0	60	0	0	0	0	0	0	0	0	0	0	0	0	169	0	0	0	0	0	0	0	0	0	0	0	0
Arthropoda	Maxillopoda	Cyclopoida	Cyclopidae	Acanthocyclops	Acanthocyclops vernalis	Acanthocyclops vernalis	Cyclopoid Copepod	573	0	0	0	0	0	0	0	0	0	0	0	4	0	0	0	0	0	0	0	0	405	0	0	0	156	0	0	0	0	0	0	0	0	0	8	0	0	0
Arthropoda	Collembola	Symphypleona	Sminthuridae	Sphaeridia	Sphaeridia pumilis	Sphaeridia pumilis	Sminthuridid Globular Springtail	573	0	0	0	0	0	0	0	0	0	6	521	0	46	0	0	0	0	0	0	0	0	0	0	0	0	0	0	0	0	0	0	0	0	0	0	0	0	0
Arthropoda	Insecta	Diptera	Pipunculidae	Verrallia	Verrallia virginica	Verrallia virginica	a big-headed fly	571	0	223	0	0	0	15	0	0	0	0	0	0	0	0	104	0	0	0	0	0	0	0	0	125	0	0	61	0	0	43	0	0	0	0	0	0	0	0
Arthropoda	Insecta	Lepidoptera	Blastobasidae	Pigritia		Pigritia sp.	Scavenger Moths	570	0	0	0	0	0	0	0	0	0	0	87	308	62	0	0	0	0	9	9	0	0	0	0	0	0	0	0	0	0	0	0	0	0	0	0	0	0	95
Arthropoda	Insecta	Coleoptera	Lampyridae	Pollaclasis	Pollaclasis bifaria	Pollaclasis bifaria	Bifid-horned Firefly	568	0	0	0	0	0	0	0	0	0	0	0	0	0	0	0	0	0	0	0	0	0	0	0	0	0	0	0	568	0	0	0	0	0	0	0	0	0	0
Arthropoda	Insecta	Diptera	Stratiomyidae	Odontomyia	Odontomyia pubescens	Odontomyia pubescens	a soldier fly	567	0	0	0	0	0	0	0	0	0	0	261	0	114	34	0	0	0	76	82	0	0	0	0	0	0	0	0	0	0	0	0	0	0	0	0	0	0	0
Arthropoda	Insecta	Diptera	Pipunculidae			Pipunculidae sp.	a big-headed fly	565	0	0	0	0	0	0	0	0	0	0	0	0	0	0	0	0	0	0	0	0	0	0	0	0	0	135	430	0	0	0	0	0	0	0	0	0	0	0
Arthropoda	Insecta	Hymenoptera	Vespidae	Vespula	Vespula acadica	Vespula acadica	Forest Yellowjacket	564	0	0	0	0	0	29	0	0	28	0	0	0	0	11	0	0	0	0	0	0	0	0	419	0	0	0	0	0	0	0	0	0	0	77	0	0	0	0
Arthropoda	Insecta	Coleoptera	Mycetophagidae	Litargus	Litargus sexpunctatus	Litargus sexpunctatus	Six-spotted Hairy Fungus Beetle	560	0	0	0	0	0	0	0	0	0	0	0	0	0	0	0	0	0	0	0	0	0	0	0	0	0	0	0	0	0	0	0	0	104	456	0	0	0	0
Arthropoda	Insecta	Diptera	Sciomyzidae	Anticheta	Anticheta canadensis	Anticheta canadensis	a marsh fly	556	0	0	0	556	0	0	0	0	0	0	0	0	0	0	0	0	0	0	0	0	0	0	0	0	0	0	0	0	0	0	0	0	0	0	0	0	0	0
Arthropoda	Insecta	Diptera	Chironomidae	Ablabesmyia	Ablabesmyia peleensis	Ablabesmyia peleensis	Non-biting Midge	554	0	0	39	0	0	0	0	47	0	0	0	0	0	0	0	0	0	0	16	452	0	0	0	0	0	0	0	0	0	0	0	0	0	0	0	0	0	0
Arthropoda	Insecta	Diptera	Phoridae	Megaselia		Megaselia sp.	Scuttle Flies	552	0	133	0	16	0	0	0	0	0	0	36	148	12	23	0	0	0	0	36	37	0	0	74	0	0	0	0	0	0	0	0	29	0	0	0	0	0	8
Arthropoda	Insecta	Diptera	Ephydridae	Parydra		Parydra sp.	Shore Flies	552	0	0	0	0	0	0	0	0	0	30	0	0	0	59	204	0	0	0	11	0	0	0	0	225	0	0	0	0	0	0	0	0	0	0	0	0	0	23
Arthropoda	Insecta	Neuroptera	Sisyridae	Climacia	Climacia areolaris	Climacia areolaris	Copper Spongillafly	549	0	0	0	0	0	0	0	549	0	0	0	0	0	0	0	0	0	0	0	0	0	0	0	0	0	0	0	0	0	0	0	0	0	0	0	0	0	0
Arthropoda	Insecta	Lepidoptera	Crambidae	Microcrambus	Microcrambus biguttellus	Microcrambus biguttellus	Gold-stripe Grass-veneer Moth	548	0	0	0	29	0	0	0	0	0	0	0	0	0	48	0	16	15	0	0	0	16	0	304	0	0	0	0	0	3	117	0	0	0	0	0	0	0	0
Arthropoda	Euchelicerata	Araneae	Dictynidae	Emblyna	Emblyna manitoba	Emblyna manitoba	Manitoba Ribbon Meshweaver	544	0	0	0	0	0	0	0	0	0	0	0	0	0	0	0	0	0	0	92	0	0	0	0	0	0	0	0	0	0	0	0	0	0	0	0	0	0	452
Arthropoda	Insecta	Diptera	Agromyzidae	Nemorimyza	Nemorimyza posticata	Nemorimyza posticata	Leaf Miner Fly	544	0	0	0	198	0	0	0	64	0	0	0	0	15	0	0	0	0	0	0	0	0	50	0	0	0	0	0	203	9	0	0	0	5	0	0	0	0	0
Arthropoda	Insecta	Lepidoptera	Tortricidae	Pandemis	Pandemis lamprosana	Pandemis lamprosana	Woodgrain Leafroller Moth	542	0	83	0	7	32	0	0	0	0	11	16	50	0	18	0	0	7	0	0	0	0	9	0	0	0	0	0	0	57	0	0	0	59	0	0	193	0	0
Arthropoda	Insecta	Lepidoptera	Erebidae	Clemensia	Clemensia albata	Clemensia albata	Little White Lichen Moth	541	0	0	0	29	0	0	0	28	0	16	0	79	0	178	0	0	0	0	0	24	0	0	11	0	6	29	0	0	37	0	0	88	0	0	0	0	0	16
Arthropoda	Insecta	Coleoptera	Dytiscidae	Ilybiosoma	Ilybiosoma bjorkmanae	Ilybiosoma bjorkmanae	Bjorkman's Predaceous Diving Beetle	541	0	0	0	11	0	0	0	0	0	0	0	0	0	8	0	0	0	0	0	0	0	0	0	0	0	49	282	69	0	15	0	0	0	0	0	107	0	0
Arthropoda	Insecta	Diptera	Limoniidae	Metalimnobia	Metalimnobia triocellata	Metalimnobia triocellata	Limoniid Crane Fly	541	0	0	0	0	0	0	0	0	0	0	0	0	0	0	0	0	0	0	0	0	0	0	0	0	0	0	0	0	0	0	0	0	0	0	0	0	0	541
Arthropoda	Insecta	Orthoptera	Gryllidae	Neoxabea	Neoxabea bipunctata	Neoxabea bipunctata	Two-spotted Tree Cricket	540	0	0	0	0	0	0	0	16	0	6	9	50	246	0	0	0	0	0	0	0	0	0	0	0	0	39	0	84	0	0	0	0	0	0	90	0	0	0
Arthropoda	Insecta	Diptera	Pipunculidae	Eudorylas		Eudorylas sp.	Big-headed Flies	538	0	0	0	0	0	0	0	0	0	0	0	494	0	0	0	0	0	0	0	0	0	0	0	0	0	0	0	0	0	0	0	0	0	0	0	0	0	44
Arthropoda	Euchelicerata	Araneae	Thomisidae	Xysticus	Xysticus emertoni	Xysticus emertoni	Emerton's Ground Crab Spider	538	0	0	0	0	538	0	0	0	0	0	0	0	0	0	0	0	0	0	0	0	0	0	0	0	0	0	0	0	0	0	0	0	0	0	0	0	0	0
Arthropoda	Insecta	Diptera	Culicidae			Culicidae sp.	Mosquitoes	537	67	0	0	0	0	0	0	0	0	0	0	100	18	61	0	0	0	0	0	0	0	0	9	0	0	0	13	0	0	0	0	0	0	0	0	241	0	28
Arthropoda	Euchelicerata	Araneae	Araneidae	Eustala	Eustala emertoni	Eustala emertoni	Orbweaver Spider	535	0	0	0	0	0	0	0	0	0	0	0	515	0	0	0	0	0	0	0	0	0	0	0	0	0	0	0	0	0	0	0	0	20	0	0	0	0	0
Arthropoda	Insecta	Diptera	Asilidae	Holcocephala	Holcocephala calva	Holcocephala calva	a robber fly	535	0	0	0	0	0	0	0	0	0	0	0	0	535	0	0	0	0	0	0	0	0	0	0	0	0	0	0	0	0	0	0	0	0	0	0	0	0	0
Arthropoda	Insecta	Ephemeroptera	Heptageniidae	Maccaffertium	Maccaffertium mexicanum	Maccaffertium mexicanum	Southern Flat-headed Mayfly	534	0	0	314	0	0	0	0	7	0	0	0	0	0	0	0	0	0	0	8	205	0	0	0	0	0	0	0	0	0	0	0	0	0	0	0	0	0	0
Arthropoda	Insecta	Diptera	Syrphidae	Sericomyia	Sericomyia chrysotoxoides	Sericomyia chrysotoxoides	Oblique-banded Pond Fly	530	0	0	0	0	0	0	222	0	0	0	0	0	0	3	0	0	0	0	0	0	0	0	305	0	0	0	0	0	0	0	0	0	0	0	0	0	0	0
Arthropoda	Insecta	Lepidoptera	Crambidae	Anania	Anania quebecensis	Anania quebecensis	Quebec Phlyctaenia	529	0	174	0	0	36	0	276	0	43	0	0	0	0	0	0	0	0	0	0	0	0	0	0	0	0	0	0	0	0	0	0	0	0	0	0	0	0	0
Arthropoda	Insecta	Diptera	Therevidae	Ozodiceromyia	Ozodiceromyia argentata	Ozodiceromyia argentata	a stiletto fly	526	0	0	0	0	0	0	0	0	0	0	367	0	138	0	0	0	0	0	0	0	0	0	0	0	0	0	0	0	0	0	0	0	0	0	0	0	0	21
Arthropoda	Insecta	Diptera	Muscidae	Hydrotaea	Hydrotaea houghi	Hydrotaea houghi	a muscid fly	520	0	0	0	0	0	0	0	0	0	0	0	0	0	0	0	0	0	0	0	0	0	0	0	0	0	0	0	0	0	0	0	0	0	0	0	520	0	0
Arthropoda	Insecta	Diptera	Syrphidae	Chrysosyrphus		Chrysosyrphus sp.	Wrinklehead Flies	519	0	0	0	47	0	0	0	0	0	0	0	40	0	0	0	0	54	0	0	0	0	0	47	0	0	0	0	331	0	0	0	0	0	0	0	0	0	0
Arthropoda	Insecta	Orthoptera	Acrididae			Acrididae sp.	Short-horned Grasshoppers	515	0	10	0	0	231	0	94	0	0	0	0	0	0	8	0	0	0	0	0	0	0	0	18	0	0	0	0	0	0	154	0	0	0	0	0	0	0	0
Arthropoda	Insecta	Orthoptera	Rhaphidophoridae	Ceuthophilus	Ceuthophilus alpinus	Ceuthophilus alpinus	Alpine Camel Cricket	514	0	0	0	0	0	0	0	0	0	0	0	0	0	0	0	0	0	0	0	0	0	0	514	0	0	0	0	0	0	0	0	0	0	0	0	0	0	0
Arthropoda	Insecta	Diptera	Syrphidae	Sphegina		Sphegina sp.	Pufftail Hover Flies	511	0	0	0	0	0	0	0	0	0	0	0	0	0	0	217	0	0	0	0	0	0	0	68	226	0	0	0	0	0	0	0	0	0	0	0	0	0	0
Arthropoda	Insecta	Coleoptera	Scarabaeidae	Phyllophaga	Phyllophaga drakii	Phyllophaga drakii	Drake's Chafer May Beetle	510	0	0	0	0	0	0	0	70	0	0	0	0	0	0	0	0	0	0	0	0	0	0	0	0	0	0	0	0	55	0	0	0	0	0	0	0	0	385
Arthropoda	Insecta	Trichoptera	Phryganeidae	Ptilostomis	Ptilostomis semifasciata	Ptilostomis semifasciata	Half-girdled Giant Caddisfly	506	0	0	217	16	0	0	0	0	0	0	0	0	0	0	0	0	0	0	9	261	0	0	0	0	0	0	0	0	3	0	0	0	0	0	0	0	0	0
Arthropoda	Maxillopoda	Cyclopoida	Cyclopidae	Macrocyclops		Macrocyclops sp.	a cyclopoid copepod	505	0	0	33	0	0	0	0	0	0	0	0	0	89	0	0	0	0	0	0	0	0	383	0	0	0	0	0	0	0	0	0	0	0	0	0	0	0	0
Arthropoda	Insecta	Lepidoptera	Crambidae	Nealgedonia	Nealgedonia extricalis	Nealgedonia extricalis	a snout moth	505	0	0	0	0	0	0	0	0	0	55	0	310	42	0	0	0	0	0	0	0	0	0	0	0	0	0	0	0	0	0	98	0	0	0	0	0	0	0
Arthropoda	Insecta	Lepidoptera	Tortricidae	Olethreutes		Olethreutes sp.	Torticid Leafroller Moths	503	0	0	0	0	0	0	0	0	0	11	49	63	0	0	59	0	0	0	0	0	0	0	0	85	0	0	0	0	0	0	0	0	0	211	0	0	0	25
Arthropoda	Insecta	Diptera	Limoniidae	Erioptera		Erioptera sp.	Limoniid Crane Flies	497	0	0	0	42	0	0	0	0	24	0	11	0	0	0	0	0	0	0	0	4	0	32	0	0	0	0	0	115	0	0	0	19	0	182	39	0	14	15
Arthropoda	Insecta	Hemiptera	Miridae	Lygocoris	Lygocoris pabulinus	Lygocoris pabulinus	Common Green Capsid	492	0	0	0	0	0	0	0	0	0	32	0	288	0	125	0	0	0	0	0	0	0	0	0	0	0	0	0	0	0	0	47	0	0	0	0	0	0	0
Arthropoda	Insecta	Lepidoptera	Erebidae	Orgyia	Orgyia leucostigma	Orgyia leucostigma	White-marked Tussock Moth	492	0	0	0	32	0	0	0	0	63	14	0	30	0	94	0	0	0	0	0	0	0	0	96	0	0	0	45	0	0	0	0	0	0	0	0	0	0	118
Arthropoda	Insecta	Diptera	Tachinidae			Tachinidae sp.	Bristle Flies	487	0	0	0	0	0	0	0	0	0	0	0	0	0	6	428	0	0	0	11	0	0	0	0	0	0	0	0	0	0	0	0	0	0	0	0	0	0	42
Arthropoda	Insecta	Hemiptera	Aphididae	Aulacorthum	Aulacorthum solani	Aulacorthum solani	Foxglove Aphid	485	0	0	0	0	24	0	0	10	0	24	0	14	0	258	40	0	0	0	0	0	0	0	0	65	0	0	0	0	0	23	27	0	0	0	0	0	0	0
Arthropoda	Insecta	Lepidoptera	Erebidae	Virbia	Virbia ferruginosa	Virbia ferruginosa	Rusty Holomelina Moth	485	0	0	0	0	0	0	0	0	0	0	0	0	0	32	0	0	0	0	0	0	0	0	0	222	0	0	0	0	0	9	0	222	0	0	0	0	0	0
Arthropoda	Collembola	Entomobryomorpha	Entomobryidae	Entomobrya	Entomobrya atrocincta	Entomobrya atrocincta	a slender springtail	484	0	0	38	0	0	0	238	0	0	0	0	0	0	18	0	0	0	0	8	0	0	0	0	0	0	0	0	0	0	0	0	47	0	16	0	0	0	119
Arthropoda	Insecta	Orthoptera	Tetrigidae	Nomotettix	Nomotettix cristatus	Nomotettix cristatus	Northern Crested Grouse Locust	484	0	484	0	0	0	0	0	0	0	0	0	0	0	0	0	0	0	0	0	0	0	0	0	0	0	0	0	0	0	0	0	0	0	0	0	0	0	0
Arthropoda	Euchelicerata	Araneae	Linyphiidae	Pocadicnemis	Pocadicnemis americana	Pocadicnemis americana	American Sheet-web Weaver	484	0	0	0	0	0	0	440	0	0	0	0	0	0	27	0	0	0	0	0	0	0	0	17	0	0	0	0	0	0	0	0	0	0	0	0	0	0	0
Arthropoda	Insecta	Lepidoptera	Noctuidae	Abrostola	Abrostola urentis	Abrostola urentis	Spectacled Nettle Moth	480	0	0	0	0	0	0	0	0	0	0	0	0	0	0	0	0	0	0	0	0	0	0	0	0	0	0	0	480	0	0	0	0	0	0	0	0	0	0
Arthropoda	Insecta	Coleoptera	Hydrophilidae	Cercyon	Cercyon connivens	Cercyon connivens	Conniving Water Scavenger Beetle	479	0	0	0	0	0	0	0	0	0	0	0	0	0	0	0	0	0	0	0	0	0	0	0	0	0	0	0	0	0	0	0	0	479	0	0	0	0	0
Arthropoda	Euchelicerata	Araneae	Lycosidae	Trebacosa	Trebacosa marxi	Trebacosa marxi	Dull Wolf Spider	479	0	116	0	41	108	0	0	0	0	0	0	0	0	18	0	0	12	0	5	0	0	0	0	0	0	0	111	0	0	0	0	0	31	0	0	0	0	37
Arthropoda	Insecta	Diptera	Sciaridae	Bradysia	Bradysia fungicola	Bradysia fungicola	Dark-winged Fungus Gnat	478	0	0	46	0	6	0	6	0	0	0	0	0	0	38	95	5	0	0	19	0	5	0	0	126	0	50	0	0	0	0	0	0	50	0	27	0	0	5
Arthropoda	Insecta	Diptera	Asilidae	Laphria	Laphria posticata	Laphria posticata	Bee-Mimic Robber Fly	478	0	0	0	0	0	0	0	0	0	0	0	0	0	0	186	0	0	0	0	0	0	30	0	245	0	0	0	0	0	0	0	0	0	0	0	0	0	17
Arthropoda	Insecta	Diptera	Chloropidae	Olcella		Olcella sp.	Frit Flies	477	0	0	0	0	0	0	0	0	44	26	0	198	0	37	0	0	0	0	0	0	0	0	0	0	0	0	0	0	0	0	0	0	53	0	0	0	0	119
Arthropoda	Insecta	Neuroptera	Chrysopidae	Chrysoperla	Chrysoperla rufilabris	Chrysoperla rufilabris	Red-lipped Green Lacewing	476	0	25	0	16	0	0	0	7	143	14	0	96	0	145	0	0	0	0	0	0	0	0	0	0	8	0	0	0	0	0	0	0	15	0	0	0	0	7
Arthropoda	Collembola	Entomobryomorpha	Entomobryidae	Entomobrya	Entomobrya assuta	Entomobrya assuta	Slender Springtail	476	0	0	0	8	12	0	37	0	0	0	0	75	0	86	0	5	0	0	29	0	3	0	0	62	0	0	125	0	0	0	0	0	0	0	0	0	0	34
Arthropoda	Insecta	Odonata	Coenagrionidae	Ischnura		Ischnura sp.	Forktails	474	0	0	11	15	0	38	0	26	0	46	165	0	15	0	0	0	0	0	0	12	0	0	0	70	65	0	0	0	0	0	0	0	11	0	0	0	0	0
Arthropoda	Insecta	Coleoptera	Tenebrionidae	Isomira		Isomira sp.	Comb-clawed Beetles	474	0	0	0	0	33	0	0	0	0	0	0	0	0	0	0	0	0	0	0	0	0	0	0	0	0	0	37	0	0	0	0	0	0	0	0	404	0	0
Arthropoda	Insecta	Coleoptera	Kateretidae	Brachypterus	Brachypterus urticae	Brachypterus urticae	Nettle Pollen Beetle	470	0	0	0	90	0	0	0	0	0	16	0	51	0	0	0	0	0	0	0	0	0	63	0	187	0	0	0	63	0	0	0	0	0	0	0	0	0	0
Arthropoda	Insecta	Diptera	Chironomidae	Psectrocladius	Psectrocladius sordidellus	Psectrocladius sordidellus	Non-biting Midge	470	0	0	0	0	0	40	0	45	0	0	0	0	0	0	0	0	0	0	0	0	233	0	0	0	0	0	0	0	0	0	0	0	152	0	0	0	0	0
Arthropoda	Insecta	Lepidoptera	Noctuidae	Bellura	Bellura obliqua	Bellura obliqua	Cattail Borer Moth	469	0	0	0	0	0	0	0	0	0	0	0	0	0	0	0	0	0	0	0	0	0	0	0	0	0	47	0	403	0	0	0	0	0	0	0	0	0	19
Arthropoda	Insecta	Diptera	Phoridae	Megaselia	Megaselia rodriguezorum	Megaselia rodriguezorum	a scuttle fly	469	0	0	0	0	0	0	0	0	412	0	0	0	0	0	0	0	0	0	0	0	0	0	19	0	0	0	0	0	0	0	0	0	0	0	0	0	0	38
Arthropoda	Insecta	Coleoptera	Hydrophilidae	Anacaena	Anacaena lutescens	Anacaena lutescens	Marsh Water Scavenger Beetle	463	0	0	0	0	0	0	0	0	4	0	0	0	0	0	57	23	0	0	0	0	11	0	0	97	0	0	55	130	0	45	0	0	0	0	23	18	0	0
Arthropoda	Insecta	Diptera	Muscidae	Macrorchis	Macrorchis ausoba	Macrorchis ausoba	Muscid Fly	462	0	0	17	0	0	0	0	28	0	34	0	0	0	0	0	89	0	0	0	0	20	0	0	0	0	0	147	0	0	0	0	127	0	0	0	0	0	0
Arthropoda	Insecta	Diptera	Sphaeroceridae	Pterogramma	Pterogramma palliceps	Pterogramma palliceps	Lesser Dung Fly	460	0	0	0	0	0	0	0	0	0	0	0	228	0	66	0	0	0	0	0	0	0	0	0	0	0	0	0	0	0	0	0	0	6	0	0	0	0	160
Arthropoda	Insecta	Diptera	Dolichopodidae	Xanthochlorus	Xanthochlorus helvinus	Xanthochlorus helvinus	Longlegged Fly	459	0	0	0	0	0	0	0	0	0	0	0	0	0	0	0	10	0	0	0	0	16	0	356	0	0	0	0	0	0	77	0	0	0	0	0	0	0	0
Arthropoda	Insecta	Lepidoptera	Erebidae	Euclidia	Euclidia cuspidea	Euclidia cuspidea	Toothed Somberwing Moth	458	0	0	0	0	0	0	0	0	0	0	0	423	0	0	0	0	0	0	0	0	0	0	0	0	0	0	0	0	35	0	0	0	0	0	0	0	0	0
Arthropoda	Euchelicerata	Trombidiformes	Erythraeidae	Balaustium		Balaustium sp.	Sidewalk Mites	457	0	0	0	0	0	37	0	7	0	0	0	0	0	4	114	0	0	0	0	0	0	0	35	126	0	0	0	0	0	0	0	0	74	0	0	0	0	60
Arthropoda	Insecta	Diptera	Sciaridae	Scatopsciara	Scatopsciara vitripennis	Scatopsciara vitripennis	Dark-winged Fungus Gnat	456	0	0	0	0	0	0	0	0	0	0	0	0	127	0	0	0	0	329	0	0	0	0	0	0	0	0	0	0	0	0	0	0	0	0	0	0	0	0
Arthropoda	Insecta	Diptera	Syrphidae	Platycheirus	Platycheirus scambus	Platycheirus scambus	Blackspine Sedgesitter Fly	451	0	0	0	137	0	0	0	0	0	0	214	0	0	0	0	0	100	0	0	0	0	0	0	0	0	0	0	0	0	0	0	0	0	0	0	0	0	0
Arthropoda	Insecta	Lepidoptera	Depressariidae	Psilocorsis	Psilocorsis reflexella	Psilocorsis reflexella	Dotted Leaftier Moth	449	0	0	9	0	0	0	0	0	0	0	0	0	0	17	0	0	0	0	0	0	0	0	241	0	0	0	11	0	0	0	0	93	47	0	0	0	9	22
Arthropoda	Insecta	Hemiptera	Aphididae	Hyalopterus	Hyalopterus pruni	Hyalopterus pruni	Mealy Plum Aphid	448	0	0	73	81	17	0	0	0	0	26	5	0	0	0	0	0	0	0	0	193	0	8	0	0	0	0	0	0	5	0	0	0	14	0	0	0	0	26
Arthropoda	Insecta	Diptera	Chironomidae	Pseudosmittia		Pseudosmittia sp.	Non-biting Midges	448	0	0	0	0	82	0	0	0	0	0	0	12	0	0	0	53	0	0	54	21	0	0	0	0	0	0	41	0	0	0	0	0	23	27	0	86	0	49
Arthropoda	Euchelicerata	Araneae	Philodromidae	Tibellus	Tibellus maritimus	Tibellus maritimus	Maritime Running Crab Spider	447	0	0	71	0	0	0	0	0	0	0	0	0	0	0	0	159	0	0	123	0	0	0	0	0	0	0	0	0	0	0	0	0	0	0	0	0	0	94
Arthropoda	Insecta	Diptera	Limoniidae	Euphylidorea	Euphylidorea platyphallus	Euphylidorea platyphallus	Limoniid Crane Fly	446	0	0	0	64	0	0	0	0	59	0	0	46	0	59	0	72	60	0	0	0	13	0	0	0	0	0	0	0	0	0	0	0	0	0	0	0	0	73
Arthropoda	Insecta	Lepidoptera	Tortricidae	Eucopina	Eucopina tocullionana	Eucopina tocullionana	White Pinecone Borer Moth	444	0	0	0	0	0	0	0	0	0	0	0	0	0	19	0	0	0	0	0	0	0	0	0	0	0	0	0	0	0	425	0	0	0	0	0	0	0	0
Arthropoda	Insecta	Diptera	Ephydridae	Axysta		Axysta sp.	a shore fly	443	0	0	0	0	0	0	0	0	0	0	0	0	0	0	0	0	0	0	10	0	0	0	0	358	0	0	0	0	0	0	0	0	75	0	0	0	0	0
Arthropoda	Euchelicerata	Araneae	Araneidae	Cyclosa	Cyclosa conica	Cyclosa conica	Conical Trashline Orbweaver	442	0	0	0	12	0	0	0	0	0	0	0	363	0	19	0	0	25	0	0	0	0	0	23	0	0	0	0	0	0	0	0	0	0	0	0	0	0	0
Arthropoda	Insecta	Orthoptera	Rhaphidophoridae			Rhaphidophoridae sp.	a camel cricket	442	0	0	0	0	0	0	0	0	0	0	0	0	0	0	0	0	0	0	0	0	0	0	175	0	0	0	0	267	0	0	0	0	0	0	0	0	0	0
Arthropoda	Insecta	Diptera	Chironomidae	Cladotanytarsus	Cladotanytarsus vanderwulpi	Cladotanytarsus vanderwulpi	Non-biting Midge	440	0	0	34	0	0	0	0	42	0	0	0	0	0	0	0	0	0	0	0	364	0	0	0	0	0	0	0	0	0	0	0	0	0	0	0	0	0	0
Arthropoda	Euchelicerata	Araneae	Salticidae	Hentzia		Hentzia sp.	Jumping Spiders	440	0	0	0	0	0	0	0	0	0	0	0	16	0	51	113	21	0	0	0	0	0	0	0	162	0	0	0	11	0	11	15	0	8	0	0	0	0	32
Arthropoda	Diplopoda	Julida	Julidae	Cylindroiulus	Cylindroiulus caeruleocinctus	Cylindroiulus caeruleocinctus	Juliform Millipede	438	0	0	0	0	0	0	0	0	0	0	0	0	438	0	0	0	0	0	0	0	0	0	0	0	0	0	0	0	0	0	0	0	0	0	0	0	0	0
Arthropoda	Insecta	Coleoptera	Chrysomelidae	Diachus		Diachus sp.	Case-bearing Leaf Beetles	438	0	0	0	17	0	0	0	0	0	0	0	64	0	25	0	0	0	0	0	0	0	0	10	0	0	0	100	0	0	0	0	0	8	0	0	211	0	3
Arthropoda	Insecta	Lepidoptera	Crambidae	Microcrambus	Microcrambus elegans	Microcrambus elegans	Elegant Grass-veneer Moth	438	0	0	0	0	0	0	0	0	0	0	0	387	0	0	0	0	0	0	0	33	0	0	0	0	0	0	0	0	0	0	0	0	0	0	0	0	0	18
Arthropoda	Insecta	Diptera	Keroplatidae			Keroplatidae sp.	Predatory Fungus Gnats	437	0	65	0	0	106	0	0	0	0	0	0	24	0	84	0	0	0	0	21	0	0	0	0	0	0	55	0	0	0	0	0	0	31	0	16	0	0	35
Arthropoda	Euchelicerata	Trombidiformes	Trematuridae			Trematuridae sp.	Mesostig Mites	437	0	0	0	0	0	0	0	0	0	0	0	319	0	0	0	99	0	0	19	0	0	0	0	0	0	0	0	0	0	0	0	0	0	0	0	0	0	0
Arthropoda	Euchelicerata	Sarcoptiformes	Phenopelopidae			Phenopelopidae sp.	Oribatid Mites	433	0	0	0	0	0	0	0	0	0	32	0	36	0	172	0	0	0	0	11	0	0	0	0	0	0	0	0	0	0	0	0	0	0	0	0	0	0	182
Arthropoda	Insecta	Diptera	Tachinidae	Ptilodexia	Ptilodexia mathesoni	Ptilodexia mathesoni	Bristle Fly	433	0	369	0	0	0	0	0	0	0	0	0	0	0	0	0	0	0	0	0	0	0	0	34	0	0	0	0	0	30	0	0	0	0	0	0	0	0	0
Arthropoda	Insecta	Diptera	Hybotidae	Syneches	Syneches thoracious	Syneches thoracious	Dance Fly	433	0	0	0	0	0	0	0	0	0	162	127	0	0	0	0	0	0	0	25	73	0	0	0	0	0	0	0	0	0	46	0	0	0	0	0	0	0	0
Arthropoda	Insecta	Lepidoptera	Geometridae	Gueneria	Gueneria similaria	Gueneria similaria	a geometrid moth	432	0	76	0	0	0	0	92	0	0	0	0	0	0	0	204	0	0	0	0	0	0	0	0	60	0	0	0	0	0	0	0	0	0	0	0	0	0	0
Arthropoda	Insecta	Lepidoptera	Erebidae	Dasychira	Dasychira tephra	Dasychira tephra	Tephra Tussock Moth	431	0	0	0	0	86	18	0	0	0	0	51	146	0	32	32	0	0	0	0	0	0	0	21	29	0	0	0	0	0	0	0	0	0	0	0	0	0	16
Arthropoda	Insecta	Lepidoptera	Erebidae	Macrochilo	Macrochilo absorptalis	Macrochilo absorptalis	Slant-lined Owlet Moth	431	0	0	0	0	0	0	0	0	0	0	0	0	345	0	0	0	0	0	31	19	0	0	0	0	0	0	0	0	25	0	0	0	0	0	0	0	0	11
Arthropoda	Insecta	Lepidoptera	Euteliidae	Paectes	Paectes oculatrix	Paectes oculatrix	Eyed Paectes Moth	431	0	0	0	0	221	0	0	0	53	0	0	0	0	0	0	0	0	0	0	0	0	0	0	0	0	0	0	0	0	0	0	0	0	0	157	0	0	0
Arthropoda	Euchelicerata	Sarcoptiformes	Eremaeidae			Eremaeidae sp.	a mite	430	0	0	0	0	0	0	0	0	0	0	0	0	0	18	0	0	0	0	0	0	0	0	0	0	0	0	0	0	0	0	0	0	51	0	0	361	0	0
Arthropoda	Insecta	Lepidoptera	Geometridae	Eubaphe		Eubaphe sp.	Geometer Moths	428	0	0	0	31	64	0	0	0	0	0	0	0	0	0	0	0	0	0	0	0	0	0	0	0	0	0	0	0	0	0	0	0	0	0	0	333	0	0
Arthropoda	Insecta	Diptera	Asilidae	Efferia	Efferia aestuans	Efferia aestuans	Northeastern Hammertail Fly	427	0	0	0	0	0	0	0	0	0	0	0	0	0	0	0	0	0	0	0	74	0	0	0	0	0	0	0	0	78	0	0	0	0	0	0	0	0	275
Arthropoda	Euchelicerata	Sarcoptiformes	Alycidae			Alycidae sp.	a mite	426	0	87	0	0	0	0	0	0	0	0	0	0	0	182	0	0	0	0	31	0	0	0	0	0	0	0	0	0	0	0	0	71	18	0	0	0	0	37
Arthropoda	Insecta	Coleoptera	Curculionidae	Ceutorhynchus		Ceutorhynchus sp.	Minute Seed Weevils	423	0	0	0	0	73	0	0	0	0	32	0	75	0	0	0	0	0	0	0	0	0	0	0	0	0	0	0	0	0	0	0	119	0	0	0	124	0	0
Arthropoda	Euchelicerata	Sarcoptiformes	Damaeidae			Damaeidae sp.	Oribatid Mites	422	0	0	0	0	0	0	0	0	0	0	0	0	0	27	0	306	0	0	0	0	50	0	0	0	0	0	0	0	0	0	0	39	0	0	0	0	0	0
Arthropoda	Maxillopoda	Cyclopoida	Cyclopidae	Acanthocyclops	Acanthocyclops venustoides	Acanthocyclops venustoides	Cyclopoid Copepod	421	0	28	0	3	0	0	0	0	0	0	0	0	0	3	0	5	0	0	56	0	0	0	0	0	0	54	60	212	0	0	0	0	0	0	0	0	0	0
Arthropoda	Insecta	Lepidoptera	Crambidae	Herpetogramma	Herpetogramma pertextalis	Herpetogramma pertextalis	Bold-feathered Grass Moth	421	0	0	0	0	0	0	0	0	0	0	0	0	0	0	0	0	0	0	0	0	0	0	0	0	0	0	0	0	0	0	0	421	0	0	0	0	0	0
Arthropoda	Euchelicerata	Sarcoptiformes	Cepheusidae	Oribatodes	Oribatodes mirabilis	Oribatodes mirabilis	Oribatid Mite	421	0	0	0	0	57	0	0	0	79	0	0	51	0	45	0	0	0	0	68	0	0	0	0	0	0	0	0	0	0	0	0	0	66	0	0	0	0	55
Arthropoda	Insecta	Diptera	Sciaridae	Bradysia	Bradysia browni	Bradysia browni	Dark-winged Fungus Gnat	419	0	0	0	0	0	0	0	0	0	17	0	0	0	314	0	0	0	0	4	59	0	0	25	0	0	0	0	0	0	0	0	0	0	0	0	0	0	0
Arthropoda	Insecta	Orthoptera	Acrididae	Melanoplus	Melanoplus islandicus	Melanoplus islandicus	Forest Locust	419	0	0	0	0	0	0	0	0	0	0	0	0	0	3	215	0	0	0	0	0	0	0	0	201	0	0	0	0	0	0	0	0	0	0	0	0	0	0
Arthropoda	Insecta	Lepidoptera	Erebidae	Spilosoma	Spilosoma congrua	Spilosoma congrua	Agreeable Tiger Moth	417	0	0	0	0	0	0	0	0	0	0	0	0	0	24	169	49	0	0	0	0	0	0	0	52	0	0	0	0	0	0	0	0	0	0	0	123	0	0
Arthropoda	Insecta	Diptera	Calliphoridae	Lucilia	Lucilia elongata	Lucilia elongata	a blow fly	413	0	0	0	248	0	0	0	0	0	0	0	0	0	0	0	17	5	0	0	0	0	0	125	0	0	0	18	0	0	0	0	0	0	0	0	0	0	0
Arthropoda	Insecta	Diptera	Limoniidae	Pseudolimnophila	Pseudolimnophila inornata	Pseudolimnophila inornata	Limoniid Crane Fly	412	0	0	0	0	0	0	0	0	0	15	0	64	0	89	0	30	0	0	40	0	31	0	0	0	0	0	0	0	0	0	0	0	0	0	0	0	121	22
Arthropoda	Euchelicerata	Trombidiformes	Pygmephoridae			Pygmephoridae sp.	Prostig Mites	411	0	0	17	7	0	0	0	0	0	0	0	330	0	34	0	0	0	0	7	0	0	0	0	0	0	0	0	0	0	0	0	0	0	0	0	0	0	16
Arthropoda	Insecta	Diptera	Psychodidae	Clogmia	Clogmia albipunctata	Clogmia albipunctata	Bathroom Moth Fly	410	0	0	0	0	0	0	0	0	0	0	0	0	20	0	175	0	0	0	0	0	0	0	0	215	0	0	0	0	0	0	0	0	0	0	0	0	0	0
Arthropoda	Insecta	Hymenoptera	Scelionidae			Scelionidae sp.	Scelionid Wasps	410	0	0	0	52	108	20	0	0	0	0	0	10	0	0	0	98	13	0	0	0	42	0	11	0	0	0	0	0	27	0	0	0	4	0	0	0	0	25
Arthropoda	Insecta	Diptera	Hybotidae	Allodromia	Allodromia testacea	Allodromia testacea	Dance Fly	408	0	0	0	0	0	0	0	0	0	0	0	131	0	21	53	0	0	0	0	0	0	0	0	82	0	0	0	0	0	0	0	0	121	0	0	0	0	0
Arthropoda	Insecta	Hemiptera	Tingidae	Corythucha		Corythucha sp.	a lace bug	408	0	0	0	0	6	0	0	40	32	15	4	208	18	0	0	0	0	0	0	0	0	0	0	0	0	0	0	0	0	0	56	0	0	0	0	29	0	0
Arthropoda	Insecta	Hemiptera	Miridae	Blepharidopterus	Blepharidopterus provancheri	Blepharidopterus provancheri	Plant Bug	407	0	0	0	0	0	0	0	93	0	0	0	61	0	153	0	0	0	0	0	0	0	0	0	0	0	0	0	0	0	0	0	0	0	0	0	0	0	100
Arthropoda	Insecta	Hymenoptera	Scelionidae	Trissolcus	Trissolcus euschisti	Trissolcus euschisti	a parasitoid wasp	406	0	0	0	36	0	0	0	0	0	0	0	0	0	0	0	0	0	0	0	0	0	0	24	0	0	0	0	0	346	0	0	0	0	0	0	0	0	0
Arthropoda	Insecta	Lepidoptera	Geometridae	Lambdina	Lambdina fiscellaria	Lambdina fiscellaria	Hemlock Looper Moth	405	0	0	0	24	0	0	0	0	0	0	0	0	0	0	0	18	14	0	0	0	21	0	0	0	0	91	0	0	0	0	0	131	0	106	0	0	0	0
Arthropoda	Insecta	Lepidoptera	Gelechiidae	Anacampsis		Anacampsis sp.	a twirler moth	403	0	0	0	0	0	0	0	33	0	0	0	21	0	0	0	0	0	0	0	0	0	0	25	0	0	0	0	0	71	0	0	0	253	0	0	0	0	0
Arthropoda	Insecta	Trichoptera	Leptoceridae	Triaenodes	Triaenodes ignitus	Triaenodes ignitus	Fiery Long-horned Caddisfly	403	0	0	27	295	0	0	0	0	0	0	0	0	0	0	0	0	0	0	5	59	0	0	0	0	0	0	0	0	0	0	0	0	17	0	0	0	0	0
Arthropoda	Insecta	Diptera	Muscidae	Coenosia		Coenosia sp.	Tiger Flies	402	0	0	0	0	24	0	0	0	0	0	0	0	0	7	0	0	0	0	12	0	0	0	0	0	0	0	0	0	0	55	0	236	0	0	0	0	0	68
Arthropoda	Insecta	Hemiptera	Miridae	Hyaliodes	Hyaliodes harti	Hyaliodes harti	Hart's Hyaline Plant Bug	401	0	0	0	0	0	0	0	0	0	0	0	0	0	17	0	23	0	0	0	0	0	0	0	297	0	0	0	0	0	64	0	0	0	0	0	0	0	0
Arthropoda	Insecta	Coleoptera	Chrysomelidae	Phyllotreta	Phyllotreta robusta	Phyllotreta robusta	Garden Flea Beetle	401	0	0	0	0	0	0	0	0	0	0	0	0	0	0	152	0	0	0	0	0	0	0	0	207	0	0	0	0	13	0	0	0	3	0	0	0	0	26
Arthropoda	Insecta	Diptera	Muscidae	Phaonia		Phaonia sp.	Muscid Flies	400	0	0	0	0	0	0	0	0	0	0	0	0	0	0	0	0	0	0	0	0	0	0	0	0	0	0	128	272	0	0	0	0	0	0	0	0	0	0
Arthropoda	Insecta	Diptera	Cecidomyiidae	Youngomyia	Youngomyia podophyllae	Youngomyia podophyllae	a gall midge	400	0	0	0	0	5	0	0	0	0	0	0	93	0	0	0	5	0	0	0	0	7	0	6	0	0	44	139	0	0	0	0	0	0	0	0	101	0	0
Arthropoda	Insecta	Hemiptera	Hebridae			Hebridae sp.	a velvet water bug	398	0	0	0	0	0	0	0	0	0	0	0	0	0	46	144	0	0	0	0	0	0	0	0	151	13	0	0	0	0	0	0	0	44	0	0	0	0	0
Arthropoda	Insecta	Lepidoptera	Geometridae	Heterophleps	Heterophleps triguttaria	Heterophleps triguttaria	Three-spotted Fillip Moth	397	0	0	0	0	63	0	0	0	0	10	66	14	0	0	0	0	0	0	0	40	0	0	0	0	0	33	0	133	0	0	0	0	38	0	0	0	0	0
Arthropoda	Euchelicerata	Araneae	Theridiidae	Robertus	Robertus riparius	Robertus riparius	Bent Immaculate Cobweaver	394	0	0	0	0	0	0	0	0	0	0	0	0	0	48	119	25	0	0	13	0	21	0	0	154	0	0	0	0	0	0	0	0	14	0	0	0	0	0
Arthropoda	Insecta	Diptera	Tabanidae	Tabanus	Tabanus atratus	Tabanus atratus	Black Horse Fly	393	0	0	0	0	0	0	0	0	0	59	334	0	0	0	0	0	0	0	0	0	0	0	0	0	0	0	0	0	0	0	0	0	0	0	0	0	0	0
Arthropoda	Insecta	Coleoptera	Coccinellidae	Myzia	Myzia pullata	Myzia pullata	Streaked Lady Beetle	391	0	0	15	111	0	0	0	0	0	15	0	0	0	19	44	16	0	0	0	24	0	0	0	54	0	0	93	0	0	0	0	0	0	0	0	0	0	0
Arthropoda	Insecta	Coleoptera	Curculionidae	Pityophthorus	Pityophthorus consimilis	Pityophthorus consimilis	Similar Bark Weevil	391	0	0	0	294	0	5	0	0	60	0	0	0	0	0	0	0	12	0	0	0	0	0	0	0	0	0	0	0	20	0	0	0	0	0	0	0	0	0
Arthropoda	Insecta	Lepidoptera	Geometridae	Ectropis	Ectropis crepuscularia	Ectropis crepuscularia	Small Engrailed Moth	389	0	0	0	7	0	0	0	14	0	0	0	289	0	0	0	13	0	0	0	0	20	0	46	0	0	0	0	0	0	0	0	0	0	0	0	0	0	0
Arthropoda	Insecta	Diptera	Stratiomyidae	Odontomyia	Odontomyia cincta	Odontomyia cincta	Soldier Fly	389	0	0	0	60	0	45	0	0	0	29	97	0	0	0	0	0	0	0	0	0	0	0	0	0	0	0	0	0	0	0	0	158	0	0	0	0	0	0
Arthropoda	Insecta	Lepidoptera	Erebidae	Phalaenostola	Phalaenostola eumelusalis	Phalaenostola eumelusalis	Dark Phalaenostola Moth	388	0	0	0	0	0	0	0	0	0	0	0	0	0	0	0	0	0	0	0	0	0	0	0	273	0	0	0	115	0	0	0	0	0	0	0	0	0	0
Arthropoda	Insecta	Trichoptera	Leptoceridae	Ceraclea	Ceraclea transversa	Ceraclea transversa	Crosswise Long-horned Caddisfly	387	0	0	0	0	0	0	0	387	0	0	0	0	0	0	0	0	0	0	0	0	0	0	0	0	0	0	0	0	0	0	0	0	0	0	0	0	0	0
Arthropoda	Insecta	Lepidoptera	Geometridae	Eupithecia	Eupithecia palpata	Eupithecia palpata	Small Pine Looper Moth	387	0	154	0	0	0	0	0	0	0	0	0	0	0	123	0	0	0	0	0	27	0	0	0	0	0	0	73	0	10	0	0	0	0	0	0	0	0	0
Arthropoda	Insecta	Diptera	Syrphidae	Eristalis	Eristalis flavipes	Eristalis flavipes	Orange-legged Drone Fly	386	0	0	386	0	0	0	0	0	0	0	0	0	0	0	0	0	0	0	0	0	0	0	0	0	0	0	0	0	0	0	0	0	0	0	0	0	0	0
Arthropoda	Insecta	Diptera	Sciomyzidae	Atrichomelina	Atrichomelina pubera	Atrichomelina pubera	a marsh fly	385	0	0	0	0	0	0	0	0	0	0	0	0	0	0	0	0	0	0	0	0	0	0	0	0	0	0	0	0	0	0	0	0	0	385	0	0	0	0
Arthropoda	Euchelicerata	Mesostigmata	Ameroseiidae	Ameroseius		Ameroseius sp.	Mesostig Mites	383	0	0	0	24	0	0	0	0	0	0	0	55	0	0	0	0	0	0	30	0	0	47	0	0	0	0	0	0	0	0	0	0	0	0	0	0	0	227
Arthropoda	Insecta	Diptera	Chironomidae	Cricotopus	Cricotopus triannulatus	Cricotopus triannulatus	Non-biting Midge	383	0	0	81	0	0	0	0	0	0	0	0	0	0	0	0	0	0	0	0	302	0	0	0	0	0	0	0	0	0	0	0	0	0	0	0	0	0	0
Arthropoda	Insecta	Coleoptera	Cerambycidae			Cerambycidae sp.	Long-horned Beetles	380	0	0	0	0	0	0	0	0	0	105	0	0	0	0	0	0	0	0	0	166	0	0	0	0	48	0	0	0	0	0	14	0	47	0	0	0	0	0
Arthropoda	Insecta	Diptera	Tachinidae	Hemyda	Hemyda aurata	Hemyda aurata	Bristle Fly	377	0	0	0	0	0	0	0	0	307	0	0	0	0	37	0	0	0	0	0	0	0	0	33	0	0	0	0	0	0	0	0	0	0	0	0	0	0	0
Arthropoda	Insecta	Diptera	Bombyliidae	Chrysanthrax	Chrysanthrax cypris	Chrysanthrax cypris	a bee fly	375	0	0	0	0	0	0	0	0	0	0	0	23	0	0	0	0	0	0	0	0	0	0	0	0	0	0	0	0	33	0	0	0	0	0	0	0	0	319
Arthropoda	Insecta	Diptera	Ephydridae	Ochthera	Ochthera mantis	Ochthera mantis	Mantis Fly	375	0	0	0	0	0	0	0	38	0	0	0	0	0	19	0	0	0	76	6	46	0	0	0	0	0	0	0	0	0	0	0	190	0	0	0	0	0	0
Arthropoda	Euchelicerata	Araneae	Linyphiidae	Oedothorax	Oedothorax trilobatus	Oedothorax trilobatus	Tricorn Dwarf Weaver	375	0	0	0	0	0	0	0	0	0	0	0	0	0	6	0	0	0	0	9	0	12	0	0	202	137	0	0	3	0	0	0	0	0	0	0	0	0	6
Arthropoda	Insecta	Lepidoptera	Erebidae	Palthis	Palthis angulalis	Palthis angulalis	Dark-spotted Palthis Moth	375	0	84	0	183	0	0	0	33	0	0	0	0	49	0	0	0	0	0	10	0	0	0	16	0	0	0	0	0	0	0	0	0	0	0	0	0	0	0
Arthropoda	Insecta	Lepidoptera	Psychidae	Psyche	Psyche casta	Psyche casta	Common Bagworm Moth	375	0	0	0	26	47	0	0	0	0	0	0	31	0	0	0	11	18	0	18	0	20	0	113	0	0	0	0	0	0	0	0	0	0	0	0	0	0	91
Arthropoda	Euchelicerata	Trombidiformes	Ereynetidae			Ereynetidae sp.	Prostig Mites	372	0	0	0	0	0	0	0	0	145	0	0	24	0	36	0	0	0	0	0	0	0	0	0	0	0	0	0	0	0	0	0	143	24	0	0	0	0	0
Arthropoda	Insecta	Hemiptera	Aphididae	Aphis		Aphis sp.	Aphis Aphids	369	0	0	0	0	0	0	0	8	0	56	0	0	98	14	0	0	0	0	9	12	0	0	0	0	0	0	8	104	0	16	0	0	20	0	0	0	0	24
Arthropoda	Insecta	Diptera	Anthomyiidae	Zaphne	Zaphne implicata	Zaphne implicata	Root-Maggot Fly	369	0	0	0	0	0	0	0	0	0	17	0	57	0	0	0	0	0	0	133	0	0	0	0	0	0	0	0	0	0	0	0	0	68	94	0	0	0	0
Arthropoda	Insecta	Diptera	Muscidae	Coenosia	Coenosia intacta	Coenosia intacta	Tiger Fly	368	0	0	0	42	0	0	0	0	0	0	0	0	0	72	0	52	35	0	0	0	35	0	88	0	0	0	18	0	0	0	0	0	26	0	0	0	0	0
Arthropoda	Insecta	Trichoptera	Brachycentridae	Micrasema		Micrasema sp.	Humpless Casemaker Caddisflies	368	0	0	0	0	0	0	368	0	0	0	0	0	0	0	0	0	0	0	0	0	0	0	0	0	0	0	0	0	0	0	0	0	0	0	0	0	0	0
Arthropoda	Insecta	Plecoptera	Taeniopterygidae	Taeniopteryx	Taeniopteryx burksi	Taeniopteryx burksi	Eastern Willowfly	365	0	92	7	8	28	0	58	21	0	0	0	0	0	3	46	0	3	0	0	6	9	0	0	68	0	0	0	0	0	0	0	0	0	0	0	4	12	0
Arthropoda	Insecta	Diptera	Tipulidae	Tipula	Tipula trivittata	Tipula trivittata	Large Crane Fly	362	0	0	0	0	0	0	0	0	0	0	0	0	0	0	79	124	0	0	0	0	61	0	0	98	0	0	0	0	0	0	0	0	0	0	0	0	0	0
Arthropoda	Collembola	Poduromorpha	Hypogastruridae	Ceratophysella		Ceratophysella sp.	Hypogastrurid Short-legged Springtails	361	0	0	0	0	95	0	0	0	0	0	0	0	0	0	0	0	0	0	0	0	0	0	0	0	0	0	0	0	0	0	0	0	0	12	254	0	0	0
Arthropoda	Insecta	Lepidoptera	Erebidae	Dasychira	Dasychira grisefacta	Dasychira grisefacta	Pine Tussock Moth	361	0	0	0	0	0	0	0	0	0	0	0	0	0	0	147	0	0	0	0	0	0	0	0	214	0	0	0	0	0	0	0	0	0	0	0	0	0	0
Arthropoda	Insecta	Diptera	Chloropidae	Apallates	Apallates particeps	Apallates particeps	Frit Fly	360	0	0	0	0	0	0	0	0	0	0	0	0	285	0	0	0	0	0	10	24	0	0	0	0	0	0	0	0	0	0	0	0	0	0	0	0	0	41
Arthropoda	Insecta	Lepidoptera	Gelechiidae	Pseudotelphusa		Pseudotelphusa sp.	a twirler moth	360	0	0	0	0	0	0	0	0	0	0	0	0	0	0	0	0	0	0	0	0	0	0	299	0	0	0	0	0	0	0	0	0	61	0	0	0	0	0
Arthropoda	Euchelicerata	Araneae	Theridiidae	Robertus	Robertus banksi	Robertus banksi	Banks's Immaculate Cobweaver	360	0	0	0	0	23	0	0	0	0	0	0	16	0	37	0	0	0	0	3	0	0	0	0	0	0	0	110	159	0	0	0	0	0	12	0	0	0	0
Arthropoda	Insecta	Trichoptera	Brachycentridae	Brachycentrus	Brachycentrus occidentalis	Brachycentrus occidentalis	Western Humpless Caddisfly	358	0	0	0	0	9	0	0	120	0	121	12	0	0	0	0	0	0	0	0	0	0	0	0	0	0	0	0	0	6	0	0	20	0	0	0	70	0	0
Arthropoda	Insecta	Diptera	Pipunculidae	Chalarus		Chalarus sp.	Big-headed Flies	357	0	0	0	0	0	0	0	0	0	99	0	0	0	0	0	0	0	0	0	0	0	0	181	0	0	0	0	0	0	77	0	0	0	0	0	0	0	0
Arthropoda	Insecta	Diptera	Limoniidae	Euphylidorea	Euphylidorea luteola	Euphylidorea luteola	Limoniid Crane Fly	356	0	0	0	0	0	0	0	0	0	14	0	342	0	0	0	0	0	0	0	0	0	0	0	0	0	0	0	0	0	0	0	0	0	0	0	0	0	0
Arthropoda	Insecta	Diptera	Phoridae	Megaselia	Megaselia arcticae	Megaselia arcticae	Scuttle Fly	356	0	0	0	0	0	0	0	0	0	0	0	24	0	0	0	0	0	0	0	0	0	0	0	0	0	96	0	211	0	0	25	0	0	0	0	0	0	0
Arthropoda	Collembola	Symphypleona	Bourletiellidae	Deuterosminthurus		Deuterosminthurus sp.	Bourletiellid Globular Springtails	354	0	0	0	0	0	0	0	0	0	0	0	49	128	0	0	0	0	0	16	0	0	0	0	0	0	0	161	0	0	0	0	0	0	0	0	0	0	0
Arthropoda	Insecta	Diptera	Ditomyiidae	Symmerus		Symmerus sp.	Ditomyiid Fungus Gnats	350	0	0	0	0	0	0	0	56	0	0	0	0	0	0	0	0	0	0	0	0	0	0	0	0	0	0	0	0	0	0	0	294	0	0	0	0	0	0
Arthropoda	Insecta	Lepidoptera	Erebidae	Calyptra	Calyptra canadensis	Calyptra canadensis	Canadian Owlet Moth	349	0	0	0	0	0	0	0	0	0	46	0	0	209	0	0	0	0	0	0	0	0	0	0	47	0	0	0	0	0	0	0	0	0	0	0	0	0	47
Arthropoda	Insecta	Lepidoptera	Nepticulidae	Stigmella	Stigmella fuscotibiella	Stigmella fuscotibiella	Pygmy Leafmining Moth	348	0	0	0	0	0	24	0	0	0	0	0	0	0	0	0	0	0	0	0	0	0	0	0	0	0	0	0	0	0	0	0	0	0	0	0	324	0	0
Arthropoda	Insecta	Diptera	Asilidae	Asilus	Asilus sericeus	Asilus sericeus	a robber fly	347	0	0	0	0	0	0	0	0	0	0	0	0	0	0	0	0	0	0	0	0	0	347	0	0	0	0	0	0	0	0	0	0	0	0	0	0	0	0
Arthropoda	Insecta	Lepidoptera	Cosmopterigidae	Cosmopterix	Cosmopterix teligera	Cosmopterix teligera	Cosmet Moth	346	0	0	0	0	0	0	0	0	0	0	41	0	0	0	0	0	0	0	0	31	0	0	25	0	0	0	0	0	0	0	0	0	0	0	61	0	0	188
Arthropoda	Insecta	Diptera	Muscidae	Spilogona	Spilogona surda	Spilogona surda	a muscid fly	346	0	0	0	346	0	0	0	0	0	0	0	0	0	0	0	0	0	0	0	0	0	0	0	0	0	0	0	0	0	0	0	0	0	0	0	0	0	0
Arthropoda	Insecta	Trichoptera	Limnephilidae	Pycnopsyche	Pycnopsyche limbata	Pycnopsyche limbata	Bordered Northern Caddisfly	345	0	0	0	64	50	0	0	0	0	0	0	0	0	0	0	0	59	0	0	0	0	6	0	0	0	35	87	0	0	0	0	0	0	0	4	0	0	40
Arthropoda	Insecta	Diptera	Syrphidae	Eupeodes		Eupeodes sp.	Aphideater Hover Flies	342	0	0	0	53	0	0	0	0	0	0	62	7	61	0	27	0	0	0	0	0	0	0	0	37	0	0	0	95	0	0	0	0	0	0	0	0	0	0
Arthropoda	Insecta	Diptera	Chironomidae	Psectrocladius	Psectrocladius simulans	Psectrocladius simulans	Non-biting Midge	340	0	0	0	0	12	24	14	0	0	0	0	0	0	0	4	0	0	43	0	0	23	0	0	0	7	0	0	0	0	0	0	0	0	195	18	0	0	0
Arthropoda	Insecta	Diptera	Cecidomyiidae	Aphidoletes		Aphidoletes sp.	Aphid Midges	337	0	0	0	0	0	0	0	0	0	0	0	142	0	0	0	93	0	0	0	0	43	0	0	0	0	0	0	0	0	0	0	0	17	0	0	0	0	42
Arthropoda	Insecta	Coleoptera	Elateridae	Athous	Athous brightwelli	Athous brightwelli	Brightwell's Click Beetle	337	0	0	0	0	0	0	0	0	0	0	0	0	0	0	0	0	0	0	0	0	0	0	83	0	0	254	0	0	0	0	0	0	0	0	0	0	0	0
Arthropoda	Insecta	Lepidoptera	Noctuidae	Cucullia	Cucullia asteroides	Cucullia asteroides	Asteroid Moth	336	0	0	0	0	219	0	0	0	0	0	0	0	0	10	0	0	0	0	58	0	0	0	0	0	0	0	0	0	0	0	0	0	0	0	0	0	0	49
Arthropoda	Insecta	Lepidoptera	Erebidae	Hypena	Hypena atomaria	Hypena atomaria	Speckled Snout Moth	336	0	0	0	0	0	0	0	0	0	249	0	0	0	0	0	0	0	0	0	0	0	87	0	0	0	0	0	0	0	0	0	0	0	0	0	0	0	0
Arthropoda	Collembola	Entomobryomorpha	Isotomidae	Folsomia	Folsomia nivalis	Folsomia nivalis	a springtail	334	0	0	0	0	0	0	317	0	5	0	0	0	0	4	0	0	0	0	8	0	0	0	0	0	0	0	0	0	0	0	0	0	0	0	0	0	0	0
Arthropoda	Insecta	Hemiptera	Miridae	Pilophorus		Pilophorus sp.	a plant bug	334	0	0	0	0	0	0	0	0	0	0	0	0	0	30	0	0	0	0	0	0	0	0	0	304	0	0	0	0	0	0	0	0	0	0	0	0	0	0
Arthropoda	Insecta	Diptera	Chloropidae	Eribolus	Eribolus nana	Eribolus nana	Frit Fly	333	0	0	0	0	0	0	0	0	0	0	0	15	0	0	0	0	0	0	0	0	0	318	0	0	0	0	0	0	0	0	0	0	0	0	0	0	0	0
Arthropoda	Insecta	Diptera	Heleomyzidae			Heleomyzidae sp.	a fly	333	0	0	0	0	0	0	0	0	0	0	0	0	0	0	0	0	0	0	0	0	0	0	0	0	0	0	0	0	0	0	0	0	0	0	333	0	0	0
Arthropoda	Insecta	Coleoptera	Scraptiidae	Canifa	Canifa pallipes	Canifa pallipes	Pale-footed False Flower Beetle	330	0	0	0	0	0	0	0	0	0	0	0	0	160	170	0	0	0	0	0	0	0	0	0	0	0	0	0	0	0	0	0	0	0	0	0	0	0	0
Arthropoda	Insecta	Hemiptera	Acanthosomatidae	Elasmucha	Elasmucha lateralis	Elasmucha lateralis	a shield bug	330	0	0	0	0	0	0	0	0	167	0	0	66	0	97	0	0	0	0	0	0	0	0	0	0	0	0	0	0	0	0	0	0	0	0	0	0	0	0
Arthropoda	Insecta	Coleoptera	Phalacridae	Acylomus		Acylomus sp.	Shining Flower Beetles	328	0	0	0	9	0	0	0	0	0	0	0	20	11	0	0	0	14	0	0	0	0	0	32	202	0	0	0	0	0	0	0	0	40	0	0	0	0	0
Arthropoda	Insecta	Diptera	Drosophilidae	Mycodrosophila	Mycodrosophila gratiosa	Mycodrosophila gratiosa	a vinegar fly	328	0	0	6	194	0	0	0	0	0	0	109	0	0	0	0	0	0	0	19	0	0	0	0	0	0	0	0	0	0	0	0	0	0	0	0	0	0	0
Arthropoda	Euchelicerata	Araneae	Thomisidae	Xysticus	Xysticus ampullatus	Xysticus ampullatus	Swollen Ground Crab Spider	328	0	0	0	0	0	0	0	0	0	0	0	0	0	0	0	0	0	0	0	0	0	0	0	0	10	0	0	0	0	259	0	0	0	0	0	0	0	59
Arthropoda	Insecta	Diptera	Cecidomyiidae	Micromya	Micromya lucorum	Micromya lucorum	a gall midge	327	0	0	0	62	0	0	0	0	0	0	0	27	96	14	0	0	0	0	8	8	0	12	0	91	0	0	0	0	0	0	0	0	0	9	0	0	0	0
Arthropoda	Insecta	Lepidoptera	Erebidae	Parallelia	Parallelia bistriaris	Parallelia bistriaris	Maple Looper Moth	327	0	0	0	0	0	13	0	0	0	30	0	43	0	65	0	0	0	0	0	0	0	0	136	0	0	0	0	0	0	0	40	0	0	0	0	0	0	0
Arthropoda	Insecta	Diptera	Chironomidae	Chironomus	Chironomus decorus	Chironomus decorus	a midge	325	24	0	0	50	16	0	0	25	0	0	0	0	29	0	0	0	0	0	0	128	0	0	0	0	0	0	0	0	0	0	25	28	0	0	0	0	0	0
Arthropoda	Branchiopoda	Diplostraca	Chydoridae	Eurycercus	Eurycercus longirostris	Eurycercus longirostris	Anomopod Water Flea	325	0	0	0	0	0	0	0	0	0	0	0	0	0	0	0	0	0	0	0	0	0	0	0	151	0	0	0	0	0	0	0	174	0	0	0	0	0	0
Arthropoda	Insecta	Diptera	Tachinidae	Actia	Actia interrupta	Actia interrupta	a parasitic fly	322	0	0	0	0	0	0	0	0	0	0	0	0	0	0	0	0	0	0	0	0	0	0	27	0	0	0	295	0	0	0	0	0	0	0	0	0	0	0
Arthropoda	Insecta	Lepidoptera	Noctuidae	Xestia		Xestia sp.	a cutworm or dart moth	321	0	0	0	5	0	0	0	0	0	8	19	17	0	0	0	0	0	0	0	0	0	0	0	52	0	0	0	200	0	0	0	8	0	0	0	12	0	0
Arthropoda	Chilopoda	Lithobiomorpha	Henicopidae	Lamyctes	Lamyctes emarginatus	Lamyctes emarginatus	Henicopid Stone Centipede	320	0	0	0	0	0	0	0	0	0	0	0	0	285	0	0	0	0	0	35	0	0	0	0	0	0	0	0	0	0	0	0	0	0	0	0	0	0	0
Arthropoda	Insecta	Diptera	Bombyliidae	Systoechus	Systoechus solitus	Systoechus solitus	a bee fly	320	0	0	61	0	0	0	0	0	0	0	0	171	0	0	0	0	0	0	35	0	0	0	0	0	0	0	0	0	0	0	0	0	0	0	0	0	0	53
Arthropoda	Insecta	Neuroptera	Mantispidae	Dicromantispa	Dicromantispa sayi	Dicromantispa sayi	Say's Mantidfly	316	0	0	0	0	0	0	0	0	0	0	0	0	0	0	0	62	0	0	3	20	11	0	0	0	0	0	0	0	0	0	0	0	0	0	0	220	0	0
Arthropoda	Insecta	Lepidoptera	Geometridae	Aethalura	Aethalura intertexta	Aethalura intertexta	Four-barred Gray Moth	315	0	0	0	0	21	0	0	0	0	0	0	0	0	0	0	85	0	0	0	0	0	0	0	0	0	0	0	0	0	0	0	209	0	0	0	0	0	0
Arthropoda	Euchelicerata	Araneae	Linyphiidae	Agyneta	Agyneta fabra	Agyneta fabra	Double-knobbed Short-legged Sheetweaver	315	0	0	0	0	104	0	0	0	0	0	0	103	0	44	0	0	0	0	0	0	0	0	0	0	0	0	0	0	0	0	0	0	23	0	0	0	0	41
Arthropoda	Insecta	Coleoptera	Chrysomelidae	Ophraella	Ophraella notata	Ophraella notata	Marked Flea Beetle	315	0	0	0	0	0	0	0	0	0	0	0	0	0	0	0	0	0	0	0	0	0	0	0	0	0	315	0	0	0	0	0	0	0	0	0	0	0	0
Arthropoda	Insecta	Diptera	Syrphidae	Xylota	Xylota quadrimaculata	Xylota quadrimaculata	Four-spotted Leafwalker	311	0	0	0	0	0	0	0	0	0	0	0	61	0	0	0	0	0	0	0	0	0	0	0	0	0	0	250	0	0	0	0	0	0	0	0	0	0	0
Arthropoda	Insecta	Coleoptera	Cerambycidae	Monochamus		Monochamus sp.	Sawyer Beetles	309	0	0	0	0	0	3	0	0	0	0	191	0	0	0	51	0	0	0	0	0	0	0	0	64	0	0	0	0	0	0	0	0	0	0	0	0	0	0
Arthropoda	Insecta	Diptera	Ceratopogonidae	Sphaeromias		Sphaeromias sp.	Biting Midges	309	0	0	0	0	0	32	0	0	0	0	0	44	39	18	0	0	0	0	0	0	0	0	0	0	0	0	0	0	0	0	0	0	176	0	0	0	0	0
Arthropoda	Euchelicerata	Araneae	Theridiidae	Neospintharus	Neospintharus trigonum	Neospintharus trigonum	Horned Parasitic Cobweaver	308	0	0	0	3	0	0	0	0	0	0	0	0	0	0	0	248	6	0	0	0	51	0	0	0	0	0	0	0	0	0	0	0	0	0	0	0	0	0
Arthropoda	Insecta	Hemiptera	Miridae	Orthops	Orthops scutellatus	Orthops scutellatus	a plant bug	308	0	0	0	0	0	0	0	0	0	6	0	0	0	0	0	0	0	0	0	0	0	0	0	0	0	0	0	0	0	0	0	0	0	196	0	0	0	106
Arthropoda	Insecta	Lepidoptera	Erebidae	Spilosoma	Spilosoma virginica	Spilosoma virginica	Virginia Tiger Moth	308	0	72	0	0	0	0	0	0	0	0	0	0	99	44	24	0	0	0	7	0	0	0	0	38	0	0	0	0	0	0	0	0	0	0	0	0	0	24
Arthropoda	Insecta	Coleoptera	Carabidae			Carabidae sp.	Ground Beetles	307	15	0	3	0	0	0	0	0	6	0	19	31	9	0	0	0	0	4	0	0	0	0	5	3	12	38	93	5	0	55	0	6	0	0	3	0	0	0
Arthropoda	Insecta	Diptera	Cecidomyiidae	Contarinia		Contarinia sp.	Gall Midges	307	0	0	0	51	0	0	0	0	0	7	38	14	0	0	0	0	0	0	0	0	0	0	0	0	0	0	0	0	5	20	0	0	0	0	0	157	0	15
Arthropoda	Insecta	Lepidoptera	Noctuidae	Pseudeustrotia	Pseudeustrotia carneola	Pseudeustrotia carneola	Pink-barred Pseudeustrotia Moth	307	0	0	0	0	0	0	0	0	0	0	0	0	0	0	0	0	0	0	0	0	0	0	0	0	0	0	0	0	0	0	0	0	0	0	0	307	0	0
Arthropoda	Insecta	Diptera	Chironomidae	Synorthocladius	Synorthocladius semivirens	Synorthocladius semivirens	Non-biting Midge	307	0	0	0	307	0	0	0	0	0	0	0	0	0	0	0	0	0	0	0	0	0	0	0	0	0	0	0	0	0	0	0	0	0	0	0	0	0	0
Arthropoda	Insecta	Diptera	Bombyliidae	Villa	Villa lateralis	Villa lateralis	a bee fly	307	0	0	0	0	0	0	0	0	0	0	0	59	0	26	0	0	0	0	0	0	0	0	0	0	0	0	0	0	0	0	0	0	0	0	0	222	0	0
Arthropoda	Insecta	Coleoptera	Tenebrionidae	Capnochroa	Capnochroa fuliginosa	Capnochroa fuliginosa	Comb-clawed Beetle	306	0	256	0	0	0	0	0	0	0	0	0	0	0	0	0	32	0	0	0	0	18	0	0	0	0	0	0	0	0	0	0	0	0	0	0	0	0	0
Arthropoda	Insecta	Diptera	Syrphidae	Platycheirus		Platycheirus sp.	Sedgesitter Flies	306	0	0	0	38	0	0	0	0	0	0	0	68	0	24	0	0	0	0	7	0	0	0	0	0	0	0	0	0	0	0	0	0	0	0	0	0	131	38
Arthropoda	Insecta	Diptera	Chloropidae	Apallates		Apallates sp.	Frit Flies	303	0	0	0	0	0	0	0	0	0	0	0	0	282	0	0	0	0	0	0	0	0	0	0	0	0	0	0	0	0	0	0	0	0	0	0	0	0	21
Arthropoda	Insecta	Diptera	Empididae	Chelipoda	Chelipoda elongata	Chelipoda elongata	Dagger Fly	303	0	0	0	0	181	0	0	0	0	0	0	0	53	0	0	0	0	0	0	0	0	0	0	0	0	0	0	0	0	0	0	0	0	0	0	0	37	32
Arthropoda	Insecta	Diptera	Chironomidae	Lauterborniella	Lauterborniella agrayloides	Lauterborniella agrayloides	Non-biting Midge	303	0	0	0	0	0	38	0	43	0	0	0	0	0	0	0	0	0	0	0	0	0	18	0	0	0	0	0	0	0	0	22	0	0	62	0	106	0	14
Arthropoda	Insecta	Coleoptera	Elateridae	Melanotus		Melanotus sp.	a click beetle	303	0	0	0	0	149	46	0	0	0	0	0	0	0	0	0	0	0	0	0	0	0	0	0	0	0	0	0	0	0	108	0	0	0	0	0	0	0	0
Arthropoda	Insecta	Lepidoptera	Crambidae	Elophila	Elophila icciusalis	Elophila icciusalis	Pondside Pyralid Moth	302	0	0	0	0	0	0	0	0	0	0	0	0	0	22	0	0	0	0	38	9	56	130	0	0	0	0	0	0	13	0	0	0	0	34	0	0	0	0
Arthropoda	Insecta	Lepidoptera	Lasiocampidae	Phyllodesma	Phyllodesma americana	Phyllodesma americana	American Lappet Moth	302	0	0	0	0	0	0	0	0	0	0	25	0	0	9	0	0	0	0	0	0	0	0	0	0	0	145	53	0	4	0	0	0	0	0	0	0	66	0
Arthropoda	Insecta	Coleoptera	Cerambycidae	Typocerus	Typocerus velutinus	Typocerus velutinus	Banded Longhorn	302	0	0	0	0	0	0	302	0	0	0	0	0	0	0	0	0	0	0	0	0	0	0	0	0	0	0	0	0	0	0	0	0	0	0	0	0	0	0
Arthropoda	Insecta	Lepidoptera	Geometridae	Mesoleuca	Mesoleuca ruficillata	Mesoleuca ruficillata	White-ribboned Carpet Moth	300	0	0	0	0	0	0	0	0	0	0	62	0	0	0	0	0	0	0	0	0	0	0	0	0	0	0	0	0	0	0	0	0	0	0	0	238	0	0
Arthropoda	Insecta	Orthoptera	Gryllidae	Allonemobius	Allonemobius allardi	Allonemobius allardi	Allard's Ground Cricket	299	0	0	0	0	0	0	0	0	299	0	0	0	0	0	0	0	0	0	0	0	0	0	0	0	0	0	0	0	0	0	0	0	0	0	0	0	0	0
Arthropoda	Insecta	Coleoptera	Lampyridae	Photinus	Photinus ardens	Photinus ardens	Fiery Firefly	299	0	0	12	0	0	0	0	0	0	0	0	0	0	0	0	0	0	0	12	45	0	0	0	0	0	0	0	0	0	0	0	7	137	71	0	0	0	15
Arthropoda	Insecta	Lepidoptera	Gelechiidae	Holophysis	Holophysis emblemella	Holophysis emblemella	Twirler Moth	298	0	0	0	23	0	0	0	0	0	0	0	95	0	22	0	0	7	0	0	0	0	0	0	0	0	96	0	55	0	0	0	0	0	0	0	0	0	0
Arthropoda	Insecta	Diptera	Syrphidae	Toxomerus	Toxomerus geminatus	Toxomerus geminatus	Eastern Calligrapher Fly	298	0	0	0	0	0	0	45	0	0	10	3	16	0	0	0	9	0	0	0	0	5	0	0	0	0	11	0	183	0	6	0	0	0	0	0	10	0	0
Arthropoda	Insecta	Diptera	Chloropidae	Sacatonia		Sacatonia sp.	a grass fly	296	0	0	0	0	0	0	0	0	0	0	0	0	0	0	0	0	0	0	0	0	0	0	0	0	0	0	0	0	22	125	0	0	0	0	0	0	0	149
Arthropoda	Insecta	Diptera	Muscidae	Stomoxys	Stomoxys calcitrans	Stomoxys calcitrans	Stable Fly	296	0	0	0	0	0	0	0	62	0	215	0	0	0	0	0	0	0	0	0	0	0	0	0	0	0	0	0	0	0	0	0	0	0	0	0	0	19	0
Arthropoda	Insecta	Coleoptera	Elateridae	Stropenron	Stropenron hieroglyphica	Stropenron hieroglyphica	Click Beetles	296	0	0	0	0	0	0	296	0	0	0	0	0	0	0	0	0	0	0	0	0	0	0	0	0	0	0	0	0	0	0	0	0	0	0	0	0	0	0
Arthropoda	Insecta	Diptera	Dolichopodidae	Chrysotus		Chrysotus sp.	Longlegged Flies	295	0	0	0	0	0	0	0	0	0	0	0	78	0	0	0	0	0	0	10	0	0	0	39	117	0	51	0	0	0	0	0	0	0	0	0	0	0	0
Arthropoda	Insecta	Lepidoptera	Geometridae	Macaria	Macaria bisignata	Macaria bisignata	Red-headed Inchworm Moth	295	0	0	0	0	0	0	0	0	0	0	0	0	0	0	88	50	0	0	0	0	0	0	0	157	0	0	0	0	0	0	0	0	0	0	0	0	0	0
Arthropoda	Euchelicerata	Araneae	Linyphiidae	Neriene	Neriene variabilis	Neriene variabilis	Owl-faced Dome Sheetweaver	294	0	0	0	0	0	0	0	0	0	0	0	0	0	0	0	174	0	0	0	0	115	0	0	0	0	0	0	0	0	0	0	0	5	0	0	0	0	0
Arthropoda	Insecta	Hemiptera	Aphididae	Cinara	Cinara strobi	Cinara strobi	White Pine Aphid	293	0	0	0	5	0	0	0	0	0	0	0	0	0	47	17	0	0	0	0	5	0	0	0	33	0	0	10	0	176	0	0	0	0	0	0	0	0	0
Arthropoda	Insecta	Mecoptera	Panorpidae	Panorpa	Panorpa debilis	Panorpa debilis	Weak Scorpionfly	292	0	0	0	0	0	0	0	0	0	0	0	94	0	0	0	0	0	0	14	0	0	0	0	0	0	0	0	0	42	0	0	0	0	0	0	0	0	142
Arthropoda	Euchelicerata	Araneae	Lycosidae	Arctosa	Arctosa rubicunda	Arctosa rubicunda	Redlined Wolf Spider	288	0	0	0	0	0	0	0	0	288	0	0	0	0	0	0	0	0	0	0	0	0	0	0	0	0	0	0	0	0	0	0	0	0	0	0	0	0	0
Arthropoda	Insecta	Megaloptera	Sialidae	Sialis	Sialis vagans	Sialis vagans	an alderfly	288	0	0	48	0	0	0	0	0	0	0	0	0	0	0	0	0	0	0	21	219	0	0	0	0	0	0	0	0	0	0	0	0	0	0	0	0	0	0
Arthropoda	Insecta	Diptera	Psychodidae	Psychoda	Psychoda phalaenoides	Psychoda phalaenoides	Moth Fly	285	0	0	0	0	0	0	0	0	0	0	0	0	0	0	0	46	0	0	0	0	33	0	0	0	0	0	0	0	38	0	0	0	106	62	0	0	0	0
Arthropoda	Insecta	Lepidoptera	Saturniidae	Actias	Actias luna	Actias luna	Luna Moth	284	0	0	0	0	0	0	0	0	0	0	0	0	0	0	0	0	0	0	0	0	0	0	0	0	0	0	284	0	0	0	0	0	0	0	0	0	0	0
Arthropoda	Insecta	Coleoptera	Staphylinidae	Dianous	Dianous chalybaeus	Dianous chalybaeus	Iron-grey Dianous Beetle	284	0	0	0	233	0	0	0	0	0	0	0	0	0	0	0	0	0	0	0	43	0	0	0	0	0	0	0	0	0	0	0	0	0	8	0	0	0	0
Arthropoda	Insecta	Diptera	Tabanidae	Hybomitra	Hybomitra trepida	Hybomitra trepida	Coniferous Horse Fly	283	0	0	0	0	0	0	0	0	0	0	0	0	0	0	0	0	0	0	14	0	256	0	0	0	0	0	13	0	0	0	0	0	0	0	0	0	0	0
Arthropoda	Insecta	Lepidoptera	Noctuidae	Acronicta	Acronicta superans	Acronicta superans	Splendid Dagger Moth	282	0	0	0	0	0	0	0	0	0	0	0	195	0	22	0	32	0	0	0	0	33	0	0	0	0	0	0	0	0	0	0	0	0	0	0	0	0	0
Arthropoda	Insecta	Diptera	Drosophilidae	Drosophila	Drosophila suzukii	Drosophila suzukii	Spotted Wing Drosophila	282	0	0	24	0	0	0	0	0	0	0	0	88	0	28	0	0	0	0	0	0	0	0	35	0	0	0	0	0	0	0	0	0	26	0	0	0	0	81
Arthropoda	Euchelicerata	Araneae	Theridiidae	Thymoites	Thymoites unimaculatus	Thymoites unimaculatus	Spotted Cobweaver	282	0	0	0	0	131	0	0	0	0	0	0	20	0	0	0	35	0	0	22	0	0	0	0	0	0	0	0	0	0	0	0	0	0	0	0	0	0	74
Arthropoda	Insecta	Diptera	Periscelididae	Cyamops	Cyamops nebulosus	Cyamops nebulosus	Periscelidid Fly	281	0	0	0	0	65	0	0	0	0	0	0	42	0	32	0	0	0	0	9	0	0	0	0	0	0	0	20	0	0	0	0	0	0	14	0	0	0	99
Arthropoda	Euchelicerata	Araneae	Linyphiidae	Tunagyna	Tunagyna debilis	Tunagyna debilis	Weak Long-handled Money Spider	281	0	133	0	0	0	0	0	0	0	0	0	28	0	120	0	0	0	0	0	0	0	0	0	0	0	0	0	0	0	0	0	0	0	0	0	0	0	0
Arthropoda	Maxillopoda	Harpacticoida	Canthocamptidae	Canthocamptus		Canthocamptus sp.	a copepod	279	0	0	0	0	0	0	0	0	279	0	0	0	0	0	0	0	0	0	0	0	0	0	0	0	0	0	0	0	0	0	0	0	0	0	0	0	0	0
Arthropoda	Insecta	Hemiptera	Phylloxeridae	Daktulosphaira	Daktulosphaira vitifoliae	Daktulosphaira vitifoliae	Grape Phylloxera	279	30	0	0	0	0	0	0	129	0	54	9	4	0	0	0	0	0	0	0	0	0	0	41	0	0	0	0	0	12	0	0	0	0	0	0	0	0	0
Arthropoda	Insecta	Diptera	Limoniidae	Dicranomyia	Dicranomyia longipennis	Dicranomyia longipennis	a cranefly	279	0	0	0	0	0	0	0	0	0	0	0	0	0	0	0	0	0	0	279	0	0	0	0	0	0	0	0	0	0	0	0	0	0	0	0	0	0	0
Arthropoda	Euchelicerata	Sarcoptiformes	Galumnidae	Galumna		Galumna sp.	Oribatid Mites	279	0	0	198	0	0	0	0	0	0	0	0	0	0	0	0	0	0	0	16	0	0	0	0	0	0	0	0	0	0	0	0	0	0	0	0	0	65	0
Arthropoda	Insecta	Lepidoptera	Erebidae	Idia	Idia rotundalis	Idia rotundalis	Rotund Idia	279	0	0	0	0	0	0	0	0	0	0	0	0	0	47	94	0	0	0	0	0	0	0	0	138	0	0	0	0	0	0	0	0	0	0	0	0	0	0
Arthropoda	Insecta	Coleoptera	Elateridae	Ampedus	Ampedus nigricollis	Ampedus nigricollis	Black-collared Click Beetle	278	0	0	0	0	0	0	0	0	51	0	0	0	0	0	0	0	0	0	0	0	0	0	0	0	0	0	0	0	0	0	0	0	0	0	227	0	0	0
Arthropoda	Insecta	Diptera	Chironomidae	Orthocladius		Orthocladius sp.	Non-biting Midges	278	0	0	0	0	0	0	0	0	0	127	0	0	0	0	0	0	0	91	0	0	0	0	0	0	0	0	0	0	0	60	0	0	0	0	0	0	0	0
Arthropoda	Insecta	Coleoptera	Staphylinidae	Stenus	Stenus occidentalis	Stenus occidentalis	Western Water Skater	278	0	0	0	0	0	0	0	0	270	0	0	4	0	0	0	0	0	0	4	0	0	0	0	0	0	0	0	0	0	0	0	0	0	0	0	0	0	0
Arthropoda	Insecta	Diptera	Tachinidae	Phebellia	Phebellia epicydes	Phebellia epicydes	Bristle Fly	276	0	0	0	34	0	0	0	0	0	163	0	0	0	0	0	0	0	0	0	0	0	0	0	0	0	0	0	0	0	0	0	79	0	0	0	0	0	0
Arthropoda	Insecta	Diptera	Pipunculidae	Semicephalops		Semicephalops sp.	a big-headed fly	276	0	0	0	0	0	0	0	0	0	55	0	159	0	62	0	0	0	0	0	0	0	0	0	0	0	0	0	0	0	0	0	0	0	0	0	0	0	0
Arthropoda	Euchelicerata	Araneae	Clubionidae	Clubiona	Clubiona chippewa	Clubiona chippewa	Chippewan Sac Spider	275	0	0	0	0	0	0	0	0	0	0	0	275	0	0	0	0	0	0	0	0	0	0	0	0	0	0	0	0	0	0	0	0	0	0	0	0	0	0
Arthropoda	Insecta	Diptera	Drosophilidae	Drosophila	Drosophila tripunctata	Drosophila tripunctata	a vinegar fly	275	0	0	0	0	0	0	0	0	0	0	94	33	0	40	0	59	0	0	20	0	0	0	0	0	0	0	0	0	0	0	0	0	0	0	0	0	0	29
Arthropoda	Insecta	Ephemeroptera	Caenidae	Caenis	Caenis youngi	Caenis youngi	Young's Small Square-gilled Mayfly	274	0	0	0	0	0	0	0	0	0	0	0	0	0	0	0	0	0	0	0	0	0	0	0	0	0	0	0	0	0	0	0	0	0	274	0	0	0	0
Arthropoda	Euchelicerata	Araneae	Araneidae	Eustala	Eustala cepina	Eustala cepina	Riparian Duncecap Orbweaver	274	0	189	0	0	48	0	0	0	0	0	0	0	0	0	0	0	0	0	13	0	0	0	0	0	0	0	0	0	0	0	0	0	0	0	0	0	0	24
Arthropoda	Insecta	Diptera	Anthomyiidae	Pegomya		Pegomya sp.	Beet Leafminers Fly	274	0	0	0	0	0	0	0	0	0	0	0	0	0	87	0	0	0	0	0	0	0	0	0	0	0	67	0	0	0	120	0	0	0	0	0	0	0	0
Arthropoda	Insecta	Psocoptera	Psocidae	Trichadenotecnum	Trichadenotecnum majus	Trichadenotecnum majus	Common Barklouse	274	0	0	0	15	0	0	0	40	0	0	0	48	0	6	0	0	15	0	0	0	0	0	38	0	0	0	0	106	0	0	0	0	0	0	0	0	0	6
Arthropoda	Insecta	Lepidoptera	Geometridae	Besma	Besma endropiaria	Besma endropiaria	Straw Besma	273	0	0	0	11	0	0	0	0	0	0	0	0	0	32	88	0	9	0	0	0	0	0	0	113	0	0	0	0	0	0	0	0	0	0	0	0	0	20
Arthropoda	Insecta	Diptera	Tipulidae	Angarotipula	Angarotipula illustris	Angarotipula illustris	Large Crane Fly	271	0	0	0	0	0	0	0	0	0	0	271	0	0	0	0	0	0	0	0	0	0	0	0	0	0	0	0	0	0	0	0	0	0	0	0	0	0	0
Arthropoda	Insecta	Hemiptera	Aphididae	Subsaltusaphis		Subsaltusaphis sp.	an aphid	271	0	0	0	0	0	0	0	0	0	0	0	150	0	0	0	0	0	0	22	0	0	0	0	0	0	0	0	0	0	0	0	0	0	0	4	0	25	70
Arthropoda	Insecta	Diptera	Tipulidae	Tipula	Tipula quadrivittata	Tipula quadrivittata	a large crane fly	270	0	0	0	0	0	0	0	0	0	0	0	44	0	0	0	0	0	0	62	0	0	0	0	0	0	0	0	0	0	0	0	0	0	0	0	0	164	0
Arthropoda	Insecta	Lepidoptera	Gelechiidae	Anacampsis	Anacampsis conclusella	Anacampsis conclusella	Twirler Moth	269	0	0	0	0	0	0	0	0	0	0	0	0	0	0	0	0	0	0	0	0	0	0	269	0	0	0	0	0	0	0	0	0	0	0	0	0	0	0
Arthropoda	Insecta	Hemiptera	Delphacidae			Delphacidae sp.	Delphacid Planthoppers	269	0	0	0	0	0	0	0	0	63	0	0	10	0	10	0	0	0	0	0	21	0	0	0	0	0	0	0	0	0	0	0	0	0	0	0	0	0	165
Arthropoda	Insecta	Diptera	Sphaeroceridae	Leptocera	Leptocera erythrocera	Leptocera erythrocera	Lesser Dung Fly	268	0	0	0	0	0	0	0	22	0	0	0	92	139	0	0	0	0	0	6	0	0	0	0	0	0	0	0	0	0	0	0	0	0	0	0	0	0	9
Arthropoda	Insecta	Hemiptera	Veliidae			Veliidae sp.	Riffle Bugs	268	0	0	0	0	0	0	0	0	18	6	0	9	0	72	0	0	0	0	15	0	21	7	0	0	4	0	0	0	0	0	0	0	25	0	0	0	67	24
Arthropoda	Insecta	Diptera	Chironomidae	Cricotopus	Cricotopus trifascia	Cricotopus trifascia	Non-biting Midge	267	0	0	0	0	0	0	0	160	0	0	0	0	0	0	0	0	0	0	7	100	0	0	0	0	0	0	0	0	0	0	0	0	0	0	0	0	0	0
Arthropoda	Insecta	Hymenoptera	Pamphiliidae	Pamphilius		Pamphilius sp.	a leaf-rolling sawfly	267	0	0	0	0	0	0	0	0	0	0	0	0	0	0	0	0	0	0	0	0	0	0	267	0	0	0	0	0	0	0	0	0	0	0	0	0	0	0
Arthropoda	Insecta	Lepidoptera	Tortricidae	Argyrotaenia	Argyrotaenia quercifoliana	Argyrotaenia quercifoliana	Yellow-winged Oak Leafroller Moth	266	76	0	0	0	0	10	0	0	0	0	76	0	0	31	0	0	0	0	0	0	0	0	49	0	0	0	0	0	0	0	0	0	0	0	0	0	0	24
Arthropoda	Insecta	Lepidoptera	Geometridae	Nepytia		Nepytia sp.	Geometer Moths	263	0	141	0	58	0	0	0	0	0	0	0	0	0	32	0	0	32	0	0	0	0	0	0	0	0	0	0	0	0	0	0	0	0	0	0	0	0	0
Arthropoda	Euchelicerata	Mesostigmata	Phytoseiidae	Arrenoseius	Arrenoseius morgani	Arrenoseius morgani	Mesostig Mite	262	0	0	0	0	0	0	0	0	0	0	0	38	0	0	80	0	0	0	0	0	0	0	0	131	0	0	0	0	0	0	0	0	0	0	0	0	0	13
Arthropoda	Malacostraca	Isopoda	Trichoniscidae	Hyloniscus	Hyloniscus riparius	Hyloniscus riparius	Woodlouse	262	0	0	0	0	0	0	0	56	0	105	0	0	101	0	0	0	0	0	0	0	0	0	0	0	0	0	0	0	0	0	0	0	0	0	0	0	0	0
Arthropoda	Insecta	Lepidoptera	Tortricidae	Phtheochroa	Phtheochroa terminana	Phtheochroa terminana	Torticid Leafroller Moth	262	0	0	0	0	0	0	0	0	0	0	0	0	50	0	0	0	0	0	0	0	0	0	0	0	0	0	0	0	0	0	0	0	0	9	0	0	0	203
Arthropoda	Euchelicerata	Araneae	Theridiidae	Hentziectypus	Hentziectypus globosus	Hentziectypus globosus	Fingered Cobweaver	261	0	0	0	0	126	0	0	0	0	0	0	40	0	0	0	0	0	0	44	0	0	0	0	0	0	0	0	0	0	0	0	0	51	0	0	0	0	0
Arthropoda	Insecta	Lepidoptera	Sphingidae	Hyles		Hyles sp.	a sphinx moth	261	0	0	87	0	0	0	0	0	50	0	0	124	0	0	0	0	0	0	0	0	0	0	0	0	0	0	0	0	0	0	0	0	0	0	0	0	0	0
Arthropoda	Insecta	Coleoptera	Staphylinidae			Staphylinidae sp.	a rove beetle	260	0	0	0	0	0	0	0	0	0	0	0	67	0	35	0	0	0	0	13	0	0	0	0	0	0	0	0	0	0	0	0	0	0	145	0	0	0	0
Arthropoda	Insecta	Lepidoptera	Nolidae	Baileya	Baileya ophthalmica	Baileya ophthalmica	Eyed Baileya Moth	259	0	0	0	0	0	0	0	0	0	0	0	0	0	0	0	0	0	0	0	0	0	0	0	0	0	0	0	0	0	259	0	0	0	0	0	0	0	0
Arthropoda	Insecta	Lepidoptera	Erebidae	Zale	Zale lunata	Zale lunata	Lunate Zale Moth	259	0	0	0	0	0	0	0	0	0	0	232	0	0	0	0	0	0	0	0	0	0	0	0	0	0	0	0	0	0	0	0	0	0	0	0	0	0	27
Arthropoda	Insecta	Diptera	Chironomidae	Nanocladius	Nanocladius balticus	Nanocladius balticus	Non-biting Midge	258	0	0	0	0	0	0	0	0	0	0	0	0	0	0	0	0	0	0	0	0	0	0	0	0	0	0	0	0	0	0	0	258	0	0	0	0	0	0
Arthropoda	Insecta	Coleoptera	Chrysomelidae	Ophraella	Ophraella conferta	Ophraella conferta	Crowded Flea Beetle	257	0	0	0	0	0	0	0	0	0	0	0	0	51	0	0	0	0	0	20	0	0	0	0	0	0	0	0	0	0	0	0	0	0	0	0	61	0	125
Arthropoda	Insecta	Hemiptera	Miridae	Ceratocapsus	Ceratocapsus incisus	Ceratocapsus incisus	Plant Bug	256	0	8	0	21	18	0	0	0	0	0	0	61	0	0	0	142	0	0	0	0	0	6	0	0	0	0	0	0	0	0	0	0	0	0	0	0	0	0
Arthropoda	Insecta	Lepidoptera	Crambidae	Parapoynx	Parapoynx obscuralis	Parapoynx obscuralis	Obscure Pondweed Moth	256	0	0	0	0	0	0	0	0	0	0	47	0	0	0	0	0	0	0	17	28	0	0	0	0	0	0	0	0	0	0	0	0	164	0	0	0	0	0
Arthropoda	Euchelicerata	Trombidiformes	Halacaridae	Soldanellonyx	Soldanellonyx monardi	Soldanellonyx monardi	a mite	256	0	0	0	22	0	0	0	0	0	0	0	0	0	0	0	65	0	0	4	0	46	0	0	103	0	0	0	16	0	0	0	0	0	0	0	0	0	0
Arthropoda	Insecta	Hymenoptera	Tenthredinidae			Tenthredinidae sp.	a common sawfly	254	0	0	0	0	0	0	0	0	0	0	0	0	0	0	0	0	0	0	254	0	0	0	0	0	0	0	0	0	0	0	0	0	0	0	0	0	0	0
Arthropoda	Insecta	Lepidoptera	Crambidae	Crambus	Crambus albellus	Crambus albellus	Small White Grass-veneer Moth	253	0	0	0	0	138	0	0	0	56	0	0	0	0	43	0	0	0	0	0	0	0	0	0	0	0	0	0	0	7	0	0	0	0	0	0	0	0	9
Arthropoda	Insecta	Lepidoptera	Drepanidae	Oreta	Oreta rosea	Oreta rosea	Rose Hooktip Moth	253	0	0	0	0	0	0	0	0	0	0	0	253	0	0	0	0	0	0	0	0	0	0	0	0	0	0	0	0	0	0	0	0	0	0	0	0	0	0
Arthropoda	Insecta	Diptera	Anthomyzidae	Anthomyza		Anthomyza sp.	Root-Maggot Flies	252	0	0	0	0	0	0	0	0	0	0	0	128	0	0	0	0	0	0	20	0	0	0	0	0	0	0	0	0	0	0	0	0	0	0	0	0	0	104
Arthropoda	Insecta	Diptera	Ephydridae	Ilythea	Ilythea spilota	Ilythea spilota	a shore fly	252	0	0	0	0	0	0	0	0	0	0	0	104	0	54	0	0	0	0	7	0	0	0	0	0	0	0	0	0	0	0	0	0	0	0	0	0	0	87
Arthropoda	Insecta	Coleoptera	Scraptiidae	Canifa		Canifa sp.	False Flower Beetles	251	0	0	0	21	0	0	0	0	0	0	0	0	0	25	0	56	5	0	0	0	24	0	0	0	0	0	0	0	10	0	0	0	0	110	0	0	0	0
Arthropoda	Insecta	Coleoptera	Latridiidae	Corticarina	Corticarina cavicollis	Corticarina cavicollis	Dune Minute Scavenger Beetle	251	0	0	15	0	0	0	0	0	0	26	0	0	0	0	0	0	0	0	14	0	0	21	50	0	0	0	0	0	0	0	0	0	0	0	0	0	0	125
Arthropoda	Insecta	Hemiptera	Tingidae	Corythucha	Corythucha juglandis	Corythucha juglandis	Walnut Lace Bug	248	0	3	0	22	0	0	0	0	0	0	3	0	0	58	5	0	0	0	0	0	9	0	0	11	0	0	35	0	0	102	0	0	0	0	0	0	0	0
Arthropoda	Insecta	Diptera	Phoridae	Megaselia	Megaselia citrinella	Megaselia citrinella	a scuttle fly	248	0	0	0	0	0	0	0	0	0	0	0	0	0	0	0	0	0	0	0	0	0	0	0	0	0	0	0	0	0	0	0	0	0	0	0	248	0	0
Arthropoda	Insecta	Diptera	Empididae	Hilara		Hilara sp.	Balloon Flies	247	0	0	0	86	0	0	0	32	0	26	0	0	0	0	0	0	0	0	0	0	0	21	0	0	0	0	82	0	0	0	0	0	0	0	0	0	0	0
Arthropoda	Insecta	Lepidoptera	Geometridae	Nematocampa	Nematocampa resistaria	Nematocampa resistaria	Horned Spanworm Moth	247	0	0	0	0	0	0	0	0	0	0	0	0	0	0	0	0	0	0	0	0	0	0	247	0	0	0	0	0	0	0	0	0	0	0	0	0	0	0
Arthropoda	Insecta	Diptera	Scathophagidae			Scathophagidae sp.	a dung fly	246	0	0	0	160	0	0	0	0	0	0	86	0	0	0	0	0	0	0	0	0	0	0	0	0	0	0	0	0	0	0	0	0	0	0	0	0	0	0
Arthropoda	Euchelicerata	Araneae	Linyphiidae	Bathyphantes	Bathyphantes gracilis	Bathyphantes gracilis	Gracile Sheetweb Weaver	245	0	0	0	0	0	0	0	0	0	0	0	122	0	28	0	0	0	0	61	0	0	0	0	0	0	0	0	0	0	0	0	0	0	0	0	0	0	34
Arthropoda	Insecta	Thysanoptera	Aeolothripidae	Aeolothrips	Aeolothrips albicinctus	Aeolothrips albicinctus	Predatory Thrips	244	0	0	0	0	0	0	0	0	0	0	0	154	0	0	0	0	0	0	39	0	0	0	0	0	0	0	0	0	0	0	0	0	0	0	0	0	0	51
Arthropoda	Insecta	Orthoptera	Tettigoniidae	Atlanticus	Atlanticus americanus	Atlanticus americanus	American Shieldback	244	0	0	136	0	4	0	0	0	0	0	0	0	0	0	0	0	0	0	0	80	0	0	0	0	0	0	0	0	0	0	0	24	0	0	0	0	0	0
Arthropoda	Insecta	Coleoptera	Latridiidae	Melanophthalma	Melanophthalma helvola	Melanophthalma helvola	Reddish Minute Scavenger Beetle	244	0	0	0	0	0	0	0	0	0	0	0	49	0	0	0	0	0	0	0	0	0	0	0	0	0	0	0	0	0	0	0	0	0	0	0	0	0	195
Arthropoda	Insecta	Hemiptera	Cicadellidae	Gyponana	Gyponana octolineata	Gyponana octolineata	Eight-lined Leafhopper	243	0	0	0	0	0	0	0	0	22	0	0	209	0	12	0	0	0	0	0	0	0	0	0	0	0	0	0	0	0	0	0	0	0	0	0	0	0	0
Arthropoda	Insecta	Coleoptera	Elateridae	Melanotus	Melanotus similis	Melanotus similis	Similar Click Beetle	243	0	0	43	0	0	0	0	0	0	0	0	0	0	0	0	0	0	0	0	200	0	0	0	0	0	0	0	0	0	0	0	0	0	0	0	0	0	0
Arthropoda	Insecta	Diptera	Tabanidae	Hybomitra	Hybomitra zonalis	Hybomitra zonalis	Yellowjacket Horse Fly	242	0	0	0	0	0	0	0	0	233	0	0	0	0	0	0	0	0	0	9	0	0	0	0	0	0	0	0	0	0	0	0	0	0	0	0	0	0	0
Arthropoda	Insecta	Diptera	Tachinidae	Admontia		Admontia sp.	Bristle Flies	241	0	0	0	0	21	0	0	0	0	31	0	8	0	37	0	14	0	0	0	0	19	0	23	0	0	0	0	0	0	0	0	88	0	0	0	0	0	0
Arthropoda	Insecta	Coleoptera	Cantharidae	Atalantycha	Atalantycha dentigera	Atalantycha dentigera	Tooth-bearing Soldier Beetle	241	0	0	0	0	0	0	0	61	0	68	0	112	0	0	0	0	0	0	0	0	0	0	0	0	0	0	0	0	0	0	0	0	0	0	0	0	0	0
Arthropoda	Insecta	Hymenoptera	Braconidae	Chorebus		Chorebus sp.	Braconid Wasps	241	0	0	12	33	29	0	0	33	0	0	0	25	0	0	0	0	0	0	0	0	0	0	0	0	0	80	0	0	0	29	0	0	0	0	0	0	0	0
Arthropoda	Insecta	Diptera	Chloropidae	Tricimba	Tricimba melancholica	Tricimba melancholica	Frit Fly	241	0	0	0	0	0	0	0	0	0	0	0	0	0	0	0	0	0	0	0	0	0	0	83	0	0	0	0	0	0	0	0	0	54	0	0	0	0	104
Arthropoda	Euchelicerata	Araneae	Clubionidae	Clubiona	Clubiona bryantae	Clubiona bryantae	Bryant's Sac Spider	240	0	0	0	0	0	0	0	0	149	0	0	0	0	0	0	0	0	0	82	0	0	0	0	0	0	0	0	0	0	0	0	0	0	0	0	0	0	9
Arthropoda	Insecta	Lepidoptera	Noctuidae	Papaipema		Papaipema sp.	Borer Moths	240	0	0	0	0	0	0	0	0	0	0	181	20	39	0	0	0	0	0	0	0	0	0	0	0	0	0	0	0	0	0	0	0	0	0	0	0	0	0
Arthropoda	Insecta	Odonata	Coenagrionidae			Coenagrionidae sp.	Narrow-winged Damselflies	238	0	0	0	0	0	40	0	0	0	0	0	0	0	0	0	0	0	0	0	0	0	0	0	0	0	0	0	0	0	0	0	0	198	0	0	0	0	0
Arthropoda	Insecta	Coleoptera	Staphylinidae	Euaesthetus	Euaesthetus iripennis	Euaesthetus iripennis	Rainbow-winged Clubbed Rove Beetle	238	0	0	0	0	0	0	0	0	0	0	0	0	0	0	0	0	0	0	238	0	0	0	0	0	0	0	0	0	0	0	0	0	0	0	0	0	0	0
Arthropoda	Insecta	Diptera	Polleniidae	Pollenia	Pollenia griseotomentosa	Pollenia griseotomentosa	Little Cluster Fly	238	0	0	0	0	0	0	0	0	0	82	0	0	0	0	0	0	0	0	0	48	0	0	100	0	0	0	0	0	8	0	0	0	0	0	0	0	0	0
Arthropoda	Insecta	Diptera	Drosophilidae	Drosophila	Drosophila affinis	Drosophila affinis	Vinegar Fly	237	0	0	0	0	0	0	0	0	0	0	0	167	0	0	0	0	0	0	0	0	0	0	0	0	0	0	0	0	0	0	0	0	46	0	0	0	0	24
Arthropoda	Euchelicerata	Araneae	Theridiidae	Platnickina	Platnickina alabamensis	Platnickina alabamensis	a cobweb weaver	237	0	0	0	0	0	0	0	0	0	0	0	0	0	0	0	0	0	0	0	0	0	0	0	0	0	0	0	0	0	237	0	0	0	0	0	0	0	0
Arthropoda	Insecta	Hemiptera	Aphididae	Cinara	Cinara pergandei	Cinara pergandei	Globose Pine Giant-aphid	236	0	24	0	7	0	0	0	0	10	3	0	0	0	0	46	0	0	0	0	0	0	0	22	39	0	0	17	0	4	0	0	0	0	0	0	55	0	9
Arthropoda	Euchelicerata	Araneae	Lycosidae	Piratula		Piratula sp.	Wolf Spiders	236	0	0	0	0	0	0	0	0	0	0	0	0	0	0	0	0	0	0	0	0	0	0	0	0	0	0	0	0	0	0	0	0	0	0	236	0	0	0
Arthropoda	Insecta	Diptera	Drosophilidae	Scaptomyza	Scaptomyza montana	Scaptomyza montana	Vinegar Fly	235	0	0	0	0	0	0	0	0	0	0	0	99	0	56	0	0	0	0	0	0	0	0	0	0	0	0	0	0	0	0	0	0	80	0	0	0	0	0
Arthropoda	Insecta	Diptera	Chloropidae	Thaumatomyia	Thaumatomyia trifasciata	Thaumatomyia trifasciata	Grass Fly	235	0	0	0	0	106	0	0	0	0	0	0	0	0	29	0	0	0	0	37	0	0	34	0	0	0	0	0	0	0	0	0	0	0	0	0	0	0	29
Arthropoda	Insecta	Diptera	Cecidomyiidae	Dasineura	Dasineura apicata	Dasineura apicata	Gall Midge	234	0	0	0	0	0	0	0	0	0	0	0	7	0	0	0	0	0	0	0	0	0	0	0	0	0	0	0	0	0	0	0	0	0	0	0	227	0	0
Arthropoda	Euchelicerata	Araneae	Linyphiidae	Mermessus	Mermessus tridentatus	Mermessus tridentatus	Three-toothed Harvester Money Spider	234	0	0	0	0	0	0	0	0	0	0	212	0	0	0	0	0	0	0	0	0	0	0	0	0	0	0	0	0	0	0	0	0	22	0	0	0	0	0
Arthropoda	Insecta	Coleoptera	Staphylinidae	Stenus	Stenus caseyi	Stenus caseyi	Casey's Water Skater	234	0	0	0	0	0	0	0	0	0	0	0	0	0	0	0	0	0	0	115	0	0	0	0	0	0	0	0	0	0	0	0	0	0	0	119	0	0	0
Arthropoda	Insecta	Diptera	Tipulidae	Tipula	Tipula ultima	Tipula ultima	Large Crane Fly	234	0	0	0	0	0	0	0	0	0	0	0	17	0	0	0	0	0	0	0	0	0	0	0	0	10	0	0	0	0	0	0	0	0	207	0	0	0	0
Arthropoda	Insecta	Hemiptera	Aphididae	Hannabura	Hannabura alnosa	Hannabura alnosa	Orange-bordered Alder Aphid	232	0	0	0	23	19	0	0	0	0	8	0	84	0	5	0	0	0	0	4	6	0	0	0	10	0	0	3	0	0	0	0	0	0	0	0	0	0	70
Arthropoda	Insecta	Hemiptera	Pentatomidae	Brochymena	Brochymena quadripustulata	Brochymena quadripustulata	Four-humped Stink Bug	231	0	0	0	13	36	0	0	0	0	0	0	6	10	26	0	0	0	0	0	0	0	0	0	18	0	0	0	98	0	0	0	0	0	0	0	0	11	13
Arthropoda	Insecta	Diptera	Curtonotidae	Curtonotum	Curtonotum helvum	Curtonotum helvum	Curtonotid Fly	230	0	0	0	0	0	0	0	0	0	0	0	0	0	0	0	0	0	0	123	97	0	0	0	0	0	0	0	0	0	0	0	0	0	0	0	0	0	10
Arthropoda	Insecta	Lepidoptera	Tortricidae	Olethreutes	Olethreutes bipartitana	Olethreutes bipartitana	Divided Olethreutes Moth	230	0	0	0	4	0	0	0	66	0	0	0	0	0	0	0	72	0	0	0	0	44	34	0	0	0	0	0	0	0	0	0	0	10	0	0	0	0	0
Arthropoda	Insecta	Lepidoptera	Depressariidae	Semioscopis	Semioscopis megamicrella	Semioscopis megamicrella	Depressariid Moth	230	0	0	0	20	154	0	0	0	0	0	0	0	0	0	0	0	12	0	0	0	31	13	0	0	0	0	0	0	0	0	0	0	0	0	0	0	0	0
Arthropoda	Euchelicerata	Trombidiformes	Cunaxidae			Cunaxidae sp.	Prostig Mites	229	0	0	0	0	0	0	0	0	0	0	0	35	0	24	0	0	0	0	12	0	0	91	27	0	0	0	0	0	0	0	0	0	25	0	0	0	0	15
Arthropoda	Insecta	Diptera	Mycetophilidae	Leia		Leia sp.	Fungus Gnats	229	0	0	0	0	0	0	0	0	175	0	0	0	54	0	0	0	0	0	0	0	0	0	0	0	0	0	0	0	0	0	0	0	0	0	0	0	0	0
Arthropoda	Insecta	Lepidoptera	Geometridae	Euphyia	Euphyia intermediata	Euphyia intermediata	Sharp-angled Carpet Moth	228	0	68	0	0	0	0	0	19	0	0	82	6	0	31	0	0	0	0	0	0	0	0	0	0	0	0	13	0	9	0	0	0	0	0	0	0	0	0
Arthropoda	Insecta	Diptera	Anthomyiidae	Eustalomyia		Eustalomyia sp.	a root-maggot fly	227	0	0	0	0	0	0	0	0	0	0	0	0	0	0	0	19	0	0	0	0	23	0	0	0	0	0	0	0	0	185	0	0	0	0	0	0	0	0
Arthropoda	Euchelicerata	Araneae	Linyphiidae	Bathyphantes	Bathyphantes brevis	Bathyphantes brevis	Short Sheetweb Weaver	226	0	0	0	0	0	0	0	0	0	0	0	0	0	0	0	0	0	0	63	163	0	0	0	0	0	0	0	0	0	0	0	0	0	0	0	0	0	0
Arthropoda	Insecta	Diptera	Culicidae	Uranotaenia	Uranotaenia sapphirina	Uranotaenia sapphirina	Sapphire-striped Mosquito	226	0	0	0	61	0	0	0	0	0	0	0	0	0	23	0	0	0	0	0	0	0	0	44	0	44	0	0	0	0	0	0	0	27	0	0	0	0	27
Arthropoda	Insecta	Diptera	Cecidomyiidae	Dasineura	Dasineura leguminicola	Dasineura leguminicola	Clover Seed Midge	225	0	0	0	0	0	0	0	0	0	0	32	26	64	0	0	0	0	0	0	103	0	0	0	0	0	0	0	0	0	0	0	0	0	0	0	0	0	0
Arthropoda	Euchelicerata	Araneae	Philodromidae	Philodromus	Philodromus praelustris	Philodromus praelustris	Resplendant Running Crab Spider	225	0	0	0	0	0	0	0	0	0	0	0	0	0	0	0	0	0	0	21	124	0	0	0	0	0	0	0	0	0	0	0	0	63	0	0	0	0	17
Arthropoda	Insecta	Diptera	Chloropidae	Elachiptera	Elachiptera decipiens	Elachiptera decipiens	Frit Fly	224	0	0	0	0	0	0	0	0	0	0	0	96	0	0	0	0	0	0	0	0	0	21	0	0	0	107	0	0	0	0	0	0	0	0	0	0	0	0
Arthropoda	Euchelicerata	Mesostigmata	Digamasellidae			Digamasellidae sp.	Mesostig Mites	223	0	0	0	9	7	0	0	0	61	0	0	0	0	0	0	88	17	0	0	21	20	0	0	0	0	0	0	0	0	0	0	0	0	0	0	0	0	0
Arthropoda	Insecta	Diptera	Hybotidae	Euhybus		Euhybus sp.	Dance Flies	223	0	0	0	0	0	0	0	0	0	0	0	0	0	8	0	0	0	0	0	0	0	0	205	0	0	0	0	0	0	0	0	0	0	0	0	0	0	10
Arthropoda	Insecta	Lepidoptera	Noctuidae	Magusa		Magusa sp.	a cutworm or dart moth	223	0	0	0	0	109	0	0	0	0	0	0	0	0	0	0	0	0	0	0	0	0	0	0	0	0	0	0	0	0	0	0	0	0	0	0	114	0	0
Arthropoda	Insecta	Diptera	Dolichopodidae	Sympycnus	Sympycnus lineatus	Sympycnus lineatus	Longlegged Fly	221	0	5	11	74	8	0	0	3	4	0	0	0	21	37	0	0	0	0	0	8	0	0	0	24	0	0	15	0	0	0	0	0	0	0	0	11	0	0
Arthropoda	Insecta	Psocoptera	Psocidae	Blastopsocus	Blastopsocus goodrichi	Blastopsocus goodrichi	Common Barklouse	220	0	0	0	0	0	0	0	0	0	0	0	0	0	0	0	0	0	0	0	0	0	0	0	0	0	0	0	0	0	220	0	0	0	0	0	0	0	0
Arthropoda	Insecta	Coleoptera	Cerambycidae	Brachyleptura	Brachyleptura rubrica	Brachyleptura rubrica	Red-winged Long-horned Beetle	219	0	0	0	0	0	0	0	0	0	0	0	0	0	0	0	0	0	0	0	0	0	0	0	0	0	0	0	0	0	0	0	219	0	0	0	0	0	0
Arthropoda	Insecta	Diptera	Chamaemyiidae	Plunomia		Plunomia sp.	a fly	219	0	0	0	0	0	0	0	0	0	0	0	28	0	0	0	0	0	0	41	0	0	0	0	0	0	0	0	0	0	0	0	0	0	0	0	0	0	150
Arthropoda	Insecta	Diptera	Sphaeroceridae	Coproica	Coproica ferruginata	Coproica ferruginata	Lesser Dung Fly	218	0	0	0	142	0	0	0	0	0	0	0	24	0	0	0	0	0	0	0	0	0	0	0	0	0	0	0	0	0	0	0	0	0	0	0	0	0	52
Arthropoda	Insecta	Mecoptera	Panorpidae	Panorpa	Panorpa helena	Panorpa helena	Helena's Scorpionfly	218	14	3	0	3	12	0	0	0	0	0	0	0	0	0	48	0	0	0	0	0	0	0	0	55	0	0	7	0	0	0	0	0	0	0	0	76	0	0
Arthropoda	Insecta	Hemiptera	Corixidae	Sigara		Sigara sp.	a water boatman	217	0	0	0	0	0	0	0	0	0	0	0	0	0	0	0	0	0	0	0	0	0	217	0	0	0	0	0	0	0	0	0	0	0	0	0	0	0	0
Arthropoda	Euchelicerata	Mesostigmata	Phytoseiidae	Typhlodromips		Typhlodromips sp.	Mesostig Mites	217	0	0	10	0	0	0	0	3	0	0	0	43	12	68	0	21	0	0	20	6	4	0	4	0	0	17	6	0	0	0	0	0	0	0	0	0	0	3
Arthropoda	Insecta	Diptera	Chaoboridae	Chaoborus	Chaoborus flavicans	Chaoborus flavicans	Phantom Midge	216	0	0	0	0	0	0	0	0	0	0	0	0	0	0	0	0	0	0	0	0	0	0	0	121	64	0	0	0	0	0	0	0	0	0	0	0	0	31
Arthropoda	Insecta	Diptera	Fanniidae	Fannia		Fannia sp.	Fanniid Flies	216	0	0	0	0	0	0	0	25	0	0	0	0	0	0	0	0	0	0	0	0	0	0	0	0	0	0	0	0	0	191	0	0	0	0	0	0	0	0
Arthropoda	Insecta	Coleoptera	Carabidae	Agonum	Agonum thoreyi	Agonum thoreyi	Thorey's Ground Beetle	214	0	0	0	0	0	0	0	0	0	0	0	16	0	0	0	0	0	0	0	0	0	0	0	0	0	0	0	0	0	0	0	19	0	0	179	0	0	0
Arthropoda	Insecta	Coleoptera	Elateridae	Cardiophorus	Cardiophorus convexus	Cardiophorus convexus	Convex Click Beetle	214	0	214	0	0	0	0	0	0	0	0	0	0	0	0	0	0	0	0	0	0	0	0	0	0	0	0	0	0	0	0	0	0	0	0	0	0	0	0
Arthropoda	Maxillopoda	Cyclopoida	Cyclopidae	Eucyclops	Eucyclops leptacanthus	Eucyclops leptacanthus	a cyclopoid copepod	214	0	0	0	0	0	0	0	0	0	0	0	0	0	0	0	0	0	0	0	0	0	0	0	0	0	0	0	0	0	0	0	0	0	47	167	0	0	0
Arthropoda	Insecta	Hemiptera	Delphacidae	Isodelphax	Isodelphax basivitta	Isodelphax basivitta	Delphacid Planthopper	214	0	0	0	0	0	0	0	0	0	0	0	0	0	179	0	0	0	0	0	0	0	0	0	0	0	0	0	0	0	0	35	0	0	0	0	0	0	0
Arthropoda	Collembola	Entomobryomorpha	Isotomidae	Parisotoma	Parisotoma notabilis	Parisotoma notabilis	a smooth springtail	214	0	0	0	0	0	0	0	0	0	0	0	0	0	0	0	0	0	0	0	0	0	0	0	0	0	0	0	0	0	214	0	0	0	0	0	0	0	0
Arthropoda	Insecta	Diptera	Tabanidae	Chrysops	Chrysops univittatus	Chrysops univittatus	One-striped Deer Fly	213	0	0	0	0	0	0	0	0	0	0	0	0	0	26	0	0	0	0	0	0	0	145	0	0	0	0	0	0	0	0	0	0	0	0	0	0	0	42
Arthropoda	Insecta	Trichoptera	Molannidae	Molanna	Molanna blenda	Molanna blenda	Blended Hood Caddisfly	213	0	0	0	11	103	0	0	0	0	0	0	5	0	0	0	0	0	0	0	6	0	13	3	0	0	26	0	16	0	0	18	5	0	0	0	7	0	0
Arthropoda	Insecta	Lepidoptera	Geometridae	Anavitrinella		Anavitrinella sp.	Geometer Moths	211	0	0	0	93	0	0	0	0	0	8	0	0	0	0	0	0	0	0	0	0	0	0	0	0	0	0	0	0	0	0	0	0	0	0	0	0	0	110
Arthropoda	Insecta	Diptera	Tachinidae	Ceracia	Ceracia dentata	Ceracia dentata	a parasitic fly	211	0	0	0	0	0	0	0	0	0	0	0	49	49	0	0	0	0	0	0	0	0	0	0	0	0	113	0	0	0	0	0	0	0	0	0	0	0	0
Arthropoda	Insecta	Diptera	Tachinidae	Acemya		Acemya sp.	Bristle Flies	210	0	0	0	0	0	0	0	0	0	0	0	0	0	0	75	0	0	0	0	0	0	0	12	123	0	0	0	0	0	0	0	0	0	0	0	0	0	0
Arthropoda	Insecta	Diptera	Muscidae	Graphomya		Graphomya sp.	Muscid Flies	209	0	0	0	0	0	0	0	0	0	0	0	173	0	0	0	0	0	0	36	0	0	0	0	0	0	0	0	0	0	0	0	0	0	0	0	0	0	0
Arthropoda	Euchelicerata	Araneae	Linyphiidae	Kaestneria	Kaestneria pullata	Kaestneria pullata	Bog Sheet-web Weaver	209	0	0	0	0	0	0	0	0	0	0	0	0	0	0	0	0	0	0	0	0	0	0	0	0	0	0	0	0	0	0	0	0	0	0	209	0	0	0
Arthropoda	Insecta	Diptera	Syrphidae	Orthonevra	Orthonevra nitida	Orthonevra nitida	Wavy Mucksucker	209	0	0	0	0	0	0	0	0	0	104	105	0	0	0	0	0	0	0	0	0	0	0	0	0	0	0	0	0	0	0	0	0	0	0	0	0	0	0
Arthropoda	Euchelicerata	Trombidiformes	Phytoptidae	Setoptus		Setoptus sp.	Prostig Mites	208	0	0	0	0	0	0	0	0	0	0	185	0	0	23	0	0	0	0	0	0	0	0	0	0	0	0	0	0	0	0	0	0	0	0	0	0	0	0
Arthropoda	Insecta	Coleoptera	Staphylinidae	Erichsonius		Erichsonius sp.	a large rove beetle	207	0	0	0	0	0	0	0	0	0	0	0	0	0	0	0	0	0	0	0	0	0	0	0	0	0	0	0	0	0	0	0	0	207	0	0	0	0	0
Arthropoda	Insecta	Coleoptera	Elateridae	Hypnoidus	Hypnoidus abbreviatus	Hypnoidus abbreviatus	Abbreviated Wireworm	207	0	0	100	24	0	0	0	0	0	0	0	0	80	3	0	0	0	0	0	0	0	0	0	0	0	0	0	0	0	0	0	0	0	0	0	0	0	0
Arthropoda	Insecta	Diptera	Limoniidae	Discobola	Discobola annulata	Discobola annulata	Limoniid Crane Fly	206	0	0	0	0	0	0	0	0	0	0	118	14	0	18	0	0	0	0	0	0	0	0	56	0	0	0	0	0	0	0	0	0	0	0	0	0	0	0
Arthropoda	Insecta	Diptera	Muscidae	Phaonia	Phaonia aberrans	Phaonia aberrans	Muscid Fly	206	0	0	0	0	0	0	0	0	0	0	0	0	0	0	0	0	0	0	0	0	0	0	0	0	0	0	0	0	0	206	0	0	0	0	0	0	0	0
Arthropoda	Insecta	Coleoptera	Elateridae	Laneganus	Laneganus sulcicollis	Laneganus sulcicollis	a click beetle	205	0	0	0	0	0	0	0	0	0	0	0	0	0	0	0	0	0	0	0	0	0	0	0	0	0	0	0	0	0	0	0	205	0	0	0	0	0	0
Arthropoda	Insecta	Diptera	Chloropidae	Tricimba		Tricimba sp.	Frit Flies	205	0	0	0	0	0	0	0	0	0	0	0	111	0	94	0	0	0	0	0	0	0	0	0	0	0	0	0	0	0	0	0	0	0	0	0	0	0	0
Arthropoda	Euchelicerata	Araneae	Linyphiidae	Hypselistes		Hypselistes sp.	Dwarf Spider	204	0	0	0	0	0	0	0	0	0	0	12	15	90	38	12	0	0	0	0	0	0	13	0	24	0	0	0	0	0	0	0	0	0	0	0	0	0	0
Arthropoda	Insecta	Coleoptera	Scirtidae	Contacyphon	Contacyphon variabilis	Contacyphon variabilis	Brown Marsh Beetle	202	34	0	0	11	0	0	0	0	0	0	0	70	0	0	0	8	0	0	6	15	0	0	0	0	0	0	0	54	0	0	0	0	0	0	0	0	4	0
Arthropoda	Insecta	Diptera	Chironomidae	Acricotopus		Acricotopus sp.	Non-biting Midges	201	0	0	0	0	77	0	0	7	0	0	0	0	0	34	27	0	0	0	0	7	0	0	0	43	0	0	0	0	0	0	0	0	0	0	0	0	0	6
Arthropoda	Insecta	Odonata	Coenagrionidae	Enallagma	Enallagma vesperum	Enallagma vesperum	Vesper Bluet	201	0	0	0	0	0	0	0	0	0	0	0	0	0	0	0	143	0	0	0	0	58	0	0	0	0	0	0	0	0	0	0	0	0	0	0	0	0	0
Arthropoda	Insecta	Lepidoptera	Erebidae	Phalaenostola	Phalaenostola metonalis	Phalaenostola metonalis	Tufted Snout Moth	201	0	0	0	195	0	0	0	0	0	0	0	6	0	0	0	0	0	0	0	0	0	0	0	0	0	0	0	0	0	0	0	0	0	0	0	0	0	0
Arthropoda	Insecta	Hemiptera	Miridae	Adelphocoris	Adelphocoris lineolatus	Adelphocoris lineolatus	Alfalfa Plant Bug	200	0	0	0	0	0	0	0	0	0	0	0	120	0	0	0	0	0	0	0	0	0	0	0	0	0	0	0	0	0	0	0	0	0	0	0	0	0	80
Arthropoda	Insecta	Coleoptera	Curculionidae			Curculionidae sp.	a snout and bark beetle	200	0	0	0	0	0	0	0	0	0	0	0	0	0	0	0	0	0	0	0	0	0	30	0	0	0	0	0	0	0	0	170	0	0	0	0	0	0	0
Arthropoda	Insecta	Orthoptera	Tettigoniidae	Scudderia		Scudderia sp.	Bush Katydids	199	0	0	0	0	0	0	0	0	0	0	0	0	185	0	0	0	0	0	0	0	0	0	0	0	0	9	0	0	0	0	0	0	0	0	0	0	0	5
Arthropoda	Insecta	Thysanoptera	Thripidae	Frankliniella		Frankliniella sp.	a thrip	197	0	0	0	0	0	0	0	0	0	0	0	0	0	0	0	0	0	0	197	0	0	0	0	0	0	0	0	0	0	0	0	0	0	0	0	0	0	0
Arthropoda	Insecta	Coleoptera	Chrysomelidae	Tricholochmaea		Tricholochmaea sp.	a skeletonizing leaf beetle and flea beetle	196	0	0	0	117	0	0	0	0	0	0	0	0	0	0	0	0	79	0	0	0	0	0	0	0	0	0	0	0	0	0	0	0	0	0	0	0	0	0
Arthropoda	Insecta	Coleoptera	Coccinellidae	Coccinella	Coccinella septempunctata	Coccinella septempunctata	Seven-spotted Lady Beetle	195	0	0	0	6	0	0	0	0	0	0	182	0	0	0	0	0	7	0	0	0	0	0	0	0	0	0	0	0	0	0	0	0	0	0	0	0	0	0
Arthropoda	Insecta	Trichoptera	Limnephilidae	Onocosmoecus	Onocosmoecus unicolor	Onocosmoecus unicolor	Plain Northern Caddisfly	195	0	0	0	0	0	43	0	81	0	71	0	0	0	0	0	0	0	0	0	0	0	0	0	0	0	0	0	0	0	0	0	0	0	0	0	0	0	0
Arthropoda	Insecta	Diptera	Stratiomyidae	Oxycera	Oxycera albovittata	Oxycera albovittata	Soldier Fly	195	0	0	0	0	0	0	0	0	0	0	84	20	91	0	0	0	0	0	0	0	0	0	0	0	0	0	0	0	0	0	0	0	0	0	0	0	0	0
Arthropoda	Insecta	Psocoptera	Psocidae	Amphigerontia	Amphigerontia contaminata	Amphigerontia contaminata	Common Barklouse	194	0	0	0	0	0	0	0	0	0	0	0	147	0	0	0	0	0	0	0	0	0	0	30	0	0	0	0	0	11	0	0	0	0	0	0	0	0	6
Arthropoda	Insecta	Diptera	Chironomidae	Parachironomus	Parachironomus tenuicaudatus	Parachironomus tenuicaudatus	Non-biting Midge	194	0	0	0	0	0	0	0	61	0	0	0	0	0	0	0	0	0	0	0	0	0	0	0	0	41	0	0	0	0	0	92	0	0	0	0	0	0	0
Arthropoda	Insecta	Lepidoptera	Acrolophidae			Acrolophidae sp.	a burrowing webworm moth	193	0	0	0	25	30	0	0	0	0	0	0	0	0	0	0	0	0	0	0	0	0	0	0	0	0	0	0	0	0	138	0	0	0	0	0	0	0	0
Arthropoda	Insecta	Hemiptera	Aphididae	Acyrthosiphon	Acyrthosiphon pisum	Acyrthosiphon pisum	Pea Aphid	193	0	0	4	12	0	0	0	11	0	0	0	0	10	0	0	0	0	0	6	4	0	14	22	98	12	0	0	0	0	0	0	0	0	0	0	0	0	0
Arthropoda	Insecta	Diptera	Agromyzidae	Phytobia		Phytobia sp.	a leaf miner fly	193	0	0	0	0	0	0	0	0	0	0	0	0	0	0	34	0	0	0	0	0	0	0	0	38	0	0	51	0	0	0	0	0	70	0	0	0	0	0
Arthropoda	Insecta	Coleoptera	Buprestidae	Chrysobothris		Chrysobothris sp.	a metallic wood-boring beetle	192	0	0	0	0	0	0	0	0	0	0	0	0	0	0	86	0	0	0	0	0	0	0	0	106	0	0	0	0	0	0	0	0	0	0	0	0	0	0
Arthropoda	Insecta	Coleoptera	Hydrophilidae	Crenitis		Crenitis sp.	Water Scavenger Beetles	192	0	0	0	0	0	0	0	0	0	0	0	0	0	0	0	0	0	0	0	0	0	0	0	0	0	192	0	0	0	0	0	0	0	0	0	0	0	0
Arthropoda	Insecta	Diptera	Anthomyiidae	Chirosia	Chirosia stratifrons	Chirosia stratifrons	Root-Maggot Fly	191	0	0	0	0	0	41	0	0	0	0	0	0	0	96	0	0	0	0	0	0	0	0	54	0	0	0	0	0	0	0	0	0	0	0	0	0	0	0
Arthropoda	Insecta	Hymenoptera	Tiphiidae			Tiphiidae sp.	a tiphiid wasp	191	0	0	32	0	0	0	0	0	0	0	0	0	0	0	0	0	0	0	3	0	0	0	0	0	0	0	0	0	0	0	0	0	0	0	0	0	0	156
Arthropoda	Insecta	Orthoptera	Tetrigidae	Tetrix	Tetrix arenosa	Tetrix arenosa	Obscure Pygmy Grasshopper	190	0	0	0	0	0	0	0	0	0	0	0	0	0	0	0	0	0	0	0	0	0	0	0	0	0	0	0	0	0	0	0	0	0	0	0	0	0	190
Arthropoda	Insecta	Lepidoptera	Noctuidae	Amphipoea	Amphipoea velata	Amphipoea velata	Veiled Ear Moth	189	0	0	0	0	0	0	0	0	0	0	0	0	0	0	0	0	0	0	0	0	0	0	65	0	0	0	0	0	0	0	0	0	0	0	0	124	0	0
Arthropoda	Insecta	Lepidoptera	Erebidae	Hypercompe	Hypercompe scribonia	Hypercompe scribonia	Giant Leopard Moth	189	0	0	0	0	0	0	0	0	0	13	0	0	0	6	0	0	0	0	0	0	0	0	0	0	0	0	0	127	0	0	0	0	0	0	0	0	28	15
Arthropoda	Insecta	Trichoptera	Leptoceridae	Oecetis	Oecetis persimilis	Oecetis persimilis	Similar Long-horned Caddisfly	189	0	0	34	44	0	49	0	38	0	0	0	0	0	0	0	0	0	0	0	17	0	0	0	0	0	0	0	0	0	0	0	7	0	0	0	0	0	0
Arthropoda	Insecta	Odonata	Calopterygidae	Calopteryx	Calopteryx aequabilis	Calopteryx aequabilis	River Jewelwing	188	0	0	118	0	0	0	0	0	0	0	0	0	0	0	0	0	0	0	19	51	0	0	0	0	0	0	0	0	0	0	0	0	0	0	0	0	0	0
Arthropoda	Insecta	Hymenoptera	Formicidae	Myrmica	Myrmica fracticornis	Myrmica fracticornis	Broken-horned Ant	188	0	0	0	0	0	0	0	7	0	0	0	5	0	0	0	4	0	0	0	0	0	0	0	0	0	54	0	72	0	0	8	0	0	0	0	0	0	38
Arthropoda	Insecta	Coleoptera	Carabidae	Agonum		Agonum sp.	a ground beetle	187	0	0	0	0	0	0	0	0	0	0	0	19	0	6	0	0	0	0	0	0	0	0	0	0	0	0	28	0	0	0	0	22	0	0	112	0	0	0
Arthropoda	Euchelicerata	Sarcoptiformes	Crotoniidae	Platynothrus	Platynothrus thori	Platynothrus thori	Oribatid Mite	187	0	0	26	0	161	0	0	0	0	0	0	0	0	0	0	0	0	0	0	0	0	0	0	0	0	0	0	0	0	0	0	0	0	0	0	0	0	0
Arthropoda	Insecta	Lepidoptera	Geometridae	Eupithecia	Eupithecia miserulata	Eupithecia miserulata	Common Eupithecia Moth	185	0	0	0	0	0	35	0	0	0	21	0	0	0	0	0	0	0	0	21	0	0	0	0	0	0	0	0	0	0	0	0	0	0	0	0	0	0	108
Arthropoda	Insecta	Diptera	Chyromyidae	Gymnochiromyia	Gymnochiromyia concolor	Gymnochiromyia concolor	Golden Fly	185	0	0	0	0	0	0	0	0	0	0	0	0	0	28	0	0	0	0	0	0	0	0	0	0	0	0	0	0	0	157	0	0	0	0	0	0	0	0
Arthropoda	Insecta	Diptera	Chironomidae	Zavrelimyia		Zavrelimyia sp.	Non-biting Midges	185	72	0	0	0	0	0	0	0	0	0	78	0	0	0	0	0	0	0	0	0	0	0	0	35	0	0	0	0	0	0	0	0	0	0	0	0	0	0
Arthropoda	Maxillopoda	Cyclopoida	Cyclopidae	Mesocyclops	Mesocyclops edax	Mesocyclops edax	Cyclopoid Copepod	184	0	0	0	0	0	0	0	0	0	0	0	0	0	0	0	0	0	0	0	0	0	123	0	0	0	0	0	0	0	0	61	0	0	0	0	0	0	0
Arthropoda	Insecta	Coleoptera	Lycidae	Calopteron	Calopteron discrepans	Calopteron discrepans	Two-banded Net-winged Beetle	183	0	0	0	64	75	0	0	0	0	0	0	0	0	0	0	0	44	0	0	0	0	0	0	0	0	0	0	0	0	0	0	0	0	0	0	0	0	0
Arthropoda	Insecta	Diptera	Pipunculidae	Chalarus	Chalarus latifrons	Chalarus latifrons	Big-headed Fly	183	0	0	0	0	0	0	0	0	0	0	0	183	0	0	0	0	0	0	0	0	0	0	0	0	0	0	0	0	0	0	0	0	0	0	0	0	0	0
Arthropoda	Insecta	Diptera	Drosophilidae	Scaptomyza		Scaptomyza sp.	Vinegar Flies	183	0	0	0	0	0	0	3	0	0	0	64	95	0	0	0	0	0	0	0	0	0	0	0	0	0	0	14	0	7	0	0	0	0	0	0	0	0	0
Arthropoda	Insecta	Diptera	Cylindrotomidae			Cylindrotomidae sp.	Long-bodied Crane Flies	182	0	0	0	0	0	0	0	0	0	0	0	119	0	31	0	0	0	0	0	0	0	0	32	0	0	0	0	0	0	0	0	0	0	0	0	0	0	0
Arthropoda	Insecta	Lepidoptera	Geometridae	Lomographa	Lomographa vestaliata	Lomographa vestaliata	White Spring Moth	182	0	0	0	19	0	0	0	0	0	0	0	12	0	64	0	22	13	0	0	0	0	0	52	0	0	0	0	0	0	0	0	0	0	0	0	0	0	0
Arthropoda	Insecta	Lepidoptera	Erebidae	Metalectra	Metalectra discalis	Metalectra discalis	Common Fungus Moth	182	0	0	0	0	0	0	0	0	0	0	0	0	0	0	0	0	0	0	0	0	0	0	0	0	0	0	0	182	0	0	0	0	0	0	0	0	0	0
Arthropoda	Insecta	Diptera	Tabanidae	Tabanus	Tabanus vivax	Tabanus vivax	Vivacious Horse Fly	182	0	0	0	0	0	0	0	0	0	0	0	0	0	0	0	0	0	0	182	0	0	0	0	0	0	0	0	0	0	0	0	0	0	0	0	0	0	0
Arthropoda	Insecta	Coleoptera	Staphylinidae	Carpelimus		Carpelimus sp.	Spiny-legged Rove Beetles	180	0	0	0	0	0	0	0	0	0	0	36	22	0	0	0	0	0	0	14	0	0	0	0	89	0	0	0	0	0	0	0	0	11	0	0	0	0	8
Arthropoda	Insecta	Coleoptera	Mordellidae	Mordellistena	Mordellistena bicinctella	Mordellistena bicinctella	Belted Tumbling Flower Beetle	180	0	0	0	0	0	0	0	0	0	0	0	0	180	0	0	0	0	0	0	0	0	0	0	0	0	0	0	0	0	0	0	0	0	0	0	0	0	0
Arthropoda	Euchelicerata	Araneae	Linyphiidae	Bathyphantes	Bathyphantes pallidus	Bathyphantes pallidus	Pale Sheetweb Weaver	179	0	0	0	3	0	0	0	0	3	0	0	20	0	14	0	0	0	0	24	29	0	0	0	46	0	0	0	0	0	24	0	0	0	0	0	0	16	0
Arthropoda	Insecta	Coleoptera	Cantharidae	Rhagonycha		Rhagonycha sp.	Soldier Beetles	179	0	0	0	0	0	0	0	0	0	0	0	0	0	16	0	0	0	0	57	0	0	0	0	0	0	0	0	0	0	0	0	0	0	0	0	0	0	106
Arthropoda	Euchelicerata	Araneae	Tetragnathidae	Tetragnatha	Tetragnatha caudata	Tetragnatha caudata	Tailed Long-jawed Orbweaver	178	0	0	0	0	0	0	0	0	0	0	0	0	0	0	0	0	0	0	70	5	0	0	0	0	0	0	0	0	0	0	0	0	0	0	0	0	0	103
Arthropoda	Insecta	Lepidoptera	Depressariidae	Agonopterix	Agonopterix conterminella	Agonopterix conterminella	a grass miner moth	177	0	0	0	0	0	0	0	0	0	0	0	0	0	0	0	0	0	0	0	0	0	0	0	0	0	0	0	0	0	0	0	0	0	0	0	177	0	0
Arthropoda	Insecta	Coleoptera	Elateridae	Dalopius	Dalopius pallidus	Dalopius pallidus	Pale Click Beetle	177	0	0	0	0	0	0	0	0	0	0	0	0	177	0	0	0	0	0	0	0	0	0	0	0	0	0	0	0	0	0	0	0	0	0	0	0	0	0
Arthropoda	Insecta	Coleoptera	Staphylinidae	Euaesthetus	Euaesthetus americanus	Euaesthetus americanus	American Litter Rove Beetle	177	0	0	0	0	0	10	0	0	0	0	0	90	0	0	0	17	0	0	24	0	16	0	0	0	0	0	0	0	0	0	0	0	0	0	0	20	0	0
Arthropoda	Insecta	Lepidoptera	Gracillariidae	Phyllonorycter		Phyllonorycter sp.	Leaf Blotch Miner Moths	177	0	0	0	95	19	0	0	0	0	0	0	63	0	0	0	0	0	0	0	0	0	0	0	0	0	0	0	0	0	0	0	0	0	0	0	0	0	0
Arthropoda	Insecta	Diptera	Mycetophilidae	Mycetophila		Mycetophila sp.	Fungus Gnats	174	0	0	0	0	28	19	0	0	0	0	0	0	0	0	0	0	0	0	0	0	0	0	0	0	0	0	0	0	0	0	0	0	0	0	0	127	0	0
Arthropoda	Insecta	Lepidoptera	Tortricidae	Pandemis		Pandemis sp.	Torticid Leafroller Moths	174	0	0	0	6	0	0	0	0	0	0	0	0	0	0	50	0	0	0	0	0	0	0	0	72	0	0	0	0	0	0	0	0	0	0	0	0	0	46
Arthropoda	Insecta	Lepidoptera	Pyralidae	Pococera	Pococera expandens	Pococera expandens	Double-humped Pococera Moth	174	0	0	0	0	0	0	0	0	0	0	0	0	0	0	0	0	0	0	0	0	0	0	0	0	0	0	0	0	0	0	12	0	0	0	0	97	0	65
Arthropoda	Insecta	Lepidoptera	Geometridae	Metarranthis	Metarranthis duaria	Metarranthis duaria	Ruddy Metarranthis Moth	173	0	0	0	0	0	0	0	0	0	0	173	0	0	0	0	0	0	0	0	0	0	0	0	0	0	0	0	0	0	0	0	0	0	0	0	0	0	0
Arthropoda	Insecta	Diptera	Syrphidae	Sphegina	Sphegina keeniana	Sphegina keeniana	Peg-legged Pufftail	173	0	0	0	0	0	0	0	0	0	0	0	0	0	0	0	0	0	0	0	0	0	0	5	134	0	0	0	0	0	34	0	0	0	0	0	0	0	0
Arthropoda	Insecta	Diptera	Chironomidae	Xenochironomus		Xenochironomus sp.	a non-biting midge	173	0	0	0	0	0	0	0	0	0	0	0	0	0	0	0	0	0	0	0	0	0	0	0	0	0	0	0	0	0	0	0	0	173	0	0	0	0	0
Arthropoda	Insecta	Diptera	Cecidomyiidae	Aphidoletes	Aphidoletes aphidimyza	Aphidoletes aphidimyza	a gall midge	172	0	0	0	0	0	0	0	0	0	0	153	12	0	0	0	0	0	0	0	0	0	0	0	0	0	0	0	0	7	0	0	0	0	0	0	0	0	0
Arthropoda	Insecta	Diptera	Asilidae			Asilidae sp.	a robber fly	172	0	0	0	4	0	0	0	0	0	0	0	0	161	0	0	0	0	0	0	0	0	0	0	0	0	0	0	0	0	0	0	0	0	0	0	0	0	7
Arthropoda	Insecta	Diptera	Ephydridae	Brachydeutera	Brachydeutera argentata	Brachydeutera argentata	a shore fly	172	0	0	0	0	0	0	0	0	0	0	0	0	0	0	0	0	0	0	0	0	0	0	0	0	0	0	0	0	0	0	0	0	0	172	0	0	0	0
Arthropoda	Chilopoda	Lithobiomorpha	Lithobiidae	Lithobius		Lithobius sp.	a centipede	172	0	0	0	0	0	0	0	0	0	0	0	0	0	0	0	0	0	0	7	0	0	0	0	165	0	0	0	0	0	0	0	0	0	0	0	0	0	0
Arthropoda	Insecta	Lepidoptera	Epermeniidae	Epermenia	Epermenia albapunctella	Epermenia albapunctella	an epermeniid moth	171	0	0	0	0	0	0	0	92	0	74	0	0	0	0	0	0	0	0	0	0	0	0	0	0	0	0	0	0	0	0	0	0	0	0	0	0	0	5
Arthropoda	Insecta	Coleoptera	Staphylinidae	Ocyusa	Ocyusa asperula	Ocyusa asperula	Unrefined Minute Rove Beetle	171	0	0	0	0	0	0	0	0	0	0	0	74	0	0	0	0	0	0	0	0	0	0	0	0	0	0	0	97	0	0	0	0	0	0	0	0	0	0
Arthropoda	Insecta	Hemiptera	Aphididae	Pemphigus		Pemphigus sp.	Petiolegall Aphids	171	0	0	0	0	0	0	0	0	60	0	0	0	13	54	0	23	0	0	0	0	21	0	0	0	0	0	0	0	0	0	0	0	0	0	0	0	0	0
Arthropoda	Euchelicerata	Trombidiformes	Eriophyidae	Aculus		Aculus sp.	Gall Mites	170	0	0	0	0	0	0	0	0	0	0	0	0	0	170	0	0	0	0	0	0	0	0	0	0	0	0	0	0	0	0	0	0	0	0	0	0	0	0
Arthropoda	Insecta	Lepidoptera	Elachistidae	Elachista	Elachista cucullata	Elachista cucullata	Grass Miner Moth	170	151	0	0	0	0	0	0	0	0	0	0	19	0	0	0	0	0	0	0	0	0	0	0	0	0	0	0	0	0	0	0	0	0	0	0	0	0	0
Arthropoda	Insecta	Diptera	Sarcophagidae	Helicobia	Helicobia rapax	Helicobia rapax	a flesh fly	170	0	0	0	0	0	0	0	0	0	0	0	0	0	0	0	0	0	0	0	0	0	0	0	0	0	0	0	0	0	0	0	0	0	0	0	0	0	170
Arthropoda	Insecta	Coleoptera	Corylophidae	Holopsis	Holopsis marginicollis	Holopsis marginicollis	Margined Minute Hooded Beetle	170	0	0	0	0	0	0	0	0	0	0	0	19	0	0	0	0	0	0	0	0	0	0	0	0	0	0	151	0	0	0	0	0	0	0	0	0	0	0
Arthropoda	Insecta	Lepidoptera	Schreckensteiniidae	Schreckensteinia		Schreckensteinia sp.	a brisltle-legged moth	169	0	0	0	0	0	0	0	0	0	0	0	0	0	0	0	0	0	0	0	0	0	0	0	0	0	0	0	169	0	0	0	0	0	0	0	0	0	0
Arthropoda	Insecta	Orthoptera	Tettigoniidae	Conocephalus	Conocephalus saltans	Conocephalus saltans	Prairie Meadow Katydid	168	0	0	0	0	0	0	0	0	0	0	0	0	0	0	0	0	0	0	0	0	168	0	0	0	0	0	0	0	0	0	0	0	0	0	0	0	0	0
Arthropoda	Insecta	Mecoptera	Panorpidae	Panorpa	Panorpa latipennis	Panorpa latipennis	Broad-winged Scorpionfly	168	0	0	0	26	0	0	0	0	107	0	0	0	0	0	0	0	14	0	0	0	0	21	0	0	0	0	0	0	0	0	0	0	0	0	0	0	0	0
Arthropoda	Insecta	Diptera	Chironomidae	Paralauterborniella	Paralauterborniella nigrohalteralis	Paralauterborniella nigrohalteralis	Non-biting Midge	168	0	0	0	0	0	0	0	61	0	0	0	0	107	0	0	0	0	0	0	0	0	0	0	0	0	0	0	0	0	0	0	0	0	0	0	0	0	0
Arthropoda	Insecta	Diptera	Dolichopodidae	Plagioneurus	Plagioneurus univittatus	Plagioneurus univittatus	a long-legged fly	168	0	0	0	0	0	0	0	0	0	0	0	0	0	0	0	0	0	0	0	0	0	0	0	0	0	0	0	0	0	0	0	168	0	0	0	0	0	0
Arthropoda	Insecta	Lepidoptera	Limacodidae	Prolimacodes	Prolimacodes badia	Prolimacodes badia	Skiff Moth	168	0	0	0	0	0	0	0	0	0	0	0	32	0	0	0	0	0	0	0	0	0	0	0	0	0	0	136	0	0	0	0	0	0	0	0	0	0	0
Arthropoda	Insecta	Lepidoptera	Tineidae	Scardiella	Scardiella approximatella	Scardiella approximatella	a moth	168	0	0	0	0	0	0	0	0	0	0	0	0	0	0	0	0	0	0	0	0	0	0	0	0	0	0	0	0	0	0	0	0	0	168	0	0	0	0
Arthropoda	Insecta	Hemiptera	Corixidae	Trichocorixa	Trichocorixa kanza	Trichocorixa kanza	Water Boatman	168	0	0	0	0	0	0	0	0	0	0	0	0	0	0	0	0	0	0	0	168	0	0	0	0	0	0	0	0	0	0	0	0	0	0	0	0	0	0
Arthropoda	Insecta	Lepidoptera	Noctuidae	Ochropleura	Ochropleura implecta	Ochropleura implecta	Flame-shouldered Dart Moth	167	0	21	0	0	0	0	0	0	0	0	0	0	7	0	0	0	0	0	0	0	0	0	0	0	0	31	0	52	0	43	0	13	0	0	0	0	0	0
Arthropoda	Insecta	Diptera	Tipulidae	Tipula	Tipula entomophthorae	Tipula entomophthorae	Large Crane Fly	166	0	0	0	0	0	0	0	0	0	0	0	0	0	166	0	0	0	0	0	0	0	0	0	0	0	0	0	0	0	0	0	0	0	0	0	0	0	0
Arthropoda	Insecta	Diptera	Sarcophagidae	Blaesoxipha	Blaesoxipha falciformis	Blaesoxipha falciformis	Grasshopper Flesh Fly	165	0	0	0	0	0	0	69	0	0	0	0	0	0	0	0	0	0	0	0	0	0	0	0	0	0	0	0	0	0	0	0	0	0	0	0	0	0	96
Arthropoda	Insecta	Lepidoptera	Crambidae	Donacaula		Donacaula sp.	Crambid Snout Moths	165	0	0	0	0	56	0	0	0	0	0	0	46	0	0	0	0	0	0	0	0	0	0	0	0	0	0	0	0	0	0	0	0	63	0	0	0	0	0
Arthropoda	Insecta	Diptera	Mycetophilidae	Leptomorphus	Leptomorphus hyalinus	Leptomorphus hyalinus	Fungus Gnat	165	0	0	0	0	0	0	0	0	0	0	0	0	0	0	0	0	0	0	0	0	0	0	0	0	0	0	0	0	0	0	0	0	0	0	0	140	25	0
Arthropoda	Insecta	Diptera	Ephydridae	Nostima		Nostima sp.	a shore fly	165	0	0	0	0	0	0	0	0	0	0	0	50	0	0	0	0	0	0	0	0	0	0	0	0	0	0	0	0	0	0	0	0	0	0	0	0	115	0
Arthropoda	Insecta	Coleoptera	Corylophidae	Orthoperus	Orthoperus scutellaris	Orthoperus scutellaris	Small-salver Hooded Beetle	165	0	0	22	23	0	0	0	39	0	0	0	54	0	0	0	0	0	0	0	0	0	0	0	27	0	0	0	0	0	0	0	0	0	0	0	0	0	0
Arthropoda	Insecta	Coleoptera	Hydrophilidae	Berosus	Berosus sayi	Berosus sayi	Striated Sandy Lake Scavenger	164	0	0	0	0	0	0	0	0	0	0	123	0	0	0	0	0	0	0	0	0	0	0	0	0	41	0	0	0	0	0	0	0	0	0	0	0	0	0
Arthropoda	Insecta	Lepidoptera	Crambidae	Herpetogramma	Herpetogramma aeglealis	Herpetogramma aeglealis	Serpentine Webworm Moth	164	0	0	0	31	0	0	0	0	0	0	0	0	0	0	0	0	0	0	6	0	0	0	0	0	0	0	0	0	7	0	0	120	0	0	0	0	0	0
Arthropoda	Insecta	Coleoptera	Staphylinidae	Scaphisoma	Scaphisoma repandum	Scaphisoma repandum	Black Shining Rove Beetle	164	0	0	0	0	0	0	0	0	0	0	0	101	0	0	0	0	0	0	63	0	0	0	0	0	0	0	0	0	0	0	0	0	0	0	0	0	0	0
Arthropoda	Insecta	Trichoptera	Leptoceridae	Triaenodes	Triaenodes injustus	Triaenodes injustus	Wrong Long-horned Caddisfly	164	0	0	0	0	0	0	0	0	0	0	0	0	0	0	0	0	0	0	0	0	0	0	0	0	0	0	0	0	0	0	0	0	164	0	0	0	0	0
Arthropoda	Insecta	Diptera	Limoniidae	Molophilus	Molophilus pubipennis	Molophilus pubipennis	Limoniid Crane Fly	163	41	0	0	0	0	0	0	0	0	0	0	0	122	0	0	0	0	0	0	0	0	0	0	0	0	0	0	0	0	0	0	0	0	0	0	0	0	0
Arthropoda	Insecta	Coleoptera	Cantharidae	Rhaxonycha	Rhaxonycha bilobata	Rhaxonycha bilobata	Bilobed Soldier Beetle	163	0	0	0	0	0	0	0	13	0	0	0	0	0	0	0	0	0	0	0	0	0	0	0	31	0	0	0	0	0	0	0	119	0	0	0	0	0	0
Arthropoda	Insecta	Thysanoptera	Thripidae			Thripidae sp.	Common Thrips	163	0	0	0	0	0	0	0	0	0	0	0	9	0	29	0	0	0	0	68	0	0	0	0	0	0	0	0	0	0	0	0	0	0	0	0	0	0	57
Arthropoda	Insecta	Coleoptera	Cerambycidae	Clytus	Clytus ruricola	Clytus ruricola	Field Long-horned Beetle	162	0	0	0	0	0	0	0	0	0	0	0	0	0	162	0	0	0	0	0	0	0	0	0	0	0	0	0	0	0	0	0	0	0	0	0	0	0	0
Arthropoda	Insecta	Diptera	Chironomidae	Glyptotendipes	Glyptotendipes pallens	Glyptotendipes pallens	a non-biting midge	162	0	0	0	0	0	0	0	0	0	0	0	0	153	0	0	0	0	0	0	0	0	0	0	0	0	0	0	0	0	0	9	0	0	0	0	0	0	0
Arthropoda	Euchelicerata	Trombidiformes	Hydrachnidae	Hydrachna		Hydrachna sp.	Water Mites	162	0	0	0	0	0	0	0	0	0	0	0	0	156	0	0	0	0	0	0	0	0	0	0	0	0	0	0	0	0	0	0	0	0	6	0	0	0	0
Arthropoda	Insecta	Hemiptera	Miridae	Phytocoris	Phytocoris uniformis	Phytocoris uniformis	Plant Bug	162	0	0	0	0	0	0	0	0	0	0	0	44	0	69	0	0	0	0	0	0	0	0	0	0	0	0	0	0	0	30	0	0	0	0	0	0	0	19
Arthropoda	Insecta	Ephemeroptera	Baetidae	Acerpenna	Acerpenna macdunnoughi	Acerpenna macdunnoughi	McDunnough's Small Minnow Mayfly	161	0	0	0	0	0	0	0	0	0	0	0	0	0	0	0	0	0	0	0	0	0	0	0	161	0	0	0	0	0	0	0	0	0	0	0	0	0	0
Arthropoda	Euchelicerata	Trombidiformes	Cunaxidae	Cunaxoides		Cunaxoides sp.	Prostig Mites	161	148	0	0	13	0	0	0	0	0	0	0	0	0	0	0	0	0	0	0	0	0	0	0	0	0	0	0	0	0	0	0	0	0	0	0	0	0	0
Arthropoda	Insecta	Coleoptera	Cleridae	Enoclerus	Enoclerus rosmarus	Enoclerus rosmarus	Reddish Checkered Beetle	161	0	0	0	0	0	0	0	0	0	0	0	0	161	0	0	0	0	0	0	0	0	0	0	0	0	0	0	0	0	0	0	0	0	0	0	0	0	0
Arthropoda	Insecta	Orthoptera	Rhaphidophoridae	Ceuthophilus	Ceuthophilus brevipes	Ceuthophilus brevipes	Short-legged Camel Cricket	160	0	0	0	0	0	0	0	0	0	0	0	0	0	42	0	0	0	0	0	0	0	0	50	0	0	0	68	0	0	0	0	0	0	0	0	0	0	0
Arthropoda	Insecta	Diptera	Muscidae	Coenosia	Coenosia tigrina	Coenosia tigrina	Tiger Fly	160	0	0	0	0	0	0	0	0	0	0	0	0	160	0	0	0	0	0	0	0	0	0	0	0	0	0	0	0	0	0	0	0	0	0	0	0	0	0
Arthropoda	Insecta	Lepidoptera	Erebidae	Hypena	Hypena humuli	Hypena humuli	Hop Vine Moth	160	0	0	0	0	0	0	0	0	0	0	58	0	50	0	0	0	0	0	0	0	0	0	0	52	0	0	0	0	0	0	0	0	0	0	0	0	0	0
Arthropoda	Insecta	Coleoptera	Staphylinidae	Philonthus	Philonthus sericans	Philonthus sericans	Silky Rove Beetle	160	0	0	0	0	0	0	0	160	0	0	0	0	0	0	0	0	0	0	0	0	0	0	0	0	0	0	0	0	0	0	0	0	0	0	0	0	0	0
Arthropoda	Insecta	Lepidoptera	Noctuidae	Mythimna	Mythimna oxygala	Mythimna oxygala	Lesser Wainscot Moth	159	0	0	70	0	0	0	0	0	0	10	20	0	13	0	0	0	0	0	0	0	0	15	0	0	0	5	0	0	0	0	0	26	0	0	0	0	0	0
Arthropoda	Insecta	Lepidoptera	Geometridae	Plagodis	Plagodis serinaria	Plagodis serinaria	Lemon Plagodis Moth	158	0	0	0	0	0	0	0	0	0	0	0	0	0	46	0	0	0	0	0	0	0	0	112	0	0	0	0	0	0	0	0	0	0	0	0	0	0	0
Arthropoda	Insecta	Coleoptera	Staphylinidae	Stenus	Stenus schwarzi	Stenus schwarzi	Schwarz's Water Skater	158	0	0	0	0	0	0	0	0	0	0	0	0	0	0	0	0	0	0	150	0	0	0	0	0	0	0	0	0	0	0	0	0	0	0	0	0	0	8
Arthropoda	Insecta	Lepidoptera	Noctuidae	Elaphria	Elaphria versicolor	Elaphria versicolor	Variegated Midget Moth	157	0	34	0	0	0	0	0	0	0	0	0	0	0	0	71	0	0	0	0	0	0	0	0	15	0	37	0	0	0	0	0	0	0	0	0	0	0	0
Arthropoda	Insecta	Lepidoptera	Papilionidae	Papilio	Papilio polyxenes	Papilio polyxenes	Black Swallowtail	157	0	0	0	0	0	0	0	0	0	0	0	0	0	0	0	0	0	0	10	20	0	0	0	0	0	0	0	0	15	0	0	0	0	0	0	0	0	112
Arthropoda	Insecta	Diptera	Chironomidae	Cladopelma	Cladopelma viridulum	Cladopelma viridulum	a midge	156	36	0	0	15	0	0	0	0	0	0	0	0	0	4	8	0	0	0	0	0	0	0	0	8	0	0	0	0	0	0	0	0	0	0	0	0	85	0
Arthropoda	Insecta	Hemiptera	Clastopteridae	Clastoptera	Clastoptera obtusa	Clastoptera obtusa	Alder Spittlebug	156	0	0	0	0	0	0	0	8	0	0	0	7	0	0	0	0	0	0	0	0	0	0	42	0	0	9	0	0	0	18	0	72	0	0	0	0	0	0
Arthropoda	Insecta	Coleoptera	Dytiscidae	Ilybius	Ilybius pleuriticus	Ilybius pleuriticus	Ribbed Predaceous Diving Beetle	156	0	0	137	0	0	0	0	0	0	0	0	0	0	0	0	0	0	0	0	0	0	0	0	0	19	0	0	0	0	0	0	0	0	0	0	0	0	0
Arthropoda	Insecta	Neuroptera	Mantispidae	Climaciella	Climaciella brunnea	Climaciella brunnea	Wasp Mantidfly	155	0	0	0	21	60	0	0	0	0	0	0	0	0	0	0	0	0	0	0	0	0	0	0	0	0	0	0	0	4	0	0	70	0	0	0	0	0	0
Arthropoda	Insecta	Diptera	Sciaridae	Cratyna	Cratyna longispina	Cratyna longispina	Dark-winged Fungus Gnat	155	0	0	0	87	0	0	0	0	0	0	0	0	0	0	0	0	68	0	0	0	0	0	0	0	0	0	0	0	0	0	0	0	0	0	0	0	0	0
Arthropoda	Insecta	Lepidoptera	Depressariidae	Agonopterix	Agonopterix atrodorsella	Agonopterix atrodorsella	Beggartick Leaffolder	154	0	0	0	0	0	0	0	0	0	0	0	154	0	0	0	0	0	0	0	0	0	0	0	0	0	0	0	0	0	0	0	0	0	0	0	0	0	0
Arthropoda	Insecta	Coleoptera	Cerambycidae	Saperda	Saperda vestita	Saperda vestita	Linden Borer	153	0	0	0	0	0	0	0	0	0	0	0	0	0	0	0	0	0	0	0	0	0	0	0	0	0	0	0	0	0	153	0	0	0	0	0	0	0	0
Arthropoda	Insecta	Lepidoptera	Lycaenidae	Celastrina		Celastrina sp.	Azures	152	0	0	0	0	0	0	0	0	0	0	0	0	0	0	0	0	0	0	0	0	0	0	22	0	0	0	0	0	0	0	0	0	0	0	0	84	46	0
Arthropoda	Insecta	Lepidoptera	Sphingidae	Hemaris	Hemaris diffinis	Hemaris diffinis	Snowberry Clearwing	152	0	0	0	0	0	0	0	0	0	0	0	0	0	0	0	0	0	0	67	0	0	0	0	0	0	85	0	0	0	0	0	0	0	0	0	0	0	0
Arthropoda	Insecta	Diptera	Sciaridae	Bradysia	Bradysia pallipes	Bradysia pallipes	Dark-winged Fungus Gnat	151	0	0	0	0	0	0	0	0	0	0	0	30	0	64	0	0	0	0	0	0	0	0	0	0	0	0	0	0	0	0	0	0	0	0	0	0	0	57
Arthropoda	Insecta	Diptera	Ephydridae	Hyadina		Hyadina sp.	Shore Flies	151	0	0	0	0	0	0	0	0	0	0	0	0	0	0	0	0	0	0	11	0	0	0	0	0	0	0	0	0	0	0	0	0	0	0	0	0	0	140
Arthropoda	Insecta	Hemiptera	Aphididae	Phorodon	Phorodon humuli	Phorodon humuli	Hop Aphid	151	0	0	16	0	0	0	0	0	0	48	26	52	0	0	0	0	0	0	9	0	0	0	0	0	0	0	0	0	0	0	0	0	0	0	0	0	0	0
Arthropoda	Euchelicerata	Sarcoptiformes	Cymbaeremaeidae	Scapheremaeus		Scapheremaeus sp.	an oribatid mite	151	0	0	0	0	0	0	0	0	0	0	0	84	26	15	0	0	0	0	26	0	0	0	0	0	0	0	0	0	0	0	0	0	0	0	0	0	0	0
Arthropoda	Collembola	Entomobryomorpha	Tomoceridae	Tomocerus		Tomocerus sp.	a springtail	151	0	0	0	0	0	0	0	0	0	0	0	0	0	117	0	0	0	0	34	0	0	0	0	0	0	0	0	0	0	0	0	0	0	0	0	0	0	0
Arthropoda	Insecta	Lepidoptera	Geometridae	Xanthorhoe	Xanthorhoe ferrugata	Xanthorhoe ferrugata	Red Twin-spot Moth	151	0	0	0	116	0	0	0	0	0	0	0	0	0	0	0	0	0	0	0	0	0	0	35	0	0	0	0	0	0	0	0	0	0	0	0	0	0	0
Arthropoda	Insecta	Lepidoptera	Crambidae	Herpetogramma		Herpetogramma sp.	Crambid Snout Moths	150	0	0	0	0	0	0	0	48	0	0	0	47	0	8	0	30	0	0	6	0	0	0	0	0	0	0	0	0	11	0	0	0	0	0	0	0	0	0
Arthropoda	Insecta	Lepidoptera	Gelechiidae	Chionodes	Chionodes imber	Chionodes imber	a twirler moth	149	0	0	0	149	0	0	0	0	0	0	0	0	0	0	0	0	0	0	0	0	0	0	0	0	0	0	0	0	0	0	0	0	0	0	0	0	0	0
Arthropoda	Euchelicerata	Araneae	Linyphiidae	Satilatlas	Satilatlas marxi	Satilatlas marxi	Marx's Atlas Money Spider	149	0	0	0	0	0	0	0	0	0	0	0	5	0	0	0	0	0	0	144	0	0	0	0	0	0	0	0	0	0	0	0	0	0	0	0	0	0	0
Arthropoda	Insecta	Diptera	Rhagionidae	Chrysopilus		Chrysopilus sp.	Snipe Flies	148	0	0	0	0	0	0	0	0	0	0	0	148	0	0	0	0	0	0	0	0	0	0	0	0	0	0	0	0	0	0	0	0	0	0	0	0	0	0
Arthropoda	Insecta	Diptera	Sciaridae	Bradysia	Bradysia atroparva	Bradysia atroparva	Dark-winged Fungus Gnat	147	0	0	0	17	0	0	0	0	0	0	20	4	0	54	0	0	0	0	0	0	0	0	0	0	0	0	36	0	0	0	0	0	13	0	0	0	0	3
Arthropoda	Insecta	Diptera	Limoniidae	Limnophila	Limnophila novaeangliae	Limnophila novaeangliae	Limoniid Crane Fly	147	0	0	0	0	26	0	0	0	0	0	47	21	0	0	0	0	0	0	0	0	0	0	0	0	0	0	0	0	0	0	0	0	35	0	0	0	0	18
Arthropoda	Insecta	Lepidoptera	Tortricidae	Sparganothis	Sparganothis diluticostana	Sparganothis diluticostana	Spring Dead-leaf Roller Moth	147	0	0	0	0	0	0	0	0	0	0	54	82	0	11	0	0	0	0	0	0	0	0	0	0	0	0	0	0	0	0	0	0	0	0	0	0	0	0
Arthropoda	Insecta	Lepidoptera	Blastobasidae	Calosima	Calosima dianella	Calosima dianella	Eastern Pine Catkin Borer Moth	146	0	0	0	0	0	0	0	0	146	0	0	0	0	0	0	0	0	0	0	0	0	0	0	0	0	0	0	0	0	0	0	0	0	0	0	0	0	0
Arthropoda	Insecta	Diptera	Mycetophilidae			Mycetophilidae sp.	Fungus Gnats	146	0	0	0	0	0	0	0	0	0	0	45	101	0	0	0	0	0	0	0	0	0	0	0	0	0	0	0	0	0	0	0	0	0	0	0	0	0	0
Arthropoda	Insecta	Diptera	Cecidomyiidae	Feltiella		Feltiella sp.	Gall Midges	145	0	0	0	0	0	0	0	0	0	0	0	26	0	0	0	0	0	0	0	0	0	0	0	0	0	0	0	0	0	0	0	0	119	0	0	0	0	0
Arthropoda	Insecta	Diptera	Chloropidae	Gaurax		Gaurax sp.	Frit Flies	145	0	0	0	0	142	0	0	0	0	0	0	0	0	3	0	0	0	0	0	0	0	0	0	0	0	0	0	0	0	0	0	0	0	0	0	0	0	0
Arthropoda	Insecta	Hemiptera	Nabidae	Lasiomerus	Lasiomerus annulatus	Lasiomerus annulatus	a damsel bug	145	0	0	0	0	0	0	0	0	0	0	0	0	0	0	0	0	0	0	0	0	0	0	145	0	0	0	0	0	0	0	0	0	0	0	0	0	0	0
Arthropoda	Insecta	Diptera	Ephydridae	Ochthera		Ochthera sp.	Shore Flies	145	0	0	0	111	0	0	0	0	0	0	0	0	0	0	0	0	0	0	0	0	0	0	0	0	0	0	0	0	0	0	0	0	0	0	0	0	0	34
Arthropoda	Insecta	Diptera	Ceratopogonidae	Forcipomyia	Forcipomyia glauca	Forcipomyia glauca	a biting midge	144	0	0	0	0	37	0	0	0	0	0	0	9	0	53	0	0	0	0	0	0	0	0	0	0	0	0	0	0	0	0	0	0	0	0	0	28	0	17
Arthropoda	Insecta	Lepidoptera	Geometridae	Phaeoura	Phaeoura quernaria	Phaeoura quernaria	Oak Beauty Moth	144	0	0	0	0	0	0	0	0	0	0	0	0	0	7	0	60	0	0	0	0	60	0	0	0	0	0	0	0	0	0	0	0	0	0	0	0	17	0
Arthropoda	Euchelicerata	Trombidiformes	Triophtydeidae			Triophtydeidae sp.	a tydeoid mite	144	0	0	0	0	0	0	0	0	0	0	0	87	0	34	0	0	0	0	0	0	0	0	0	0	0	0	0	0	0	0	0	0	0	0	0	0	0	23
Arthropoda	Insecta	Diptera	Bibionidae	Bibio		Bibio sp.	March Flies	143	0	0	0	0	0	0	0	0	0	0	0	0	0	0	30	0	0	0	0	0	0	0	0	55	0	0	0	0	0	0	0	0	58	0	0	0	0	0
Arthropoda	Insecta	Lepidoptera	Blastobasidae			Blastobasidae sp.	a scavenger moth	143	0	0	0	0	0	0	0	0	0	0	0	0	0	0	0	0	0	0	0	0	0	0	0	0	0	0	0	0	0	0	0	0	143	0	0	0	0	0
Arthropoda	Insecta	Diptera	Tabanidae			Tabanidae sp.	a horse fly	143	0	0	0	0	0	0	0	0	0	0	0	0	0	97	0	0	0	0	0	0	0	0	0	0	0	0	0	0	0	0	0	0	46	0	0	0	0	0
Arthropoda	Euchelicerata	Trombidiformes	Johnstonianidae			Johnstonianidae sp.	Velvet Mites	142	0	0	0	48	0	0	0	0	0	0	32	0	0	0	0	29	0	0	3	0	30	0	0	0	0	0	0	0	0	0	0	0	0	0	0	0	0	0
Arthropoda	Insecta	Diptera	Ephydridae	Nostima	Nostima picta	Nostima picta	a shore fly	142	0	0	0	0	0	0	0	0	0	0	0	142	0	0	0	0	0	0	0	0	0	0	0	0	0	0	0	0	0	0	0	0	0	0	0	0	0	0
Arthropoda	Insecta	Diptera	Tachinidae	Oswaldia	Oswaldia anorbitalis	Oswaldia anorbitalis	Bristle Fly	142	0	0	0	0	0	0	0	0	0	0	0	0	0	26	0	35	0	0	0	0	0	0	0	0	0	0	0	0	0	0	0	0	0	81	0	0	0	0
Arthropoda	Insecta	Diptera	Psychodidae	Pneumia		Pneumia sp.	Moth Flies	142	0	0	0	0	0	0	0	0	0	0	0	0	0	0	0	0	0	96	0	0	0	46	0	0	0	0	0	0	0	0	0	0	0	0	0	0	0	0
Arthropoda	Insecta	Diptera	Chloropidae	Elachiptera	Elachiptera penita	Elachiptera penita	a chloropid fly	141	0	0	0	0	0	0	0	0	0	0	0	0	0	0	0	0	0	0	0	0	0	0	0	0	0	0	0	0	0	0	0	141	0	0	0	0	0	0
Arthropoda	Insecta	Hymenoptera	Tenthredinidae	Eriocampa	Eriocampa ovata	Eriocampa ovata	Woolly Alder Sawfly	141	0	0	0	25	0	0	0	0	0	0	0	0	0	0	0	82	0	0	0	3	28	0	0	0	0	0	0	3	0	0	0	0	0	0	0	0	0	0
Arthropoda	Insecta	Diptera	Chironomidae	Gymnometriocnemus		Gymnometriocnemus sp.	Non-biting Midges	141	0	0	0	0	0	0	0	14	0	15	0	0	97	0	0	0	0	0	0	0	0	15	0	0	0	0	0	0	0	0	0	0	0	0	0	0	0	0
Arthropoda	Insecta	Diptera	Chloropidae	Eribolus		Eribolus sp.	Frit Flies	140	0	0	0	0	0	0	0	0	0	0	0	34	0	0	0	0	0	0	32	0	0	0	0	0	0	0	0	0	0	0	0	0	0	0	0	0	0	74
Arthropoda	Insecta	Lepidoptera	Geometridae	Eutrapela	Eutrapela clemataria	Eutrapela clemataria	Curve-toothed Geometer Moth	140	0	22	0	8	0	0	0	0	0	8	0	0	0	0	0	0	11	0	0	0	0	0	7	84	0	0	0	0	0	0	0	0	0	0	0	0	0	0
Arthropoda	Euchelicerata	Araneae	Linyphiidae	Helophora	Helophora insignis	Helophora insignis	Marked Sheet-web Weaver	140	0	0	0	0	0	0	0	0	0	0	0	0	0	43	0	97	0	0	0	0	0	0	0	0	0	0	0	0	0	0	0	0	0	0	0	0	0	0
Arthropoda	Euchelicerata	Mesostigmata	Parasitidae			Parasitidae sp.	Beetle Mites	139	0	0	0	0	0	0	0	0	0	0	0	0	0	8	0	0	0	3	0	0	0	0	0	0	0	0	0	0	0	128	0	0	0	0	0	0	0	0
Arthropoda	Insecta	Neuroptera	Sisyridae	Sisyra		Sisyra sp.	Spongilla Lacewings	139	0	0	0	0	0	4	0	31	0	0	0	0	0	0	0	0	0	0	0	0	0	44	0	0	0	0	0	0	0	0	60	0	0	0	0	0	0	0
Arthropoda	Insecta	Coleoptera	Staphylinidae	Tachinus	Tachinus limbatus	Tachinus limbatus	Edged Crab-like Rove Beetle	139	0	0	0	0	0	0	0	0	0	0	0	0	139	0	0	0	0	0	0	0	0	0	0	0	0	0	0	0	0	0	0	0	0	0	0	0	0	0
Arthropoda	Insecta	Diptera	Agromyzidae	Cerodontha	Cerodontha longipennis	Cerodontha longipennis	Leaf Miner Fly	138	0	0	0	58	29	0	0	0	0	0	0	0	0	0	0	0	0	0	0	0	0	28	0	0	14	0	0	0	0	0	0	0	0	0	9	0	0	0
Arthropoda	Insecta	Diptera	Tipulidae	Nephrotoma	Nephrotoma alterna	Nephrotoma alterna	Tiger Crane Fly	137	0	0	0	0	0	0	0	0	0	0	27	0	102	0	0	0	0	0	0	0	0	0	0	0	0	0	0	0	8	0	0	0	0	0	0	0	0	0
Arthropoda	Euchelicerata	Sarcoptiformes	Oppiidae	Oppiella		Oppiella sp.	Oribatid Mites	137	0	0	0	0	0	0	0	0	0	0	0	0	0	137	0	0	0	0	0	0	0	0	0	0	0	0	0	0	0	0	0	0	0	0	0	0	0	0
Arthropoda	Insecta	Hymenoptera	Braconidae	Atanycolus		Atanycolus sp.	a braconid wasp	136	0	0	0	0	0	0	0	0	0	136	0	0	0	0	0	0	0	0	0	0	0	0	0	0	0	0	0	0	0	0	0	0	0	0	0	0	0	0
Arthropoda	Insecta	Orthoptera	Acrididae	Chortophaga		Chortophaga sp.	Band-winged Grasshoppers	136	0	0	0	0	0	0	0	0	0	0	0	0	0	0	0	0	0	0	0	0	0	0	0	0	0	0	0	0	0	0	136	0	0	0	0	0	0	0
Arthropoda	Insecta	Coleoptera	Staphylinidae	Erichsonius	Erichsonius parcus	Erichsonius parcus	Brown Rove Beetle	136	0	0	0	0	0	0	0	0	0	0	0	0	0	11	0	0	0	0	125	0	0	0	0	0	0	0	0	0	0	0	0	0	0	0	0	0	0	0
Arthropoda	Insecta	Coleoptera	Staphylinidae	Homaeotarsus	Homaeotarsus cribratus	Homaeotarsus cribratus	Sieve Tomcat Rove Beetle	136	0	0	0	0	0	0	0	0	0	0	0	0	0	0	0	0	0	0	0	0	0	0	0	0	0	0	0	0	0	0	0	0	0	0	0	0	0	136
Arthropoda	Euchelicerata	Trombidiformes	Smarididae			Smarididae sp.	a long-legged velvet mite	136	0	0	0	0	0	0	0	0	0	0	0	0	4	0	0	0	0	0	0	0	0	0	0	0	0	0	13	0	0	0	0	119	0	0	0	0	0	0
Arthropoda	Insecta	Diptera	Tachinidae	Gymnoclytia		Gymnoclytia sp.	Bristle Flies	135	0	0	0	0	0	0	0	0	0	0	49	0	0	0	0	0	0	0	6	0	0	0	0	0	0	80	0	0	0	0	0	0	0	0	0	0	0	0
Arthropoda	Insecta	Trichoptera	Leptoceridae	Oecetis	Oecetis inconspicua	Oecetis inconspicua	Inconspicuous Long-horned Caddisfly	135	0	0	0	0	0	0	0	0	0	0	0	0	0	0	0	0	0	0	0	0	0	0	0	0	84	0	0	0	0	0	0	0	0	51	0	0	0	0
Arthropoda	Insecta	Diptera	Simuliidae	Simulium	Simulium bracteatum	Simulium bracteatum	Bracted Black Fly	135	112	0	0	0	0	0	0	0	0	0	0	0	0	0	0	0	0	16	0	0	0	0	0	7	0	0	0	0	0	0	0	0	0	0	0	0	0	0
Arthropoda	Insecta	Lepidoptera	Crambidae	Anania	Anania funebris	Anania funebris	White-spotted Sable Moth	134	0	0	0	0	0	0	0	0	0	0	0	0	0	0	0	0	0	0	0	0	0	0	0	0	0	0	0	134	0	0	0	0	0	0	0	0	0	0
Arthropoda	Insecta	Hymenoptera	Apidae	Apis	Apis mellifera	Apis mellifera	European Honey Bee	134	0	0	0	0	16	0	20	0	0	0	0	0	0	0	11	0	0	0	0	0	0	0	0	18	0	27	0	34	0	8	0	0	0	0	0	0	0	0
Arthropoda	Insecta	Odonata	Calopterygidae	Calopteryx	Calopteryx maculata	Calopteryx maculata	Ebony Jewelwing	134	0	0	28	46	0	4	0	0	0	0	0	0	0	0	0	3	0	0	0	3	0	0	0	50	0	0	0	0	0	0	0	0	0	0	0	0	0	0
Arthropoda	Insecta	Coleoptera	Staphylinidae	Lathrobium	Lathrobium armatum	Lathrobium armatum	Armed Tomcat Rove Beetle	134	0	0	0	0	0	0	0	0	0	0	0	36	0	0	0	0	0	0	22	0	0	0	0	0	0	0	0	0	0	0	0	0	76	0	0	0	0	0
Arthropoda	Insecta	Diptera	Ephydridae	Notiphila	Notiphila pallidipalpis	Notiphila pallidipalpis	a shore fly	134	0	0	0	100	0	0	0	0	0	0	0	0	0	0	0	0	0	0	0	0	0	0	0	0	0	0	0	0	0	0	0	0	0	0	0	0	34	0
Arthropoda	Insecta	Diptera	Sphaeroceridae	Rachispoda	Rachispoda richardsi	Rachispoda richardsi	a lesser dung fly	134	0	0	0	0	0	0	0	0	134	0	0	0	0	0	0	0	0	0	0	0	0	0	0	0	0	0	0	0	0	0	0	0	0	0	0	0	0	0
Arthropoda	Insecta	Lepidoptera	Erebidae	Spilosoma	Spilosoma latipennis	Spilosoma latipennis	Pink-legged Tiger Moth	134	0	0	0	0	4	0	116	0	0	0	0	0	0	0	7	0	0	0	0	0	0	0	0	7	0	0	0	0	0	0	0	0	0	0	0	0	0	0
Arthropoda	Insecta	Hemiptera	Aphididae	Capitophorus	Capitophorus elaeagni	Capitophorus elaeagni	Common Oleaster Aphid	133	0	0	0	4	0	0	0	0	0	0	25	63	8	0	0	0	0	7	6	0	0	0	0	0	0	0	0	0	0	0	0	0	0	0	0	20	0	0
Arthropoda	Insecta	Diptera	Asilidae	Cerotainia	Cerotainia macrocera	Cerotainia macrocera	a robber fly	133	0	0	0	0	0	0	0	0	0	0	0	0	0	0	0	0	0	0	0	0	0	0	0	0	0	0	0	0	0	0	0	0	0	0	0	0	0	133
Arthropoda	Insecta	Diptera	Chironomidae	Chironomus	Chironomus staegeri	Chironomus staegeri	Non-biting Midge	133	0	0	0	0	0	0	0	0	0	0	3	0	0	0	7	0	0	0	0	0	0	0	0	13	50	0	0	0	0	0	0	60	0	0	0	0	0	0
Arthropoda	Insecta	Diptera	Muscidae	Coenosia	Coenosia imperator	Coenosia imperator	Tiger Fly	133	0	0	0	0	0	0	0	0	12	0	0	0	0	35	0	0	0	0	23	0	0	0	0	0	0	0	0	0	0	0	0	0	0	0	0	0	0	63
Arthropoda	Insecta	Diptera	Sciomyzidae	Tetanocera	Tetanocera plebeja	Tetanocera plebeja	Marsh Fly	133	0	0	0	0	0	0	0	19	0	0	10	46	0	0	0	0	0	0	10	0	0	0	0	0	0	16	27	0	0	0	0	0	0	0	0	0	0	5
Arthropoda	Insecta	Hemiptera	Aphrophoridae	Aphrophora		Aphrophora sp.	a typical spittlebug	132	0	39	0	0	0	0	0	0	0	0	0	0	0	34	32	0	0	0	0	0	0	0	6	21	0	0	0	0	0	0	0	0	0	0	0	0	0	0
Arthropoda	Insecta	Lepidoptera	Geometridae	Heterophleps	Heterophleps refusaria	Heterophleps refusaria	Three-patched Bigwing Moth	132	0	0	0	0	0	0	0	0	0	59	73	0	0	0	0	0	0	0	0	0	0	0	0	0	0	0	0	0	0	0	0	0	0	0	0	0	0	0
Arthropoda	Insecta	Lepidoptera	Noctuidae	Neoligia	Neoligia exhausta	Neoligia exhausta	Exhausted Brocade Moth	132	0	0	0	0	0	0	0	0	0	0	0	0	0	0	0	0	0	0	0	0	0	0	0	0	0	0	0	0	0	0	0	0	0	0	0	0	132	0
Arthropoda	Insecta	Orthoptera	Tettigoniidae	Orchelimum		Orchelimum sp.	a greater meadow katydid	132	0	0	0	0	0	0	0	0	0	0	0	0	0	0	0	0	0	0	0	0	132	0	0	0	0	0	0	0	0	0	0	0	0	0	0	0	0	0
Arthropoda	Insecta	Lepidoptera	Papilionidae	Papilio	Papilio canadensis	Papilio canadensis	Canadian Tiger Swallowtail	132	0	0	0	0	0	0	0	0	0	0	0	0	0	89	0	0	0	0	0	0	0	0	0	0	0	43	0	0	0	0	0	0	0	0	0	0	0	0
Arthropoda	Insecta	Plecoptera	Capniidae	Paracapnia	Paracapnia angulata	Paracapnia angulata	Angulate Snowfly	132	0	0	0	0	0	0	132	0	0	0	0	0	0	0	0	0	0	0	0	0	0	0	0	0	0	0	0	0	0	0	0	0	0	0	0	0	0	0
Arthropoda	Insecta	Lepidoptera	Crambidae	Neodactria	Neodactria luteolellus	Neodactria luteolellus	Mottled Grass-veneer Moth	131	0	0	0	0	0	0	0	0	0	0	0	0	93	0	0	0	0	0	38	0	0	0	0	0	0	0	0	0	0	0	0	0	0	0	0	0	0	0
Arthropoda	Insecta	Diptera	Ephydridae	Parydra	Parydra alpina	Parydra alpina	Shore Fly	131	0	0	0	0	0	0	0	0	0	0	0	0	0	0	0	0	0	0	0	0	0	0	0	0	0	0	0	0	0	0	0	0	0	0	0	131	0	0
Arthropoda	Insecta	Lepidoptera	Noctuidae	Apamea	Apamea vulgaris	Apamea vulgaris	Common Apamea Moth	130	0	0	0	0	0	0	0	0	0	0	0	130	0	0	0	0	0	0	0	0	0	0	0	0	0	0	0	0	0	0	0	0	0	0	0	0	0	0
Arthropoda	Insecta	Hymenoptera	Braconidae	Aphidius	Aphidius ervi	Aphidius ervi	an aphid mummy wasp	130	0	0	0	0	0	0	0	0	0	0	0	0	0	0	66	0	0	0	0	0	0	0	0	64	0	0	0	0	0	0	0	0	0	0	0	0	0	0
Arthropoda	Insecta	Diptera	Diastatidae	Diastata		Diastata sp.	a fly	130	0	0	0	0	0	0	0	0	0	0	0	18	0	58	0	0	0	0	17	0	0	0	0	0	0	0	0	0	0	0	0	0	0	0	0	0	0	37
Arthropoda	Insecta	Diptera	Chloropidae	Gaurax	Gaurax pseudostigma	Gaurax pseudostigma	Frit Fly	130	0	0	0	0	0	0	0	0	0	0	0	130	0	0	0	0	0	0	0	0	0	0	0	0	0	0	0	0	0	0	0	0	0	0	0	0	0	0
Arthropoda	Insecta	Hymenoptera	Vespidae	Polistes		Polistes sp.	Umbrella Paper Wasps	129	0	0	0	67	0	0	0	0	0	0	0	6	0	8	0	0	48	0	0	0	0	0	0	0	0	0	0	0	0	0	0	0	0	0	0	0	0	0
Arthropoda	Insecta	Lepidoptera	Tortricidae	Acleris	Acleris busckana	Acleris busckana	a tortricid moth	128	0	0	0	0	0	0	0	0	0	0	0	0	0	0	0	0	0	0	0	0	0	0	0	0	0	128	0	0	0	0	0	0	0	0	0	0	0	0
Arthropoda	Insecta	Hemiptera	Aphididae	Carolinaia		Carolinaia sp.	Carolinaia Aphids	128	0	0	0	0	0	0	0	0	0	8	25	35	0	6	0	0	0	0	0	0	0	0	42	0	0	0	0	0	0	12	0	0	0	0	0	0	0	0
Arthropoda	Insecta	Coleoptera	Dytiscidae	Ilybius	Ilybius ignarus	Ilybius ignarus	Ignorant Predaceous Diving Beetle	128	0	0	0	9	0	0	0	0	52	0	0	9	0	0	0	0	0	0	0	0	0	0	0	0	0	0	26	32	0	0	0	0	0	0	0	0	0	0
Arthropoda	Insecta	Lepidoptera	Momphidae			Momphidae sp.	a momphid moth	128	0	0	0	128	0	0	0	0	0	0	0	0	0	0	0	0	0	0	0	0	0	0	0	0	0	0	0	0	0	0	0	0	0	0	0	0	0	0
Arthropoda	Insecta	Diptera	Ephydridae	Notiphila	Notiphila solita	Notiphila solita	a shore fly	128	0	0	0	0	0	0	0	0	128	0	0	0	0	0	0	0	0	0	0	0	0	0	0	0	0	0	0	0	0	0	0	0	0	0	0	0	0	0
Arthropoda	Insecta	Diptera	Tabanidae	Chrysops	Chrysops shermani	Chrysops shermani	Sherman's Deer Fly	127	0	0	0	0	0	0	0	0	0	0	0	0	0	0	0	0	0	0	0	0	0	49	0	0	0	0	0	0	0	0	0	0	0	78	0	0	0	0
Arthropoda	Insecta	Lepidoptera	Erebidae	Macrochilo	Macrochilo louisiana	Macrochilo louisiana	Louisiana Owlet Moth	127	0	0	0	0	0	0	0	0	0	0	0	127	0	0	0	0	0	0	0	0	0	0	0	0	0	0	0	0	0	0	0	0	0	0	0	0	0	0
Arthropoda	Insecta	Diptera	Ceratopogonidae	Forcipomyia	Forcipomyia acidicola	Forcipomyia acidicola	a biting midge	126	0	0	0	0	0	0	0	0	0	0	0	0	0	16	0	0	0	0	110	0	0	0	0	0	0	0	0	0	0	0	0	0	0	0	0	0	0	0
Arthropoda	Insecta	Diptera	Chironomidae	Orthocladius	Orthocladius dorenus	Orthocladius dorenus	Non-biting Midge	126	0	0	13	0	0	0	0	0	0	31	0	0	0	0	0	0	0	77	0	5	0	0	0	0	0	0	0	0	0	0	0	0	0	0	0	0	0	0
Arthropoda	Insecta	Diptera	Culicidae	Psorophora	Psorophora ciliata	Psorophora ciliata	Large Gold-striped Mosquito	126	0	0	0	0	0	0	0	0	0	0	52	0	51	0	0	0	0	0	23	0	0	0	0	0	0	0	0	0	0	0	0	0	0	0	0	0	0	0
Arthropoda	Insecta	Diptera	Sphaeroceridae	Coproica	Coproica acutangula	Coproica acutangula	a lesser dung fly	125	0	0	0	0	0	0	0	0	0	0	0	0	0	0	0	0	0	0	0	0	0	0	0	0	0	125	0	0	0	0	0	0	0	0	0	0	0	0
Arthropoda	Insecta	Diptera	Limoniidae	Limnophila	Limnophila poetica	Limnophila poetica	Limoniid Crane Fly	125	0	0	0	0	0	0	0	0	0	0	0	0	0	0	0	0	0	0	80	0	0	0	0	0	0	0	0	0	0	0	0	0	0	0	0	0	45	0
Arthropoda	Insecta	Lepidoptera	Tortricidae	Platynota	Platynota exasperatana	Platynota exasperatana	Exasperating Platynota Moth	125	0	0	0	0	0	0	0	0	0	0	0	0	0	0	0	0	0	0	0	0	0	0	85	0	0	0	0	0	0	0	0	0	40	0	0	0	0	0
Arthropoda	Maxillopoda	Cyclopoida	Cyclopidae	Acanthocyclops		Acanthocyclops sp.	a cyclopoid copepod	124	0	0	0	0	0	0	0	0	0	0	0	0	0	0	38	0	0	0	0	0	0	0	0	76	0	0	10	0	0	0	0	0	0	0	0	0	0	0
Arthropoda	Insecta	Hemiptera	Reduviidae	Empicoris	Empicoris errabundus	Empicoris errabundus	an assassin bug	124	0	0	0	0	0	0	0	0	0	0	0	0	0	0	0	111	0	0	0	0	13	0	0	0	0	0	0	0	0	0	0	0	0	0	0	0	0	0
Arthropoda	Insecta	Diptera	Muscidae	Limnophora	Limnophora narona	Limnophora narona	a muscid fly	124	0	0	0	0	0	0	0	0	0	0	124	0	0	0	0	0	0	0	0	0	0	0	0	0	0	0	0	0	0	0	0	0	0	0	0	0	0	0
Arthropoda	Insecta	Coleoptera	Lycidae	Plateros	Plateros bispiculatus	Plateros bispiculatus	Bespectacled Net-winged Beetle	124	0	124	0	0	0	0	0	0	0	0	0	0	0	0	0	0	0	0	0	0	0	0	0	0	0	0	0	0	0	0	0	0	0	0	0	0	0	0
Arthropoda	Insecta	Diptera	Syrphidae	Cheilosia	Cheilosia latrans	Cheilosia latrans	Steely Blacklet Fly	123	0	0	0	0	0	0	0	0	0	16	0	0	0	0	0	0	0	0	0	0	0	0	0	0	0	0	0	0	0	107	0	0	0	0	0	0	0	0
Arthropoda	Insecta	Diptera	Chironomidae	Corynoneura	Corynoneura arctica	Corynoneura arctica	Non-biting Midge	123	0	0	0	123	0	0	0	0	0	0	0	0	0	0	0	0	0	0	0	0	0	0	0	0	0	0	0	0	0	0	0	0	0	0	0	0	0	0
Arthropoda	Insecta	Lepidoptera	Notodontidae	Lochmaeus	Lochmaeus bilineata	Lochmaeus bilineata	Double-lined Prominent Moth	123	0	0	0	0	0	0	0	0	0	0	46	0	0	0	0	0	0	0	0	0	0	0	0	0	0	0	0	77	0	0	0	0	0	0	0	0	0	0
Arthropoda	Insecta	Diptera	Chironomidae	Polypedilum	Polypedilum simulans	Polypedilum simulans	Non-biting Midge	123	0	0	58	0	0	0	0	0	0	0	0	0	52	0	0	0	0	0	13	0	0	0	0	0	0	0	0	0	0	0	0	0	0	0	0	0	0	0
Arthropoda	Euchelicerata	Mesostigmata	Ascidae	Proctolaelaps		Proctolaelaps sp.	Mesostig Mites	123	0	0	0	0	0	0	0	0	97	0	0	0	0	0	0	0	0	0	0	0	0	0	0	0	26	0	0	0	0	0	0	0	0	0	0	0	0	0
Arthropoda	Insecta	Diptera	Empididae	Roederiodes	Roederiodes junctus	Roederiodes junctus	Dagger Fly	123	0	0	22	38	0	0	0	0	0	0	0	0	0	0	0	0	0	0	0	54	0	9	0	0	0	0	0	0	0	0	0	0	0	0	0	0	0	0
Arthropoda	Insecta	Diptera	Agromyzidae	Cerodontha	Cerodontha angulata	Cerodontha angulata	a leaf miner fly	122	0	0	0	0	0	0	0	0	122	0	0	0	0	0	0	0	0	0	0	0	0	0	0	0	0	0	0	0	0	0	0	0	0	0	0	0	0	0
Arthropoda	Insecta	Diptera	Anthomyiidae	Delia		Delia sp.	a root-maggot fly	121	0	0	0	0	0	0	0	0	0	0	0	16	0	0	0	0	0	0	14	0	0	0	0	0	0	51	0	0	31	0	0	0	0	0	0	0	0	9
Arthropoda	Collembola	Entomobryomorpha	Entomobryidae	Entomobrya	Entomobrya unostrigata	Entomobrya unostrigata	Cotton Springtail	121	0	0	0	0	0	0	0	47	0	27	0	47	0	0	0	0	0	0	0	0	0	0	0	0	0	0	0	0	0	0	0	0	0	0	0	0	0	0
Arthropoda	Branchiopoda	Diplostraca	Chydoridae	Picripleuroxus	Picripleuroxus straminius	Picripleuroxus straminius	Anomopod Water Flea	121	0	0	0	0	0	0	0	0	0	0	0	0	0	0	0	0	0	0	0	0	0	0	0	84	3	0	0	0	0	0	0	0	0	34	0	0	0	0
Arthropoda	Insecta	Hymenoptera	Ichneumonidae	Casinaria		Casinaria sp.	Ichneumonid Wasps	120	0	0	0	0	0	0	0	0	0	0	0	0	0	0	0	0	0	0	0	0	0	0	19	0	0	0	0	0	0	0	0	0	0	0	0	101	0	0
Arthropoda	Insecta	Lepidoptera	Erebidae	Hypenodes	Hypenodes caducus	Hypenodes caducus	Large Hypenodes	120	0	0	0	0	0	0	0	0	0	0	0	0	0	0	0	0	0	0	27	0	0	0	0	0	0	0	0	0	0	0	0	0	0	0	0	0	0	93
Arthropoda	Insecta	Hymenoptera	Ichneumonidae			Ichneumonidae sp.	Ichneumonid Wasps	120	0	0	0	0	0	0	0	0	0	6	0	0	4	0	0	0	0	0	0	17	0	0	7	0	0	0	0	0	0	86	0	0	0	0	0	0	0	0
Arthropoda	Insecta	Diptera	Cecidomyiidae	Lestodiplosis		Lestodiplosis sp.	Mushroom Cecid	120	0	0	0	0	0	0	0	9	0	0	0	45	0	13	0	0	0	0	19	0	0	0	16	0	0	0	0	0	0	0	0	0	0	0	0	0	0	18
Arthropoda	Collembola	Poduromorpha	Neanuridae	Micranurida		Micranurida sp.	a springtail	120	0	0	0	12	0	0	0	0	0	0	0	0	0	15	0	0	8	0	85	0	0	0	0	0	0	0	0	0	0	0	0	0	0	0	0	0	0	0
Arthropoda	Euchelicerata	Mesostigmata	Veigaiidae	Veigaia	Veigaia nemorensis	Veigaia nemorensis	Mesostig Mite	120	0	0	0	0	0	0	0	0	0	0	0	13	0	80	0	0	0	0	27	0	0	0	0	0	0	0	0	0	0	0	0	0	0	0	0	0	0	0
Arthropoda	Insecta	Diptera	Agromyzidae	Agromyza	Agromyza facilis	Agromyza facilis	a leaf miner fly	119	0	0	0	0	0	0	0	0	0	0	0	0	0	0	0	0	0	0	0	0	0	0	0	119	0	0	0	0	0	0	0	0	0	0	0	0	0	0
Arthropoda	Insecta	Lepidoptera	Erebidae	Hypena	Hypena palparia	Hypena palparia	Mottled Bomolocha Moth	119	0	0	0	0	0	0	0	0	0	0	0	0	0	27	0	55	0	0	0	0	37	0	0	0	0	0	0	0	0	0	0	0	0	0	0	0	0	0
Arthropoda	Insecta	Coleoptera	Chrysomelidae	Phyllobrotica	Phyllobrotica decorata	Phyllobrotica decorata	Decorated Leaf Beetle	119	0	0	0	0	0	0	0	0	0	0	0	0	0	0	0	0	0	0	10	0	0	0	0	0	0	0	0	0	0	0	0	0	0	0	0	0	0	109
Arthropoda	Euchelicerata	Sarcoptiformes	Suctobelbidae	Allosuctobelba	Allosuctobelba obtusa	Allosuctobelba obtusa	Oribatid Mite	118	0	0	0	0	0	0	0	0	0	0	0	0	0	0	0	0	0	0	60	58	0	0	0	0	0	0	0	0	0	0	0	0	0	0	0	0	0	0
Arthropoda	Insecta	Diptera	Chaoboridae	Chaoborus	Chaoborus albipes	Chaoborus albipes	a phantom midge	118	0	0	0	0	0	0	0	0	0	0	0	33	0	0	0	85	0	0	0	0	0	0	0	0	0	0	0	0	0	0	0	0	0	0	0	0	0	0
Arthropoda	Insecta	Diptera	Mycetophilidae	Exechia	Exechia nigroscutellata	Exechia nigroscutellata	Fungus Gnat	118	0	0	0	0	0	0	0	0	0	0	0	0	0	102	0	0	0	0	16	0	0	0	0	0	0	0	0	0	0	0	0	0	0	0	0	0	0	0
Arthropoda	Insecta	Coleoptera	Curculionidae	Larinus	Larinus obtusus	Larinus obtusus	Blunt Knapweed Flower Weevil	118	0	0	0	0	0	0	0	0	0	0	93	0	0	0	0	0	0	0	0	0	0	0	0	0	0	0	0	0	25	0	0	0	0	0	0	0	0	0
Arthropoda	Insecta	Diptera	Sciomyzidae	Poecilographa	Poecilographa decora	Poecilographa decora	a marsh fly	118	0	0	0	0	0	0	0	0	0	0	0	0	0	0	0	0	0	0	0	0	0	0	0	0	0	0	0	118	0	0	0	0	0	0	0	0	0	0
Arthropoda	Insecta	Diptera	Dolichopodidae	Gymnopternus	Gymnopternus humilis	Gymnopternus humilis	Longlegged Fly	117	0	0	0	0	0	0	0	0	0	0	0	0	0	44	0	0	0	0	0	0	0	0	0	0	0	73	0	0	0	0	0	0	0	0	0	0	0	0
Arthropoda	Insecta	Lepidoptera	Erebidae	Orgyia	Orgyia antiqua	Orgyia antiqua	Rusty Tussock Moth	117	0	0	0	34	0	0	83	0	0	0	0	0	0	0	0	0	0	0	0	0	0	0	0	0	0	0	0	0	0	0	0	0	0	0	0	0	0	0
Arthropoda	Insecta	Lepidoptera	Noctuidae	Acronicta	Acronicta retardata	Acronicta retardata	Retarded Dagger Moth	116	0	0	0	0	0	0	0	0	0	0	0	0	0	0	23	0	0	0	0	0	0	0	0	17	0	0	0	76	0	0	0	0	0	0	0	0	0	0
Arthropoda	Insecta	Diptera	Tachinidae	Archytas		Archytas sp.	Bristle Flies	116	0	0	0	0	0	0	0	0	0	0	0	0	0	0	0	0	0	0	0	0	0	0	0	0	0	0	0	0	0	0	0	0	116	0	0	0	0	0
Arthropoda	Euchelicerata	Trombidiformes	Limnesiidae			Limnesiidae sp.	Water Mites	116	0	0	0	9	0	0	0	0	0	0	0	0	0	0	0	0	0	0	0	0	0	8	0	50	0	0	0	0	0	0	0	0	0	0	0	0	0	49
Arthropoda	Euchelicerata	Araneae	Linyphiidae			Linyphiidae sp.	Sheetweb and Dwarf Spiders	116	0	0	0	0	0	0	0	0	0	0	0	108	0	0	0	0	0	0	0	0	0	0	0	0	0	0	0	0	0	0	0	0	8	0	0	0	0	0
Arthropoda	Insecta	Ephemeroptera	Heptageniidae	Maccaffertium	Maccaffertium exiguum	Maccaffertium exiguum	Meager Flat-headed Mayfly	116	0	0	21	0	0	0	0	46	0	0	0	0	0	0	0	0	0	0	0	49	0	0	0	0	0	0	0	0	0	0	0	0	0	0	0	0	0	0
Arthropoda	Insecta	Lepidoptera	Geometridae	Trichodezia	Trichodezia albovittata	Trichodezia albovittata	White-striped Black Moth	116	0	0	0	11	30	0	0	0	0	28	0	34	0	0	0	0	13	0	0	0	0	0	0	0	0	0	0	0	0	0	0	0	0	0	0	0	0	0
Arthropoda	Insecta	Diptera	Limoniidae	Ormosia	Ormosia affinis	Ormosia affinis	a cranefly	115	0	0	0	0	0	0	0	0	0	0	0	84	0	0	0	0	0	0	16	0	0	0	0	0	0	0	0	0	0	0	0	0	0	0	0	0	0	15
Arthropoda	Insecta	Diptera	Chironomidae	Potthastia		Potthastia sp.	a non-biting midge	115	0	0	0	115	0	0	0	0	0	0	0	0	0	0	0	0	0	0	0	0	0	0	0	0	0	0	0	0	0	0	0	0	0	0	0	0	0	0
Arthropoda	Insecta	Psocoptera	Lachesillidae	Lachesilla	Lachesilla forcepeta	Lachesilla forcepeta	a fateful barklouse	114	0	0	0	0	0	0	0	0	0	0	0	0	0	0	0	0	0	0	0	0	0	0	0	0	0	0	0	0	0	0	0	0	100	0	0	0	0	14
Arthropoda	Insecta	Coleoptera	Haliplidae	Peltodytes	Peltodytes edentulus	Peltodytes edentulus	Toothless Crawling Water Beetle	114	0	0	0	0	0	0	0	0	0	0	78	0	0	0	0	0	0	0	0	0	0	0	0	0	0	0	0	0	0	0	0	23	0	13	0	0	0	0
Arthropoda	Insecta	Diptera	Lauxaniidae	Poecilolycia		Poecilolycia sp.	Lauxaniid Flies	114	0	0	0	0	0	0	0	17	0	0	0	7	0	32	22	0	0	0	0	0	0	0	0	36	0	0	0	0	0	0	0	0	0	0	0	0	0	0
Arthropoda	Insecta	Diptera	Syrphidae	Rhingia	Rhingia nasica	Rhingia nasica	American Snout Fly	114	0	0	0	0	0	0	0	0	0	0	0	44	0	19	0	0	0	0	0	0	0	0	51	0	0	0	0	0	0	0	0	0	0	0	0	0	0	0
Arthropoda	Insecta	Lepidoptera	Nepticulidae	Stigmella	Stigmella saginella	Stigmella saginella	a pygmy leaf-mining moth	114	0	0	0	0	0	0	0	0	0	0	0	0	0	0	0	0	0	0	0	0	0	0	17	0	0	0	97	0	0	0	0	0	0	0	0	0	0	0
Arthropoda	Insecta	Lepidoptera	Erebidae	Caenurgina	Caenurgina crassiuscula	Caenurgina crassiuscula	Clover Looper Moth	113	0	0	0	78	0	0	0	0	0	0	0	0	0	0	0	0	0	0	0	35	0	0	0	0	0	0	0	0	0	0	0	0	0	0	0	0	0	0
Arthropoda	Euchelicerata	Araneae	Dictynidae	Emblyna	Emblyna roscida	Emblyna roscida	Long-spined Ribbon Meshweaver	113	0	0	0	0	0	0	0	0	0	0	0	0	0	0	0	0	0	0	0	113	0	0	0	0	0	0	0	0	0	0	0	0	0	0	0	0	0	0
Arthropoda	Insecta	Diptera	Sciaridae	Lycoriella		Lycoriella sp.	Dark-winged Fungus Gnats	113	0	0	0	5	0	0	0	0	0	0	0	0	0	41	0	0	0	0	0	0	0	0	0	0	0	0	0	0	0	67	0	0	0	0	0	0	0	0
Arthropoda	Insecta	Diptera	Drosophilidae	Chymomyza	Chymomyza amoena	Chymomyza amoena	a vinegar fly	112	0	0	0	0	0	0	0	0	0	0	0	32	0	0	0	0	0	0	0	0	0	0	0	0	0	0	0	0	0	80	0	0	0	0	0	0	0	0
Arthropoda	Insecta	Coleoptera	Tetratomidae	Hallomenus	Hallomenus serricornis	Hallomenus serricornis	Saw-toothed Polypore Fungus Beetle	112	0	0	0	0	0	0	0	0	0	0	0	0	0	0	0	0	0	0	0	0	0	0	0	112	0	0	0	0	0	0	0	0	0	0	0	0	0	0
Arthropoda	Insecta	Coleoptera	Cantharidae	Podabrus	Podabrus diadema	Podabrus diadema	Crowned Soldier Beetle	112	0	0	0	0	0	0	0	0	0	0	0	0	0	0	0	0	0	0	0	0	0	0	0	0	0	0	0	0	0	112	0	0	0	0	0	0	0	0
Arthropoda	Insecta	Thysanoptera	Thripidae	Thrips	Thrips tabaci	Thrips tabaci	Onion Thrips	112	0	0	0	0	0	0	3	0	0	0	0	0	0	0	0	0	0	0	59	0	0	0	0	0	0	0	0	0	0	0	0	0	0	0	0	0	0	50
Arthropoda	Insecta	Hymenoptera	Braconidae	Aleiodes		Aleiodes sp.	a common mummy wasp	111	0	80	0	0	0	0	0	0	0	0	0	0	0	0	0	0	0	0	0	0	0	0	0	0	0	0	0	0	3	0	28	0	0	0	0	0	0	0
Arthropoda	Insecta	Diptera	Muscidae	Helina	Helina evecta	Helina evecta	Muscid Fly	110	0	0	0	0	0	0	0	0	0	0	0	0	0	0	0	0	0	0	0	0	0	0	0	110	0	0	0	0	0	0	0	0	0	0	0	0	0	0
Arthropoda	Insecta	Mecoptera	Panorpidae	Panorpa	Panorpa claripennis	Panorpa claripennis	Clear-winged Scorpionfly	110	0	0	0	0	0	0	0	0	0	0	0	0	0	0	0	45	0	0	0	0	65	0	0	0	0	0	0	0	0	0	0	0	0	0	0	0	0	0
Arthropoda	Insecta	Diptera	Chironomidae	Polypedilum	Polypedilum pullum	Polypedilum pullum	a non-biting midge	110	0	0	0	0	0	0	0	0	0	0	0	0	0	0	0	110	0	0	0	0	0	0	0	0	0	0	0	0	0	0	0	0	0	0	0	0	0	0
Arthropoda	Insecta	Lepidoptera	Notodontidae	Schizura	Schizura unicornis	Schizura unicornis	Unicorn Caterpillar Moth	110	0	0	0	0	33	0	0	0	0	0	0	0	0	0	0	0	0	0	0	0	0	0	77	0	0	0	0	0	0	0	0	0	0	0	0	0	0	0
Arthropoda	Insecta	Diptera	Sepsidae	Sepsis	Sepsis punctum	Sepsis punctum	Black Scavenger Fly	110	0	0	0	33	0	0	0	0	0	30	0	0	0	21	0	0	0	0	0	0	0	0	0	0	0	20	0	0	0	0	0	0	0	0	0	0	0	6
Arthropoda	Insecta	Lepidoptera	Crambidae	Anageshna	Anageshna primordialis	Anageshna primordialis	Yellow-spotted Webworm Moth	109	0	0	0	0	0	0	0	0	26	0	0	44	0	22	0	0	0	0	6	0	0	0	0	0	0	0	0	0	0	0	0	0	11	0	0	0	0	0
Arthropoda	Insecta	Diptera	Syrphidae	Chalcosyrphus	Chalcosyrphus nemorum	Chalcosyrphus nemorum	Dusky-banded Leafwalker Fly	109	0	0	0	0	0	0	0	0	0	0	0	0	0	50	0	0	0	0	0	0	0	0	29	0	0	0	0	0	0	0	0	0	0	0	0	0	0	30
Arthropoda	Insecta	Diptera	Phoridae	Conicera		Conicera sp.	a scuttle fly	109	0	0	0	0	0	0	0	0	0	0	0	11	0	0	0	0	0	0	0	0	0	0	0	0	0	0	0	0	0	0	0	0	98	0	0	0	0	0
Arthropoda	Insecta	Diptera	Scathophagidae	Orthacheta		Orthacheta sp.	a dung fly	109	0	0	0	0	0	0	0	0	0	0	0	0	0	0	0	0	0	0	0	0	0	0	0	0	0	0	0	0	0	0	0	0	0	0	0	0	0	109
Arthropoda	Euchelicerata	Mesostigmata	Ascidae	Asca		Asca sp.	Mesostig Mites	108	0	0	0	0	0	5	0	0	0	0	0	0	0	16	0	0	0	0	18	0	0	0	0	0	0	0	0	0	0	69	0	0	0	0	0	0	0	0
Arthropoda	Insecta	Orthoptera	Gryllidae	Allonemobius	Allonemobius fasciatus	Allonemobius fasciatus	Striped Ground Cricket	107	0	0	0	0	0	0	0	0	0	0	0	0	23	6	0	0	0	0	44	34	0	0	0	0	0	0	0	0	0	0	0	0	0	0	0	0	0	0
Arthropoda	Insecta	Coleoptera	Staphylinidae	Bryoporus		Bryoporus sp.	Bryoporus Rove Beetle	107	0	0	0	0	0	0	0	0	66	0	0	0	0	0	0	0	0	0	0	0	0	0	0	0	0	0	0	0	0	0	0	0	0	0	0	0	0	41
Arthropoda	Insecta	Hemiptera	Mesoveliidae	Mesovelia	Mesovelia mulsanti	Mesovelia mulsanti	Mulsant's Water Treader	107	0	0	0	0	0	0	0	0	0	0	0	0	0	0	0	0	0	0	0	0	0	0	0	57	0	0	0	0	0	0	0	0	0	50	0	0	0	0
Arthropoda	Insecta	Hemiptera	Notonectidae			Notonectidae sp.	a backswimmer	107	0	0	0	0	0	0	0	0	0	0	0	0	0	0	0	0	0	0	0	0	0	107	0	0	0	0	0	0	0	0	0	0	0	0	0	0	0	0
Arthropoda	Insecta	Hemiptera	Aphididae	Pseudacaudella	Pseudacaudella rubida	Pseudacaudella rubida	Chilled-out Moss Aphid	107	0	0	0	0	5	0	0	0	0	0	0	0	0	0	0	0	0	0	0	0	0	0	0	0	0	11	0	67	0	6	0	0	0	0	0	18	0	0
Arthropoda	Insecta	Lepidoptera	Nepticulidae	Stigmella	Stigmella argentifasciella	Stigmella argentifasciella	Pygmy Leafmining Moth	107	0	0	0	0	0	0	0	0	0	0	0	0	0	0	0	0	0	0	0	0	0	0	0	0	0	0	0	0	0	107	0	0	0	0	0	0	0	0
Arthropoda	Insecta	Lepidoptera	Tortricidae	Acleris	Acleris semipurpurana	Acleris semipurpurana	Oak Leaftier Moth	106	0	0	0	0	0	0	0	0	0	0	0	0	0	0	0	0	0	0	0	0	0	0	0	0	0	0	106	0	0	0	0	0	0	0	0	0	0	0
Arthropoda	Euchelicerata	Araneae	Linyphiidae	Porrhomma	Porrhomma terrestre	Porrhomma terrestre	Terrestrial Wide-eyed Sheetweaver	106	0	0	0	0	0	0	0	0	0	0	0	106	0	0	0	0	0	0	0	0	0	0	0	0	0	0	0	0	0	0	0	0	0	0	0	0	0	0
Arthropoda	Insecta	Hymenoptera	Dryinidae			Dryinidae sp.	a pincer wasp	105	0	0	0	0	0	0	0	0	0	0	0	0	14	0	0	0	0	0	0	0	0	6	0	0	0	0	0	0	0	0	0	0	0	0	0	0	0	85
Arthropoda	Insecta	Lepidoptera	Noctuidae	Eremobina		Eremobina sp.	Cutworm Moths	105	0	0	0	54	0	0	0	0	0	0	0	28	0	0	0	0	5	0	0	0	0	0	0	0	0	0	0	0	0	0	0	0	18	0	0	0	0	0
Arthropoda	Insecta	Lepidoptera	Geometridae	Eulithis	Eulithis explanata	Eulithis explanata	White Eulithis Moth	105	0	0	0	0	0	0	0	0	0	0	0	0	0	0	0	0	0	0	0	0	0	0	0	0	0	0	0	0	0	0	0	0	0	0	0	105	0	0
Arthropoda	Insecta	Diptera	Anisopodidae	Mycetobia		Mycetobia sp.	a wood gnat	105	0	0	0	0	0	0	0	0	0	0	105	0	0	0	0	0	0	0	0	0	0	0	0	0	0	0	0	0	0	0	0	0	0	0	0	0	0	0
Arthropoda	Insecta	Diptera	Ephydridae	Notiphila	Notiphila pulchra	Notiphila pulchra	Shore Fly	105	0	0	0	0	0	0	0	0	0	0	0	105	0	0	0	0	0	0	0	0	0	0	0	0	0	0	0	0	0	0	0	0	0	0	0	0	0	0
Arthropoda	Euchelicerata	Trombidiformes	Tetranychidae			Tetranychidae sp.	Spider Mites	105	0	0	0	33	0	0	3	0	0	0	0	17	0	4	0	0	0	0	6	0	0	0	0	0	0	0	0	38	0	0	0	0	0	0	0	4	0	0
Arthropoda	Insecta	Coleoptera	Staphylinidae	Alisalia	Alisalia testacea	Alisalia testacea	Tiled Minute Rove Beetle	104	0	0	0	0	0	0	0	0	0	0	0	43	0	0	0	0	0	0	61	0	0	0	0	0	0	0	0	0	0	0	0	0	0	0	0	0	0	0
Arthropoda	Insecta	Plecoptera	Nemouridae	Amphinemura	Amphinemura delosa	Amphinemura delosa	Eastern Forestfly	104	0	0	0	0	0	0	0	0	104	0	0	0	0	0	0	0	0	0	0	0	0	0	0	0	0	0	0	0	0	0	0	0	0	0	0	0	0	0
Arthropoda	Insecta	Diptera	Chloropidae	Chlorops		Chlorops sp.	Grass Flies	104	0	0	0	0	0	0	0	0	0	0	0	0	0	0	0	0	0	0	0	77	0	0	0	0	0	0	0	0	0	0	0	0	0	0	0	0	0	27
Arthropoda	Insecta	Lepidoptera	Tortricidae	Olethreutes	Olethreutes appendiceum	Olethreutes appendiceum	Serviceberry Leafroller Moth	104	0	0	0	0	73	0	0	0	0	0	0	0	0	31	0	0	0	0	0	0	0	0	0	0	0	0	0	0	0	0	0	0	0	0	0	0	0	0
Arthropoda	Insecta	Diptera	Sarcophagidae	Blaesoxipha		Blaesoxipha sp.	a grasshopper maggot	103	0	0	0	0	0	0	0	0	0	0	0	0	0	0	0	0	0	0	0	103	0	0	0	0	0	0	0	0	0	0	0	0	0	0	0	0	0	0
Arthropoda	Insecta	Coleoptera	Scirtidae	Exneria	Exneria ruficollis	Exneria ruficollis	Red-necked Marsh Beetle	103	0	0	0	0	0	0	0	0	0	0	0	93	0	0	0	0	0	0	0	0	0	0	0	0	0	0	0	0	0	0	0	0	10	0	0	0	0	0
Arthropoda	Insecta	Diptera	Mycetophilidae	Mycomya		Mycomya sp.	Fungus Gnats	103	0	0	0	0	0	0	0	0	0	0	0	5	0	53	0	24	0	0	0	0	16	0	5	0	0	0	0	0	0	0	0	0	0	0	0	0	0	0
Arthropoda	Insecta	Coleoptera	Carabidae	Oxypselaphus	Oxypselaphus pusillus	Oxypselaphus pusillus	Insignificant Harp Ground Beetle	103	0	0	0	0	0	0	0	0	0	0	0	0	0	0	0	0	0	0	0	0	0	0	0	0	0	0	0	0	0	0	0	0	103	0	0	0	0	0
Arthropoda	Insecta	Diptera	Chloropidae	Rhopalopterum		Rhopalopterum sp.	Frit Flies	103	0	0	0	0	0	0	0	0	0	0	103	0	0	0	0	0	0	0	0	0	0	0	0	0	0	0	0	0	0	0	0	0	0	0	0	0	0	0
Arthropoda	Insecta	Diptera	Syrphidae	Syrphus	Syrphus rectus	Syrphus rectus	Yellow-Legged Flower Fly	103	0	0	0	0	0	0	0	0	0	0	0	45	0	0	0	0	0	0	0	0	0	0	0	0	0	0	0	0	0	58	0	0	0	0	0	0	0	0
Arthropoda	Insecta	Lepidoptera	Lasiocampidae	Tolype	Tolype laricis	Tolype laricis	Larch Tolype Moth	103	0	0	0	0	0	0	0	0	0	0	0	0	0	0	0	0	0	0	0	0	0	0	0	103	0	0	0	0	0	0	0	0	0	0	0	0	0	0
Arthropoda	Insecta	Coleoptera	Elateridae			Elateridae sp.	Click Beetles	102	0	102	0	0	0	0	0	0	0	0	0	0	0	0	0	0	0	0	0	0	0	0	0	0	0	0	0	0	0	0	0	0	0	0	0	0	0	0
Arthropoda	Insecta	Diptera	Muscidae	Pseudocoenosia		Pseudocoenosia sp.	a house fly	102	0	0	0	0	0	0	0	0	28	0	0	0	0	0	0	0	0	0	7	0	0	0	0	0	0	0	0	0	0	0	0	0	31	0	0	0	0	36
Arthropoda	Insecta	Coleoptera	Carabidae	Amphasia	Amphasia interstitialis	Amphasia interstitialis	Interstitial Harp Ground Beetle	101	0	9	0	0	0	0	0	0	20	0	0	0	0	0	0	0	0	0	0	0	0	0	4	0	0	0	68	0	0	0	0	0	0	0	0	0	0	0
Arthropoda	Insecta	Coleoptera	Chrysomelidae	Bassareus	Bassareus mammifer	Bassareus mammifer	Two-spotted Case-bearing Leaf Beetle	101	0	0	4	0	0	0	97	0	0	0	0	0	0	0	0	0	0	0	0	0	0	0	0	0	0	0	0	0	0	0	0	0	0	0	0	0	0	0
Arthropoda	Insecta	Coleoptera	Lampyridae	Photinus	Photinus indictus	Photinus indictus	Small-eyed Firefly	101	3	0	0	0	0	0	0	7	0	38	0	0	53	0	0	0	0	0	0	0	0	0	0	0	0	0	0	0	0	0	0	0	0	0	0	0	0	0
Arthropoda	Insecta	Hemiptera	Aphididae	Uroleucon		Uroleucon sp.	Large Daisy Aphids	101	0	0	0	0	0	0	0	0	0	0	0	24	0	0	0	0	0	0	0	0	0	0	0	0	0	0	0	0	0	64	0	0	0	0	0	0	0	13
Arthropoda	Insecta	Diptera	Dolichopodidae	Campsicnemus	Campsicnemus hirtipes	Campsicnemus hirtipes	a long-legged fly	100	0	0	0	37	0	0	0	0	0	0	0	0	0	0	0	0	0	0	0	63	0	0	0	0	0	0	0	0	0	0	0	0	0	0	0	0	0	0
Arthropoda	Insecta	Diptera	Anthomyiidae	Eutrichota	Eutrichota lipsia	Eutrichota lipsia	a short-horned fly	100	0	0	0	0	0	0	0	0	0	0	0	100	0	0	0	0	0	0	0	0	0	0	0	0	0	0	0	0	0	0	0	0	0	0	0	0	0	0
Arthropoda	Euchelicerata	Araneae	Anyphaenidae	Hibana	Hibana gracilis	Hibana gracilis	Garden Ghost Spider	100	0	0	0	0	0	0	0	0	0	0	0	100	0	0	0	0	0	0	0	0	0	0	0	0	0	0	0	0	0	0	0	0	0	0	0	0	0	0
Arthropoda	Insecta	Diptera	Sphaeroceridae	Opalimosina	Opalimosina mirabilis	Opalimosina mirabilis	a lesser dung fly	100	0	0	0	0	0	0	0	0	0	0	0	0	0	0	0	0	0	0	0	0	0	0	0	0	0	0	0	0	0	0	0	0	0	32	0	0	0	68
Arthropoda	Insecta	Coleoptera	Curculionidae	Sitona	Sitona hispidulus	Sitona hispidulus	Clover Root Curculio	100	0	0	0	0	0	0	0	0	0	0	0	0	100	0	0	0	0	0	0	0	0	0	0	0	0	0	0	0	0	0	0	0	0	0	0	0	0	0
Arthropoda	Insecta	Lepidoptera	Tortricidae	Archips	Archips purpurana	Archips purpurana	Omnivorous Leafroller Moth	99	0	0	0	14	0	0	0	18	0	0	0	0	0	0	0	26	11	0	0	0	30	0	0	0	0	0	0	0	0	0	0	0	0	0	0	0	0	0
Arthropoda	Insecta	Coleoptera	Chrysomelidae	Cryptocephalus		Cryptocephalus sp.	a case-bearing leaf beetle	99	0	0	0	0	0	0	0	0	0	0	0	0	0	0	0	46	0	0	0	0	53	0	0	0	0	0	0	0	0	0	0	0	0	0	0	0	0	0
Arthropoda	Insecta	Lepidoptera	Erebidae	Hypena	Hypena scabra	Hypena scabra	Green Cloverworm Moth	99	0	0	0	0	0	0	0	0	0	29	0	56	0	0	0	0	0	0	0	0	0	0	0	0	0	0	0	0	0	0	0	0	0	0	0	0	0	14
Arthropoda	Insecta	Hymenoptera	Formicidae	Lasius	Lasius alienus	Lasius alienus	a citronella ant	99	0	0	0	0	0	0	0	0	0	0	0	0	0	0	0	0	0	0	0	0	6	0	0	93	0	0	0	0	0	0	0	0	0	0	0	0	0	0
Arthropoda	Insecta	Diptera	Muscidae	Lispe	Lispe tentaculata	Lispe tentaculata	a muscid fly	99	0	0	0	0	0	0	0	0	0	0	99	0	0	0	0	0	0	0	0	0	0	0	0	0	0	0	0	0	0	0	0	0	0	0	0	0	0	0
Arthropoda	Insecta	Coleoptera	Scarabaeidae	Phyllophaga		Phyllophaga sp.	a may beetle	99	0	0	0	0	0	0	0	0	0	0	0	0	0	0	0	0	0	0	24	0	0	0	0	0	0	0	0	0	75	0	0	0	0	0	0	0	0	0
Arthropoda	Insecta	Coleoptera	Staphylinidae	Stenus	Stenus juno	Stenus juno	Juno Water Skater	99	0	0	0	0	0	0	0	0	0	0	0	0	0	99	0	0	0	0	0	0	0	0	0	0	0	0	0	0	0	0	0	0	0	0	0	0	0	0
Arthropoda	Insecta	Hemiptera	Delphacidae	Javesella	Javesella dolera	Javesella dolera	Delphacid Planthopper	98	0	0	0	0	0	0	0	0	0	0	0	0	0	25	0	0	0	0	0	0	0	0	0	0	0	0	0	0	73	0	0	0	0	0	0	0	0	0
Arthropoda	Euchelicerata	Trombidiformes	Lebertiidae			Lebertiidae sp.	Water Mites	98	0	0	0	32	0	0	0	0	0	0	0	0	0	0	0	0	0	0	0	0	0	0	0	10	0	10	0	0	0	46	0	0	0	0	0	0	0	0
Arthropoda	Insecta	Diptera	Dolichopodidae	Medetera		Medetera sp.	Woodpecker Flies	98	0	0	0	0	0	0	0	0	0	0	0	0	0	0	0	0	0	0	0	0	0	0	0	0	0	0	0	0	0	0	0	0	0	0	0	0	0	98
Arthropoda	Insecta	Coleoptera	Ciidae	Orthocis	Orthocis punctatus	Orthocis punctatus	Pitted Fungus Beetle	98	0	0	0	0	0	0	0	0	0	0	0	0	0	98	0	0	0	0	0	0	0	0	0	0	0	0	0	0	0	0	0	0	0	0	0	0	0	0
Arthropoda	Euchelicerata	Araneae	Linyphiidae	Grammonota	Grammonota inornata	Grammonota inornata	Atypical Patterned Money Spider	97	0	0	0	42	0	0	0	0	0	0	0	0	0	0	0	0	0	0	0	0	0	0	55	0	0	0	0	0	0	0	0	0	0	0	0	0	0	0
Arthropoda	Insecta	Diptera	Syrphidae	Syrphus	Syrphus knabi	Syrphus knabi	Eastern Flower Fly	97	0	0	0	0	0	0	0	0	0	0	0	0	97	0	0	0	0	0	0	0	0	0	0	0	0	0	0	0	0	0	0	0	0	0	0	0	0	0
Arthropoda	Insecta	Diptera	Syrphidae	Epistrophella	Epistrophella emarginata	Epistrophella emarginata	Slender Smoothtail	96	0	0	0	0	0	0	0	0	0	0	0	0	0	0	0	0	0	0	0	0	0	0	0	0	0	0	0	0	0	0	0	0	0	0	0	96	0	0
Arthropoda	Insecta	Lepidoptera	Gelechiidae	Monochroa	Monochroa fragariae	Monochroa fragariae	Strawberry Crown Miner Moth	96	0	0	0	0	0	0	0	0	0	0	0	0	0	0	0	0	0	0	0	0	0	0	96	0	0	0	0	0	0	0	0	0	0	0	0	0	0	0
Arthropoda	Insecta	Diptera	Pipunculidae	Eudorylas	Eudorylas sabroskyi	Eudorylas sabroskyi	Big-headed Fly	95	0	0	0	0	0	0	0	0	0	13	58	0	0	0	0	0	0	0	0	0	0	0	0	0	0	0	0	0	0	0	0	0	0	0	0	0	24	0
Arthropoda	Insecta	Diptera	Hybotidae	Stilpon	Stilpon curvipes	Stilpon curvipes	Dance Fly	95	0	0	0	0	0	0	0	0	0	0	0	0	75	0	0	0	0	0	20	0	0	0	0	0	0	0	0	0	0	0	0	0	0	0	0	0	0	0
Arthropoda	Euchelicerata	Sarcoptiformes	Tectocepheidae	Tectocepheus		Tectocepheus sp.	Oribatid Mites	95	0	0	0	0	0	0	0	0	0	0	0	0	0	82	0	9	0	0	0	0	4	0	0	0	0	0	0	0	0	0	0	0	0	0	0	0	0	0
Arthropoda	Insecta	Coleoptera	Erotylidae			Erotylidae sp.	a pleasing fungus beetle	94	0	0	0	0	0	0	0	0	0	12	0	38	0	0	0	0	0	0	0	0	0	0	19	25	0	0	0	0	0	0	0	0	0	0	0	0	0	0
Arthropoda	Insecta	Hymenoptera	Formicidae	Formica		Formica sp.	Field Ants	94	0	0	4	0	0	0	0	0	0	0	0	0	19	6	14	0	0	0	3	10	11	0	0	16	3	0	5	0	0	0	0	0	0	0	0	3	0	0
Arthropoda	Insecta	Coleoptera	Latridiidae	Melanophthalma	Melanophthalma pumila	Melanophthalma pumila	Dwarf Minute Scavenger Beetle	94	0	0	0	0	0	0	0	0	0	0	0	27	0	47	0	0	0	0	0	0	0	0	0	0	0	0	0	0	0	0	0	0	0	0	0	0	0	20
Arthropoda	Insecta	Hemiptera	Gerridae	Rheumatobates		Rheumatobates sp.	a water strider	94	0	0	0	0	0	0	0	0	0	0	0	0	0	0	0	0	0	0	0	0	0	0	0	0	0	0	0	0	0	0	0	0	94	0	0	0	0	0
Arthropoda	Insecta	Lepidoptera	Nepticulidae	Stigmella		Stigmella sp.	a pygmy leaf-mining moth	94	0	0	0	0	0	0	0	0	0	0	0	0	0	0	0	0	0	0	0	0	0	0	0	0	0	0	0	0	8	86	0	0	0	0	0	0	0	0
Arthropoda	Euchelicerata	Araneae	Tetragnathidae	Tetragnatha	Tetragnatha shoshone	Tetragnatha shoshone	Shoshone Long-jawed Orbweaver	94	0	0	0	0	0	0	0	0	0	0	0	94	0	0	0	0	0	0	0	0	0	0	0	0	0	0	0	0	0	0	0	0	0	0	0	0	0	0
Arthropoda	Insecta	Lepidoptera	Blastobasidae	Blastobasis	Blastobasis glandulella	Blastobasis glandulella	Acorn Moth	93	0	0	10	0	0	0	0	27	0	34	0	22	0	0	0	0	0	0	0	0	0	0	0	0	0	0	0	0	0	0	0	0	0	0	0	0	0	0
Arthropoda	Insecta	Diptera	Ceratopogonidae	Brachypogon		Brachypogon sp.	a biting midge	93	0	0	0	0	0	0	0	0	0	0	0	0	0	16	0	0	0	0	77	0	0	0	0	0	0	0	0	0	0	0	0	0	0	0	0	0	0	0
Arthropoda	Insecta	Trichoptera	Polycentropodidae	Polycentropus	Polycentropus pentus	Polycentropus pentus	Ontario Trumpet-net Caddisfly	93	0	14	0	0	0	0	0	0	63	0	0	0	0	0	0	8	0	0	0	0	0	0	0	5	0	0	0	0	0	0	0	3	0	0	0	0	0	0
Arthropoda	Euchelicerata	Araneae	Thomisidae	Tmarus	Tmarus angulatus	Tmarus angulatus	Tuberculated Crab Spider	93	20	0	0	13	0	0	0	0	0	0	0	10	0	0	0	0	4	0	6	0	0	0	0	0	0	0	0	0	0	0	0	0	0	0	0	0	0	40
Arthropoda	Branchiopoda	Diplostraca	Chydoridae	Alona	Alona affinis	Alona affinis	a water flea	92	0	0	0	0	0	24	0	0	0	0	0	0	0	0	0	0	0	0	0	0	0	0	0	0	0	0	0	0	0	0	68	0	0	0	0	0	0	0
Arthropoda	Insecta	Diptera	Asilidae	Diogmites		Diogmites sp.	a robber fly	92	0	0	0	0	0	0	0	0	0	0	0	0	0	0	0	0	0	0	0	0	0	0	0	0	0	0	0	0	0	0	0	0	0	0	0	0	0	92
Arthropoda	Euchelicerata	Trombidiformes	Erythraeidae	Leptus		Leptus sp.	Long-legged Velvet Mites	92	0	0	0	0	0	0	0	0	73	0	0	0	0	0	0	0	0	0	0	0	0	0	0	0	0	0	0	0	0	0	0	0	0	0	8	0	0	11
Arthropoda	Insecta	Lepidoptera	Tortricidae	Paralobesia		Paralobesia sp.	a totricid moth	92	0	0	0	0	0	0	0	0	0	0	0	16	22	14	0	0	0	0	0	0	0	0	0	0	0	0	0	0	0	0	0	0	0	0	0	0	0	40
Arthropoda	Euchelicerata	Sarcoptiformes	Haplozetidae	Peloribates		Peloribates sp.	Oribatid Mites	92	0	0	0	0	0	0	0	0	0	0	0	0	0	0	0	0	0	0	0	84	0	0	0	0	0	0	0	0	0	0	0	0	0	0	0	0	0	8
Arthropoda	Insecta	Lepidoptera	Pyralidae	Sciota	Sciota basilaris	Sciota basilaris	a pyralid moth	92	0	0	0	0	0	0	0	0	0	0	0	49	0	0	0	0	0	0	0	0	0	0	0	0	0	0	0	0	0	0	0	0	0	0	0	43	0	0
Arthropoda	Insecta	Coleoptera	Carabidae	Trechus	Trechus apicalis	Trechus apicalis	Apex Ground Beetle	92	0	0	0	0	0	0	0	0	0	0	0	0	0	0	0	0	0	0	0	0	0	0	0	92	0	0	0	0	0	0	0	0	0	0	0	0	0	0
Arthropoda	Insecta	Hymenoptera	Braconidae	Chelonus		Chelonus sp.	a braconid wasp	91	0	0	0	0	0	0	0	0	0	0	0	0	0	0	0	0	0	0	0	0	0	0	0	0	0	0	0	91	0	0	0	0	0	0	0	0	0	0
Arthropoda	Insecta	Coleoptera	Staphylinidae	Gymnusa	Gymnusa grandiceps	Gymnusa grandiceps	Large-headed Minute Rove Beetle	91	0	0	0	0	0	0	0	0	0	0	0	0	0	0	0	0	0	0	0	0	0	0	0	91	0	0	0	0	0	0	0	0	0	0	0	0	0	0
Arthropoda	Insecta	Mecoptera	Panorpidae	Panorpa	Panorpa subfurcata	Panorpa subfurcata	Forked Scorpionfly	91	0	0	0	0	0	0	0	0	0	0	0	0	0	0	0	0	0	0	0	0	0	0	91	0	0	0	0	0	0	0	0	0	0	0	0	0	0	0
Arthropoda	Insecta	Coleoptera	Elmidae	Stenelmis	Stenelmis crenata	Stenelmis crenata	Notched Riffle Beetle	91	0	0	0	0	0	0	0	0	0	0	0	0	0	0	0	0	0	0	0	91	0	0	0	0	0	0	0	0	0	0	0	0	0	0	0	0	0	0
Arthropoda	Insecta	Hymenoptera	Ichneumonidae	Aclastus		Aclastus sp.	an ichneumonid wasp	90	0	0	0	0	0	0	0	0	0	0	0	0	0	0	0	0	0	0	0	0	0	0	0	0	0	0	0	0	0	0	0	0	0	0	0	0	90	0
Arthropoda	Insecta	Hymenoptera	Braconidae	Adialytus	Adialytus salicaphis	Adialytus salicaphis	an aphid mummy wasp	90	0	0	0	0	0	0	0	0	90	0	0	0	0	0	0	0	0	0	0	0	0	0	0	0	0	0	0	0	0	0	0	0	0	0	0	0	0	0
Arthropoda	Euchelicerata	Araneae	Salticidae	Attulus	Attulus floricola	Attulus floricola	Flower Jumping Spider	90	0	0	0	0	78	0	0	0	0	0	0	0	0	12	0	0	0	0	0	0	0	0	0	0	0	0	0	0	0	0	0	0	0	0	0	0	0	0
Arthropoda	Insecta	Diptera	Tabanidae	Atylotus		Atylotus sp.	Horse Flies	90	0	0	0	0	0	0	0	0	0	0	0	0	0	0	0	0	0	0	90	0	0	0	0	0	0	0	0	0	0	0	0	0	0	0	0	0	0	0
Arthropoda	Insecta	Lepidoptera	Gracillariidae	Caloptilia		Caloptilia sp.	Leaf Blotch Miner Moths	90	0	0	0	0	0	0	0	0	0	0	0	90	0	0	0	0	0	0	0	0	0	0	0	0	0	0	0	0	0	0	0	0	0	0	0	0	0	0
Arthropoda	Euchelicerata	Araneae	Clubionidae	Clubiona	Clubiona kiowa	Clubiona kiowa	Kiowa Sac Spider	90	0	0	0	0	0	0	0	0	0	0	0	0	0	0	0	0	0	0	87	0	0	0	0	0	0	0	0	0	0	0	0	0	0	0	0	0	0	3
Arthropoda	Insecta	Hemiptera	Cicadellidae	Dikrella	Dikrella cruentata	Dikrella cruentata	Microleafhopper	90	0	0	0	78	0	0	0	0	0	0	0	0	0	0	0	0	0	0	0	0	9	0	0	0	0	0	0	0	0	0	0	0	3	0	0	0	0	0
Arthropoda	Insecta	Diptera	Muscidae	Myospila	Myospila meditabunda	Myospila meditabunda	a muscid fly	90	0	0	0	0	0	0	0	0	0	0	0	0	0	0	0	0	0	0	14	0	0	0	0	0	0	0	0	0	0	76	0	0	0	0	0	0	0	0
Arthropoda	Insecta	Diptera	Syrphidae	Syrphus	Syrphus ribesii	Syrphus ribesii	Common Flower Fly	90	0	0	22	0	0	0	0	0	0	0	14	29	0	0	0	0	0	0	0	0	0	0	0	0	0	0	0	0	0	0	19	0	0	0	0	0	0	6
Arthropoda	Insecta	Lepidoptera	Acrolophidae	Acrolophus	Acrolophus morus	Acrolophus morus	a tubeworm moth	89	0	0	0	0	0	0	0	0	0	0	0	0	0	0	0	0	0	0	0	0	0	0	0	0	0	0	33	0	0	0	0	0	0	0	0	56	0	0
Arthropoda	Insecta	Trichoptera	Limnephilidae	Asynarchus	Asynarchus rossi	Asynarchus rossi	Ross's Northern Caddisfly	89	0	0	0	0	0	0	0	0	0	0	3	4	14	0	0	0	0	0	0	0	0	0	0	33	0	0	0	35	0	0	0	0	0	0	0	0	0	0
Arthropoda	Euchelicerata	Trombidiformes	Eylaidae	Eylais		Eylais sp.	a water mite	89	0	0	0	0	0	0	0	85	0	0	0	0	0	0	0	0	0	0	0	0	0	0	0	0	4	0	0	0	0	0	0	0	0	0	0	0	0	0
Arthropoda	Insecta	Lepidoptera	Noctuidae	Lacinipolia	Lacinipolia renigera	Lacinipolia renigera	Bristly Cutworm Moth	89	0	0	0	0	29	0	0	0	0	0	0	0	0	0	0	0	0	0	0	4	0	0	0	0	0	0	11	0	0	0	0	0	0	0	0	0	34	11
Arthropoda	Insecta	Diptera	Chironomidae	Stenochironomus		Stenochironomus sp.	a non-biting midge	89	0	0	0	0	0	0	0	0	0	0	0	0	0	0	0	0	0	0	0	0	0	0	0	0	0	0	0	0	0	0	0	0	89	0	0	0	0	0
Arthropoda	Insecta	Diptera	Chironomidae	Tanypus		Tanypus sp.	Non-biting Midges	89	0	0	0	0	0	10	0	0	0	0	0	39	0	0	0	0	0	0	0	26	14	0	0	0	0	0	0	0	0	0	0	0	0	0	0	0	0	0
Arthropoda	Insecta	Lepidoptera	Saturniidae	Automeris	Automeris io	Automeris io	Io Moth	88	0	0	0	0	0	0	0	0	0	0	0	0	0	0	0	0	0	0	0	0	0	0	0	0	0	0	0	0	0	0	0	0	0	0	0	81	0	7
Arthropoda	Insecta	Ephemeroptera	Ephemerellidae	Dannella	Dannella simplex	Dannella simplex	Simple Spiny Crawler Mayfly	88	0	0	27	0	0	0	0	43	0	18	0	0	0	0	0	0	0	0	0	0	0	0	0	0	0	0	0	0	0	0	0	0	0	0	0	0	0	0
Arthropoda	Insecta	Lepidoptera	Notodontidae	Gluphisia	Gluphisia septentrionis	Gluphisia septentrionis	Common Gluphisia Moth	88	0	0	0	24	0	0	0	0	0	0	0	0	48	0	0	0	16	0	0	0	0	0	0	0	0	0	0	0	0	0	0	0	0	0	0	0	0	0
Arthropoda	Insecta	Coleoptera	Dytiscidae	Neoscutopterus	Neoscutopterus angustus	Neoscutopterus angustus	Narrow Predaceous Diving Beetle	88	0	0	0	0	0	0	0	0	88	0	0	0	0	0	0	0	0	0	0	0	0	0	0	0	0	0	0	0	0	0	0	0	0	0	0	0	0	0
Arthropoda	Insecta	Diptera	Ephydridae	Notiphila	Notiphila scalaris	Notiphila scalaris	Shore Fly	88	0	0	0	0	0	0	0	0	0	21	0	20	0	0	0	0	0	0	11	4	0	0	0	0	0	0	0	0	0	0	0	0	0	0	15	0	0	17
Arthropoda	Euchelicerata	Trombidiformes	Hydryphantidae	Parathyas		Parathyas sp.	Water Mites	88	0	0	0	0	0	0	0	0	0	0	88	0	0	0	0	0	0	0	0	0	0	0	0	0	0	0	0	0	0	0	0	0	0	0	0	0	0	0
Arthropoda	Insecta	Lepidoptera	Noctuidae	Apamea	Apamea nigrior	Apamea nigrior	Black-dashed Apamea Moth	87	0	0	15	0	0	0	0	0	0	0	0	0	0	0	0	15	0	0	0	0	20	0	0	0	0	0	37	0	0	0	0	0	0	0	0	0	0	0
Arthropoda	Insecta	Lepidoptera	Nepticulidae	Stigmella	Stigmella corylifoliella	Stigmella corylifoliella	Pygmy Leafmining Moth	87	0	0	0	6	0	9	0	0	0	48	0	7	0	9	0	0	0	0	0	0	0	0	0	0	0	0	0	0	0	0	0	0	0	0	0	0	0	8
Arthropoda	Insecta	Coleoptera	Curculionidae	Trypodendron	Trypodendron retusum	Trypodendron retusum	Poplar Ambrosia Beetle	87	0	0	0	0	0	0	0	0	0	0	0	0	0	0	0	0	0	0	0	0	0	0	87	0	0	0	0	0	0	0	0	0	0	0	0	0	0	0
Arthropoda	Insecta	Coleoptera	Anthicidae	Anthicus	Anthicus cervinus	Anthicus cervinus	Deer Ant-like Flower Beetle	86	0	0	0	0	0	0	0	0	0	16	0	0	0	0	0	0	0	0	0	0	0	0	0	0	0	0	0	0	0	0	0	0	0	0	70	0	0	0
Arthropoda	Insecta	Hymenoptera	Braconidae	Microgaster		Microgaster sp.	Braconid Wasps	86	0	0	0	41	0	0	0	0	0	0	0	0	0	25	0	0	0	0	0	0	0	0	20	0	0	0	0	0	0	0	0	0	0	0	0	0	0	0
Arthropoda	Insecta	Diptera	Trichoceridae			Trichoceridae sp.	Winter Crane Flies	86	0	0	0	0	0	0	0	0	0	0	0	0	0	86	0	0	0	0	0	0	0	0	0	0	0	0	0	0	0	0	0	0	0	0	0	0	0	0
Arthropoda	Insecta	Lepidoptera	Tortricidae	Clepsis	Clepsis virescana	Clepsis virescana	Light Brown Apple Moth	85	0	0	0	0	0	0	0	0	0	0	0	0	0	0	0	0	0	0	0	0	0	0	0	0	0	0	0	0	0	69	0	0	16	0	0	0	0	0
Arthropoda	Insecta	Coleoptera	Staphylinidae	Diochus	Diochus schaumii	Diochus schaumii	Schaum's Rove Beetle	85	0	0	0	0	0	0	0	0	0	0	0	0	0	0	0	0	0	0	85	0	0	0	0	0	0	0	0	0	0	0	0	0	0	0	0	0	0	0
Arthropoda	Insecta	Hymenoptera	Ichneumonidae	Gelis		Gelis sp.	an ichneumonid wasp	85	0	0	0	0	0	0	65	0	0	0	0	0	0	0	0	0	0	0	0	0	0	0	0	0	0	0	0	0	0	0	0	0	0	0	0	0	0	20
Arthropoda	Insecta	Ephemeroptera	Metretopodidae	Siphloplecton	Siphloplecton basale	Siphloplecton basale	Flapped Cleft-footed Minnow Mayfly	85	0	0	0	10	0	0	0	0	0	0	0	0	0	0	0	0	0	0	0	0	0	0	0	75	0	0	0	0	0	0	0	0	0	0	0	0	0	0
Arthropoda	Insecta	Diptera	Culicidae	Coquillettidia	Coquillettidia perturbans	Coquillettidia perturbans	Cattail Mosquito	84	0	0	4	35	0	0	0	0	0	0	0	0	0	0	0	4	21	0	4	0	3	0	3	0	0	0	0	0	0	0	0	0	0	0	0	0	0	10
Arthropoda	Insecta	Diptera	Ceratopogonidae	Forcipomyia	Forcipomyia bipunctata	Forcipomyia bipunctata	Biting Midge	84	0	0	0	42	0	0	0	11	0	0	0	0	9	0	0	0	0	0	0	17	0	0	0	0	0	0	0	0	0	0	0	0	0	0	5	0	0	0
Arthropoda	Insecta	Diptera	Chironomidae	Glyptotendipes	Glyptotendipes paripes	Glyptotendipes paripes	a midge	84	0	0	0	0	0	84	0	0	0	0	0	0	0	0	0	0	0	0	0	0	0	0	0	0	0	0	0	0	0	0	0	0	0	0	0	0	0	0
Arthropoda	Insecta	Diptera	Chironomidae	Pentaneura	Pentaneura inconspicua	Pentaneura inconspicua	a chironomid fly	84	0	0	0	0	0	0	0	0	0	0	0	0	0	0	0	0	0	0	0	84	0	0	0	0	0	0	0	0	0	0	0	0	0	0	0	0	0	0
Arthropoda	Insecta	Lepidoptera	Geometridae	Xanthotype		Xanthotype sp.	Crocus Geometer Moths	84	0	0	0	0	0	0	0	16	0	26	0	0	0	0	0	0	0	0	0	0	0	0	0	0	0	0	0	0	0	0	0	0	0	0	0	0	0	42
Arthropoda	Insecta	Coleoptera	Dytiscidae	Neoporus		Neoporus sp.	a predaceous diving beetle	83	0	0	0	0	0	0	0	0	0	0	0	0	0	0	0	0	0	0	6	5	0	0	0	0	72	0	0	0	0	0	0	0	0	0	0	0	0	0
Arthropoda	Insecta	Coleoptera	Scarabaeidae	Popillia	Popillia japonica	Popillia japonica	Japanese Beetle	83	0	0	0	0	0	0	0	0	0	0	0	0	0	0	0	0	0	0	0	0	0	0	0	0	0	0	0	0	0	0	0	0	0	0	0	83	0	0
Arthropoda	Insecta	Hymenoptera	Pamphiliidae	Acantholyda		Acantholyda sp.	a leaf-rolling sawfly	82	0	0	0	0	0	0	0	0	0	0	0	0	0	34	0	0	0	0	0	48	0	0	0	0	0	0	0	0	0	0	0	0	0	0	0	0	0	0
Arthropoda	Insecta	Hymenoptera	Braconidae	Aleiodes	Aleiodes smithi	Aleiodes smithi	a common mummy wasp	82	0	0	0	0	0	0	0	0	0	0	0	0	0	0	0	0	0	0	0	0	0	0	0	0	0	0	0	0	0	82	0	0	0	0	0	0	0	0
Arthropoda	Insecta	Hemiptera	Nabidae	Gorpis		Gorpis sp.	a damsel bug	82	0	0	0	0	0	0	0	0	0	0	0	0	0	0	0	0	0	0	0	0	0	0	0	0	0	0	82	0	0	0	0	0	0	0	0	0	0	0
Arthropoda	Insecta	Diptera	Lonchopteridae	Lonchoptera	Lonchoptera bifurcata	Lonchoptera bifurcata	Spear-winged Fly	82	0	0	0	0	0	0	0	0	0	0	0	3	11	0	0	0	0	0	0	68	0	0	0	0	0	0	0	0	0	0	0	0	0	0	0	0	0	0
Arthropoda	Insecta	Diptera	Mycetophilidae	Macrobrachius		Macrobrachius sp.	a fungus gnat	82	0	0	0	0	0	0	0	0	0	0	0	0	0	39	0	0	0	0	0	0	0	0	0	0	0	0	0	0	0	0	0	0	0	0	0	0	0	43
Arthropoda	Insecta	Diptera	Scatopsidae	Rhexoza		Rhexoza sp.	Minute Black Scavenger Flies	82	0	0	0	0	0	0	0	0	0	0	0	0	0	0	0	0	0	0	0	0	0	0	82	0	0	0	0	0	0	0	0	0	0	0	0	0	0	0
Arthropoda	Insecta	Lepidoptera	Geometridae	Xanthotype	Xanthotype urticaria	Xanthotype urticaria	False Crocus Geometer Moth	82	0	0	0	0	0	0	0	0	0	0	0	0	0	0	0	0	0	0	0	0	0	0	0	0	0	0	0	0	0	0	0	82	0	0	0	0	0	0
Arthropoda	Euchelicerata	Araneae	Agelenidae	Agelenopsis	Agelenopsis utahana	Agelenopsis utahana	Utah Funnel-web Spider	81	0	7	0	0	0	0	0	0	39	0	0	0	0	0	0	0	0	0	0	0	0	0	0	22	0	0	0	13	0	0	0	0	0	0	0	0	0	0
Arthropoda	Insecta	Coleoptera	Cantharidae	Cantharis	Cantharis tuberculata	Cantharis tuberculata	Tubercled Soldier Beetle	81	0	0	0	0	0	0	0	0	0	0	0	31	0	7	0	0	0	0	0	0	0	0	0	0	0	0	0	0	0	0	0	0	0	0	0	0	0	43
Arthropoda	Insecta	Hemiptera	Miridae	Deraeocoris	Deraeocoris brevis	Deraeocoris brevis	Plant Bug	81	0	0	0	45	0	0	0	0	0	0	0	0	0	33	0	0	3	0	0	0	0	0	0	0	0	0	0	0	0	0	0	0	0	0	0	0	0	0
Arthropoda	Insecta	Diptera	Tipulidae	Dolichopeza	Dolichopeza obscura	Dolichopeza obscura	Large Crane Fly	81	0	0	0	0	0	0	0	0	0	0	0	0	0	31	0	21	0	0	0	0	29	0	0	0	0	0	0	0	0	0	0	0	0	0	0	0	0	0
Arthropoda	Insecta	Trichoptera	Hydroptilidae	Hydroptila		Hydroptila sp.	a microcaddisfly	81	0	0	0	0	0	0	0	0	0	0	0	0	0	0	0	0	0	0	0	0	0	0	0	0	0	0	0	0	0	81	0	0	0	0	0	0	0	0
Arthropoda	Insecta	Lepidoptera	Erebidae	Hypena	Hypena baltimoralis	Hypena baltimoralis	Baltimore Bomolocha Moth	81	0	0	0	0	0	0	0	0	0	0	0	0	0	0	0	0	0	0	0	0	0	0	0	0	0	0	0	0	0	0	0	0	81	0	0	0	0	0
Arthropoda	Insecta	Hemiptera	Cicadellidae	Kyboasca		Kyboasca sp.	a microleafhopper	81	0	0	0	0	5	0	0	0	0	0	0	51	0	0	0	0	0	0	0	0	0	0	0	0	0	0	0	0	0	0	0	0	0	0	0	0	0	25
Arthropoda	Insecta	Coleoptera	Elateridae	Prosternon	Prosternon medianum	Prosternon medianum	Needle-duff Click Beetle	81	0	0	0	0	0	0	0	0	0	0	0	0	0	0	0	0	0	0	0	0	0	0	0	0	0	0	0	0	0	0	0	0	0	0	0	0	0	81
Arthropoda	Insecta	Plecoptera	Taeniopterygidae	Taeniopteryx		Taeniopteryx sp.	Willowflies	81	0	0	0	71	0	0	0	0	0	0	0	0	0	0	10	0	0	0	0	0	0	0	0	0	0	0	0	0	0	0	0	0	0	0	0	0	0	0
Arthropoda	Insecta	Lepidoptera	Erebidae	Zale	Zale galbanata	Zale galbanata	Maple Zale Moth	81	0	0	0	31	0	0	0	50	0	0	0	0	0	0	0	0	0	0	0	0	0	0	0	0	0	0	0	0	0	0	0	0	0	0	0	0	0	0
Arthropoda	Insecta	Hymenoptera	Braconidae	Apanteles		Apanteles sp.	Braconid Wasps	80	0	0	0	0	0	0	0	0	0	0	3	7	0	0	0	0	0	0	0	0	0	0	10	0	0	0	0	0	0	0	0	0	0	0	0	44	0	16
Arthropoda	Insecta	Orthoptera	Rhaphidophoridae	Ceuthophilus	Ceuthophilus utahensis	Ceuthophilus utahensis	a camel cricket	80	0	0	0	0	0	0	0	0	0	0	0	0	0	0	0	0	0	0	0	0	0	0	80	0	0	0	0	0	0	0	0	0	0	0	0	0	0	0
Arthropoda	Insecta	Diptera	Limoniidae	Dicranomyia	Dicranomyia defuncta	Dicranomyia defuncta	Limoniid Crane Fly	80	0	0	0	0	0	0	0	0	0	0	0	0	0	0	0	0	0	0	0	0	0	0	0	0	0	0	0	0	0	0	80	0	0	0	0	0	0	0
Arthropoda	Insecta	Lepidoptera	Tortricidae	Gretchena	Gretchena concubitana	Gretchena concubitana	Torticid Leafroller Moth	80	0	0	0	0	0	0	0	0	0	0	0	0	0	0	0	24	0	0	0	0	23	11	22	0	0	0	0	0	0	0	0	0	0	0	0	0	0	0
Arthropoda	Insecta	Diptera	Phoridae	Gymnophora	Gymnophora luteiventris	Gymnophora luteiventris	Scuttle Fly	80	0	0	0	0	0	0	0	0	0	0	0	0	0	0	0	52	0	0	0	0	0	0	0	0	0	0	28	0	0	0	0	0	0	0	0	0	0	0
Arthropoda	Euchelicerata	Sarcoptiformes	Hydrozetidae			Hydrozetidae sp.	Oribatid Mites	80	0	0	0	0	0	0	0	0	0	0	0	0	0	0	0	0	0	74	0	0	0	0	0	0	0	0	0	0	0	0	6	0	0	0	0	0	0	0
Arthropoda	Insecta	Coleoptera	Mordellidae	Paramordellaria	Paramordellaria triloba	Paramordellaria triloba	Three-lobed Tumbling Flower Beetle	80	0	0	0	48	0	0	0	0	0	0	0	0	0	0	0	0	32	0	0	0	0	0	0	0	0	0	0	0	0	0	0	0	0	0	0	0	0	0
Arthropoda	Insecta	Hemiptera	Cicadellidae	Ponana	Ponana rubida	Ponana rubida	a leafhopper	80	0	0	0	19	0	0	0	0	0	0	0	61	0	0	0	0	0	0	0	0	0	0	0	0	0	0	0	0	0	0	0	0	0	0	0	0	0	0
Arthropoda	Insecta	Diptera	Culicidae	Aedes	Aedes cinereus	Aedes cinereus	Ashy Mosquito	79	0	0	0	0	0	0	0	0	0	0	0	73	0	0	0	0	0	0	0	0	0	0	0	0	0	0	0	0	0	0	0	0	0	0	0	0	0	6
Arthropoda	Euchelicerata	Sarcoptiformes	Alycidae	Alycus		Alycus sp.	a mite	79	0	0	0	0	0	0	0	0	0	0	0	0	0	0	0	0	0	0	0	0	0	0	79	0	0	0	0	0	0	0	0	0	0	0	0	0	0	0
Arthropoda	Insecta	Lepidoptera	Apatelodidae	Apatelodes	Apatelodes torrefacta	Apatelodes torrefacta	Spotted Apatelodes Moth	79	79	0	0	0	0	0	0	0	0	0	0	0	0	0	0	0	0	0	0	0	0	0	0	0	0	0	0	0	0	0	0	0	0	0	0	0	0	0
Arthropoda	Insecta	Diptera	Tachinidae	Carcelia	Carcelia amplexa	Carcelia amplexa	Bristle Fly	79	0	0	0	0	0	0	0	0	79	0	0	0	0	0	0	0	0	0	0	0	0	0	0	0	0	0	0	0	0	0	0	0	0	0	0	0	0	0
Arthropoda	Insecta	Lepidoptera	Erebidae	Catocala	Catocala cara	Catocala cara	Darling Underwing Moth	79	0	0	0	0	0	0	0	0	0	0	0	0	0	0	0	0	0	0	0	0	0	0	0	0	0	0	0	0	0	0	0	0	0	0	0	0	79	0
Arthropoda	Insecta	Trichoptera	Hydroptilidae	Orthotrichia	Orthotrichia aegerfasciella	Orthotrichia aegerfasciella	Sickly Microcaddisfly	79	0	0	0	0	0	68	0	0	0	11	0	0	0	0	0	0	0	0	0	0	0	0	0	0	0	0	0	0	0	0	0	0	0	0	0	0	0	0
Arthropoda	Insecta	Diptera	Simuliidae	Simulium	Simulium luggeri	Simulium luggeri	Lugger's Gnat	79	0	0	0	79	0	0	0	0	0	0	0	0	0	0	0	0	0	0	0	0	0	0	0	0	0	0	0	0	0	0	0	0	0	0	0	0	0	0
Arthropoda	Euchelicerata	Araneae	Thomisidae			Thomisidae sp.	a crab spider	79	0	0	0	0	0	0	0	0	0	0	0	0	0	0	0	0	0	0	0	0	0	0	0	0	0	0	0	0	0	79	0	0	0	0	0	0	0	0
Arthropoda	Branchiopoda	Diplostraca	Chydoridae	Alona		Alona sp.	Anomopod Water Fleas	78	0	0	0	0	64	0	0	0	0	0	0	0	0	0	0	0	0	0	0	0	0	0	0	0	0	0	0	0	0	0	14	0	0	0	0	0	0	0
Arthropoda	Insecta	Hemiptera	Miridae			Miridae sp.	Plant Bugs	78	0	0	0	0	0	0	0	0	0	0	0	0	0	0	0	0	0	0	0	0	0	0	0	0	0	0	0	0	0	0	0	0	0	0	0	78	0	0
Arthropoda	Insecta	Lepidoptera	Depressariidae	Agonopterix		Agonopterix sp.	a grass miner moth	77	0	0	0	0	0	0	0	0	0	0	77	0	0	0	0	0	0	0	0	0	0	0	0	0	0	0	0	0	0	0	0	0	0	0	0	0	0	0
Arthropoda	Insecta	Coleoptera	Chrysomelidae	Donacia	Donacia fulgens	Donacia fulgens	Glittering Aquatic Leaf Beetle	77	0	0	0	0	0	0	0	0	0	0	0	0	0	0	0	0	0	0	0	0	0	0	0	0	0	0	0	0	0	0	0	0	0	0	31	0	26	20
Arthropoda	Insecta	Coleoptera	Cleridae	Isohydnocera	Isohydnocera tabida	Isohydnocera tabida	Emaciated Checkered Beetle	77	0	0	0	0	51	0	0	0	0	0	0	0	0	0	0	0	0	0	0	0	0	26	0	0	0	0	0	0	0	0	0	0	0	0	0	0	0	0
Arthropoda	Insecta	Plecoptera	Perlidae	Perlesta		Perlesta sp.	Common Stoneflies	77	0	0	30	0	0	0	0	0	0	0	0	0	0	0	0	0	0	0	0	0	0	0	0	0	0	0	0	0	0	0	0	0	0	0	47	0	0	0
Arthropoda	Insecta	Lepidoptera	Erebidae	Rivula	Rivula propinqualis	Rivula propinqualis	Spotted Grass Moth	77	0	0	0	0	8	0	0	0	0	0	0	0	0	0	0	0	0	0	0	0	0	0	0	0	0	0	0	0	0	0	0	0	69	0	0	0	0	0
Arthropoda	Insecta	Diptera	Sphaeroceridae	Spelobia	Spelobia maculipennis	Spelobia maculipennis	a lesser dung fly	77	0	0	0	0	0	0	0	0	0	0	0	77	0	0	0	0	0	0	0	0	0	0	0	0	0	0	0	0	0	0	0	0	0	0	0	0	0	0
Arthropoda	Euchelicerata	Trombidiformes	Stigmaeidae			Stigmaeidae sp.	Prostig Mites	77	8	0	0	5	0	0	0	0	0	0	0	15	0	0	0	0	0	0	0	0	0	0	0	0	0	0	0	33	0	0	0	0	0	0	3	10	3	0
Arthropoda	Insecta	Coleoptera	Cryptophagidae	Atomaria		Atomaria sp.	a silken fungus beetle	76	0	0	0	0	0	0	0	76	0	0	0	0	0	0	0	0	0	0	0	0	0	0	0	0	0	0	0	0	0	0	0	0	0	0	0	0	0	0
Arthropoda	Insecta	Diptera	Mycetophilidae	Boletina		Boletina sp.	Fungus Gnats	76	0	0	0	0	0	0	0	0	0	0	0	53	0	0	0	0	0	0	0	0	0	0	14	0	0	0	0	0	0	0	0	0	9	0	0	0	0	0
Arthropoda	Insecta	Diptera	Limoniidae	Dicranophragma		Dicranophragma sp.	a limoniid crane fly	76	0	4	0	0	27	0	0	0	23	0	0	0	0	22	0	0	0	0	0	0	0	0	0	0	0	0	0	0	0	0	0	0	0	0	0	0	0	0
Arthropoda	Insecta	Lepidoptera	Noctuidae	Allagrapha	Allagrapha aerea	Allagrapha aerea	Unspotted Looper Moth	75	0	0	0	17	0	0	0	0	0	4	0	0	0	0	0	0	0	0	0	0	0	0	0	0	0	54	0	0	0	0	0	0	0	0	0	0	0	0
Arthropoda	Insecta	Coleoptera	Chrysomelidae	Altica		Altica sp.	Metallic Flea Beetles	75	0	0	0	0	0	0	0	5	0	0	0	25	0	28	0	0	0	0	0	0	0	0	0	0	0	0	0	0	0	0	0	12	0	0	0	0	0	5
Arthropoda	Insecta	Hymenoptera	Tenthredinidae	Anoplonyx		Anoplonyx sp.	a willow sawfly	75	0	0	0	0	0	0	0	0	0	0	0	0	0	0	0	0	0	0	0	0	0	0	0	0	0	0	0	0	0	0	0	0	0	0	0	75	0	0
Arthropoda	Insecta	Lepidoptera	Depressariidae	Gonioterma	Gonioterma mistrella	Gonioterma mistrella	a concealer moth	75	0	0	0	0	0	0	0	0	0	0	0	0	0	0	0	0	0	0	0	75	0	0	0	0	0	0	0	0	0	0	0	0	0	0	0	0	0	0
Arthropoda	Insecta	Hemiptera	Aphididae	Macrosiphum	Macrosiphum californicum	Macrosiphum californicum	an aphid	75	0	0	0	0	0	0	0	0	0	0	0	0	0	0	0	0	0	0	0	0	0	0	0	0	0	0	0	0	0	0	0	0	0	0	0	0	75	0
Arthropoda	Euchelicerata	Araneae	Lycosidae	Pirata	Pirata sedentarius	Pirata sedentarius	Spiny-legged Pirate Wolf Spider	75	0	0	0	0	0	0	0	0	0	16	0	0	59	0	0	0	0	0	0	0	0	0	0	0	0	0	0	0	0	0	0	0	0	0	0	0	0	0
Arthropoda	Insecta	Lepidoptera	Tortricidae	Argyrotaenia	Argyrotaenia velutinana	Argyrotaenia velutinana	Red-banded Leafroller Moth	74	0	0	0	0	0	0	0	0	0	6	0	0	0	33	0	0	0	0	0	0	0	0	0	0	0	0	0	0	0	0	0	0	0	0	0	0	0	35
Arthropoda	Insecta	Lepidoptera	Notodontidae	Clostera	Clostera albosigma	Clostera albosigma	Sigmoid Prominent Moth	74	0	0	0	0	0	0	0	0	31	0	0	0	0	0	0	21	0	0	0	0	0	0	0	0	0	0	0	0	0	0	22	0	0	0	0	0	0	0
Arthropoda	Insecta	Hymenoptera	Braconidae	Dinocampus	Dinocampus coccinellae	Dinocampus coccinellae	Braconid Wasp	74	0	0	0	0	0	0	0	0	0	0	0	0	0	0	0	0	0	0	0	74	0	0	0	0	0	0	0	0	0	0	0	0	0	0	0	0	0	0
Arthropoda	Insecta	Lepidoptera	Geometridae	Hydriomena	Hydriomena renunciata	Hydriomena renunciata	Renounced Hydriomena Moth	74	0	0	0	34	0	0	0	0	0	0	0	0	0	14	0	0	0	0	0	0	0	0	0	0	0	0	0	0	0	0	0	0	0	0	0	0	0	26
Arthropoda	Insecta	Coleoptera	Melyridae	Hypebaeus	Hypebaeus apicalis	Hypebaeus apicalis	Yellow-headed Soft-winged Flower Beetle	74	0	0	0	0	0	0	0	0	0	0	0	0	0	0	0	48	0	0	0	0	26	0	0	0	0	0	0	0	0	0	0	0	0	0	0	0	0	0
Arthropoda	Insecta	Hymenoptera	Braconidae	Macrocentrus		Macrocentrus sp.	Braconid Wasps	74	0	0	0	0	0	0	0	0	0	0	0	74	0	0	0	0	0	0	0	0	0	0	0	0	0	0	0	0	0	0	0	0	0	0	0	0	0	0
Arthropoda	Insecta	Lepidoptera	Nepticulidae	Stigmella	Stigmella ostryaefoliella	Stigmella ostryaefoliella	a pygmy leaf-mining moth	74	0	0	0	0	0	0	0	0	0	0	0	0	0	0	0	0	0	0	0	0	0	0	0	0	0	0	0	0	0	74	0	0	0	0	0	0	0	0
Arthropoda	Insecta	Lepidoptera	Noctuidae	Acronicta	Acronicta americana	Acronicta americana	American Dagger Moth	73	0	0	0	0	0	0	0	0	0	0	0	0	0	73	0	0	0	0	0	0	0	0	0	0	0	0	0	0	0	0	0	0	0	0	0	0	0	0
Arthropoda	Insecta	Diptera	Ephydridae	Axysta	Axysta cesta	Axysta cesta	Shore Fly	73	0	0	0	0	0	0	0	0	0	0	0	0	0	0	0	0	0	0	0	0	0	0	0	0	0	0	0	0	0	0	0	0	0	0	0	0	0	73
Arthropoda	Ostracoda	Podocopida	Cyprididae	Bradleystrandesia	Bradleystrandesia fuscata	Bradleystrandesia fuscata	an ostracod	73	0	73	0	0	0	0	0	0	0	0	0	0	0	0	0	0	0	0	0	0	0	0	0	0	0	0	0	0	0	0	0	0	0	0	0	0	0	0
Arthropoda	Euchelicerata	Araneae	Linyphiidae	Mermessus	Mermessus trilobatus	Mermessus trilobatus	Trilobate Dwarf Weaver	73	0	0	0	0	0	0	0	0	0	0	0	0	0	0	0	0	0	0	0	0	0	0	0	0	0	0	0	0	0	73	0	0	0	0	0	0	0	0
Arthropoda	Insecta	Coleoptera	Endomychidae	Phymaphora	Phymaphora pulchella	Phymaphora pulchella	Yellow-banded Handsome Fungus Beetle	73	0	0	0	0	0	0	0	0	0	0	0	0	0	0	0	0	0	0	0	0	0	0	73	0	0	0	0	0	0	0	0	0	0	0	0	0	0	0
Arthropoda	Insecta	Lepidoptera	Tortricidae	Syndemis	Syndemis afflictana	Syndemis afflictana	Gray Leafroller Moth	73	0	0	0	0	0	0	0	0	0	0	0	60	0	0	0	0	0	0	0	0	0	0	0	0	0	0	0	0	0	0	0	0	0	0	0	0	0	13
Arthropoda	Euchelicerata	Trombidiformes	Unionicolidae	Unionicola		Unionicola sp.	Water Mites	73	0	0	0	0	0	0	0	0	0	0	0	0	0	0	0	0	0	0	0	0	0	12	0	0	0	0	0	0	0	0	61	0	0	0	0	0	0	0
Arthropoda	Insecta	Diptera	Cecidomyiidae	Asteromyia		Asteromyia sp.	Gall Midges	72	47	0	0	0	0	0	0	0	0	0	0	0	0	0	0	0	0	0	7	6	0	0	0	0	0	0	0	0	0	6	0	0	0	0	0	0	0	6
Arthropoda	Euchelicerata	Sarcoptiformes	Chamobatidae	Chamobates		Chamobates sp.	Oribatid Mites	72	0	0	0	0	0	0	0	0	59	0	0	0	0	13	0	0	0	0	0	0	0	0	0	0	0	0	0	0	0	0	0	0	0	0	0	0	0	0
Arthropoda	Insecta	Lepidoptera	Noctuidae	Helotropha	Helotropha reniformis	Helotropha reniformis	Kidney-spotted Rustic Moth	72	0	0	0	0	0	0	0	0	0	0	0	0	0	0	0	0	0	0	58	0	0	0	0	0	0	0	0	0	0	0	0	0	0	0	0	0	0	14
Arthropoda	Insecta	Lepidoptera	Cossidae	Prionoxystus	Prionoxystus robiniae	Prionoxystus robiniae	Robin's Carpenterworm Moth	72	0	0	0	10	0	0	0	0	0	0	0	0	0	0	0	47	15	0	0	0	0	0	0	0	0	0	0	0	0	0	0	0	0	0	0	0	0	0
Arthropoda	Insecta	Diptera	Syrphidae	Spilomyia		Spilomyia sp.	a hover fly	72	0	0	0	0	0	0	0	0	0	0	0	0	0	0	0	0	0	0	0	0	0	0	0	0	0	0	0	0	0	0	0	0	0	0	0	0	0	72
Arthropoda	Insecta	Hemiptera	Cicadellidae	Dikrella		Dikrella sp.	a microleafhopper	71	0	0	0	0	0	0	0	0	0	0	0	0	0	0	32	0	0	0	0	0	0	4	0	35	0	0	0	0	0	0	0	0	0	0	0	0	0	0
Arthropoda	Insecta	Orthoptera	Gryllidae	Gryllus	Gryllus pennsylvanicus	Gryllus pennsylvanicus	Fall Field Cricket	71	0	0	0	0	0	0	0	0	15	0	0	0	0	0	0	0	0	21	8	0	0	0	0	0	0	0	0	0	0	0	0	0	0	0	0	13	0	14
Arthropoda	Insecta	Diptera	Chloropidae	Lasiosina	Lasiosina canadensis	Lasiosina canadensis	a grass fly	71	0	0	0	0	0	0	0	0	0	0	0	0	0	0	0	0	0	0	0	0	0	0	0	0	0	0	0	0	0	0	0	0	0	0	0	0	0	71
Arthropoda	Insecta	Diptera	Culicidae	Ochlerotatus	Ochlerotatus canadensis	Ochlerotatus canadensis	Woodland Pool Mosquito	71	0	0	14	11	0	0	0	0	0	0	0	0	0	17	0	0	15	0	0	0	0	0	0	0	0	0	0	0	0	0	0	0	0	0	0	0	0	14
Arthropoda	Insecta	Hemiptera	Miridae	Phytocoris		Phytocoris sp.	a plant bug	71	0	0	26	14	0	0	0	0	0	0	0	0	0	0	0	0	9	0	0	0	0	22	0	0	0	0	0	0	0	0	0	0	0	0	0	0	0	0
Arthropoda	Insecta	Diptera	Sarcophagidae	Sarcophaga	Sarcophaga caerulescens	Sarcophaga caerulescens	a flesh fly	71	0	0	0	0	0	0	0	0	0	0	0	0	44	0	0	0	0	0	27	0	0	0	0	0	0	0	0	0	0	0	0	0	0	0	0	0	0	0
Arthropoda	Insecta	Hemiptera	Aphididae	Aphis	Aphis forbesi	Aphis forbesi	an aphid	70	70	0	0	0	0	0	0	0	0	0	0	0	0	0	0	0	0	0	0	0	0	0	0	0	0	0	0	0	0	0	0	0	0	0	0	0	0	0
Arthropoda	Insecta	Diptera	Ceratopogonidae	Culicoides	Culicoides crepuscularis	Culicoides crepuscularis	a biting midge	70	0	0	0	0	0	0	0	0	0	7	0	0	0	18	0	0	0	0	0	0	0	45	0	0	0	0	0	0	0	0	0	0	0	0	0	0	0	0
Arthropoda	Insecta	Hemiptera	Aphididae	Myzodium	Myzodium modestum	Myzodium modestum	Dark Brown Moss Aphid	70	0	0	0	0	14	0	0	0	0	0	0	0	0	15	0	0	0	0	0	0	0	0	0	0	0	0	16	0	0	0	0	0	25	0	0	0	0	0
Arthropoda	Insecta	Diptera	Rhagionidae	Rhagio	Rhagio vertebratus	Rhagio vertebratus	Snipe Fly	70	0	0	0	0	0	0	0	0	0	0	70	0	0	0	0	0	0	0	0	0	0	0	0	0	0	0	0	0	0	0	0	0	0	0	0	0	0	0
Arthropoda	Euchelicerata	Araneae	Clubionidae	Clubiona	Clubiona pygmaea	Clubiona pygmaea	Dwarf Sac Spider	69	0	0	0	0	0	0	0	0	0	55	0	0	0	0	0	0	0	0	0	0	0	0	0	0	0	0	0	0	0	0	0	0	0	0	0	0	0	14
Arthropoda	Insecta	Diptera	Sciaridae	Corynoptera	Corynoptera cursor	Corynoptera cursor	a dark-winged fungus gnat	69	0	0	0	0	0	0	0	0	0	0	0	69	0	0	0	0	0	0	0	0	0	0	0	0	0	0	0	0	0	0	0	0	0	0	0	0	0	0
Arthropoda	Insecta	Hymenoptera	Braconidae	Microctonus		Microctonus sp.	Braconid Wasps	69	0	60	0	0	0	0	0	0	0	0	0	0	0	0	0	0	0	0	0	0	0	0	0	0	0	0	0	0	0	0	0	0	9	0	0	0	0	0
Arthropoda	Insecta	Diptera	Chironomidae	Polypedilum	Polypedilum bergi	Polypedilum bergi	Non-biting Midge	69	0	0	0	0	0	0	0	59	0	0	0	0	0	0	0	0	0	0	0	0	0	0	0	0	0	0	0	0	0	0	0	0	10	0	0	0	0	0
Arthropoda	Euchelicerata	Araneae	Linyphiidae	Ceratinella	Ceratinella brunnea	Ceratinella brunnea	Brown Dwarf Weaver	68	0	0	0	0	0	0	0	0	0	0	0	0	0	0	0	0	0	0	0	0	0	0	0	0	0	0	0	0	0	0	0	0	0	0	0	0	0	68
Arthropoda	Insecta	Diptera	Pipunculidae	Elmohardyia	Elmohardyia atlantica	Elmohardyia atlantica	a big-headed fly	68	0	0	0	0	0	0	0	0	0	0	0	0	0	23	0	31	0	0	0	0	0	0	0	0	0	0	14	0	0	0	0	0	0	0	0	0	0	0
Arthropoda	Insecta	Lepidoptera	Crambidae	Glaphyria	Glaphyria glaphyralis	Glaphyria glaphyralis	Common Glaphyria Moth	68	0	0	0	0	0	0	0	0	0	0	0	0	0	0	0	0	0	0	0	26	0	0	0	0	0	0	0	0	0	0	0	42	0	0	0	0	0	0
Arthropoda	Insecta	Diptera	Tabanidae	Tabanus	Tabanus quinquevittatus	Tabanus quinquevittatus	Five-striped Horse Fly	68	0	0	0	0	0	0	0	0	0	0	36	0	0	0	0	0	0	0	0	0	0	0	0	0	0	0	0	0	0	0	0	0	0	0	0	0	32	0
Arthropoda	Insecta	Coleoptera	Tenebrionidae	Xylopinus	Xylopinus saperdoides	Xylopinus saperdoides	Decaying Darkling Beetle	68	0	0	0	0	0	0	0	0	0	0	0	0	0	0	0	0	0	0	0	0	0	0	0	0	0	65	0	0	3	0	0	0	0	0	0	0	0	0
Arthropoda	Insecta	Diptera	Dolichopodidae	Argyra	Argyra diaphana	Argyra diaphana	a long-legged fly	67	0	0	0	0	0	0	0	0	0	0	0	0	0	0	0	0	0	0	0	0	0	0	0	0	0	0	0	0	0	0	0	0	67	0	0	0	0	0
Arthropoda	Insecta	Coleoptera	Buprestidae	Chrysobothris	Chrysobothris sexsignata	Chrysobothris sexsignata	Six-marked Jewel Beetle	67	0	0	0	0	0	0	0	0	0	0	0	0	0	0	0	0	0	0	0	0	0	0	0	0	0	0	67	0	0	0	0	0	0	0	0	0	0	0
Arthropoda	Insecta	Diptera	Muscidae	Helina	Helina troene	Helina troene	a muscid fly	67	0	0	0	0	0	0	0	0	0	0	0	0	0	0	0	0	0	0	0	0	0	0	0	0	0	0	0	0	0	67	0	0	0	0	0	0	0	0
Arthropoda	Insecta	Coleoptera	Latridiidae	Melanophthalma	Melanophthalma inermis	Melanophthalma inermis	Maritime Minute Scavenger Beetle	67	3	0	12	0	0	0	0	0	0	0	0	39	0	0	0	0	0	0	0	0	0	0	0	7	0	0	0	0	0	0	0	3	0	0	0	0	0	3
Arthropoda	Insecta	Hemiptera	Pachygronthidae	Oedancala	Oedancala dorsalis	Oedancala dorsalis	a true bug	67	0	0	0	0	0	0	0	0	0	0	0	0	0	0	0	0	0	0	0	0	0	0	0	0	0	48	0	0	10	0	0	0	9	0	0	0	0	0
Arthropoda	Insecta	Psocoptera	Peripsocidae	Peripsocus	Peripsocus madidus	Peripsocus madidus	Stout Barklouse	67	0	10	0	0	0	0	0	0	0	0	0	9	0	3	0	0	0	0	0	8	0	0	0	0	0	0	0	0	0	22	0	0	0	0	0	0	0	15
Arthropoda	Insecta	Diptera	Tipulidae	Tipula	Tipula ignobilis	Tipula ignobilis	Large Crane Fly	67	0	0	0	0	0	0	0	0	0	0	0	0	0	0	0	0	0	0	0	0	0	0	0	0	0	0	0	0	0	67	0	0	0	0	0	0	0	0
Arthropoda	Insecta	Hemiptera	Aphididae	Illinoia		Illinoia sp.	an aphid	66	0	0	0	0	0	0	0	0	0	0	0	0	0	0	0	0	0	0	0	0	0	0	0	0	0	0	3	5	0	0	0	0	0	0	0	58	0	0
Arthropoda	Insecta	Lepidoptera	Gracillariidae	Macrosaccus	Macrosaccus morrisella	Macrosaccus morrisella	Hog Peanut Moth	66	0	0	0	0	0	0	0	66	0	0	0	0	0	0	0	0	0	0	0	0	0	0	0	0	0	0	0	0	0	0	0	0	0	0	0	0	0	0
Arthropoda	Insecta	Coleoptera	Staphylinidae	Myllaena	Myllaena arcana	Myllaena arcana	Arcane Minute Rove Beetle	66	0	0	0	0	0	0	0	0	0	0	0	19	0	22	0	0	0	0	25	0	0	0	0	0	0	0	0	0	0	0	0	0	0	0	0	0	0	0
Arthropoda	Insecta	Trichoptera	Limnephilidae	Psychoglypha	Psychoglypha subborealis	Psychoglypha subborealis	Subboreal Northern Caddisfly	66	0	23	0	0	0	0	14	0	5	0	10	0	0	0	7	0	0	0	0	0	0	7	0	0	0	0	0	0	0	0	0	0	0	0	0	0	0	0
Arthropoda	Insecta	Diptera	Mycetophilidae	Saigusaia	Saigusaia cincta	Saigusaia cincta	Fungus Gnat	66	0	0	0	0	0	0	66	0	0	0	0	0	0	0	0	0	0	0	0	0	0	0	0	0	0	0	0	0	0	0	0	0	0	0	0	0	0	0
Arthropoda	Branchiopoda	Diplostraca	Sididae			Sididae sp.	a ctenopod	66	0	7	0	0	0	0	0	0	0	0	0	0	0	45	9	0	0	0	0	0	0	0	0	5	0	0	0	0	0	0	0	0	0	0	0	0	0	0
Arthropoda	Insecta	Lepidoptera	Tortricidae	Sparganothis	Sparganothis reticulatana	Sparganothis reticulatana	Reticulated Fruitworm Moth	66	0	0	0	0	0	0	0	16	0	0	0	0	0	0	0	0	0	0	7	0	0	0	0	0	0	0	34	0	0	0	0	0	0	0	0	0	0	9
Arthropoda	Insecta	Diptera	Chironomidae	Thienemanniella	Thienemanniella lobapodema	Thienemanniella lobapodema	Non-biting Midge	66	0	0	0	0	0	0	0	0	0	0	0	0	0	0	0	0	0	0	0	0	0	0	0	0	0	0	0	0	0	0	66	0	0	0	0	0	0	0
Arthropoda	Insecta	Hymenoptera	Vespidae	Vespula	Vespula flavopilosa	Vespula flavopilosa	Downy Yellowjacket	66	0	0	0	0	0	0	0	0	0	0	0	0	0	66	0	0	0	0	0	0	0	0	0	0	0	0	0	0	0	0	0	0	0	0	0	0	0	0
Arthropoda	Insecta	Diptera	Scheloribatidae			Scheloribatidae sp.	an oribatid mite	65	0	0	0	0	65	0	0	0	0	0	0	0	0	0	0	0	0	0	0	0	0	0	0	0	0	0	0	0	0	0	0	0	0	0	0	0	0	0
Arthropoda	Insecta	Lepidoptera	Noctuidae	Agrotis	Agrotis ipsilon	Agrotis ipsilon	Dark Sword Grass Moth	64	0	0	0	0	0	0	0	0	0	0	0	0	0	0	0	0	0	0	8	0	0	0	0	0	0	0	0	0	0	0	0	0	0	0	56	0	0	0
Arthropoda	Euchelicerata	Araneae	Araneidae	Araneus		Araneus sp.	Orbweaver Spiders	64	0	0	0	0	0	0	0	0	0	0	0	8	0	56	0	0	0	0	0	0	0	0	0	0	0	0	0	0	0	0	0	0	0	0	0	0	0	0
Arthropoda	Insecta	Ephemeroptera	Ephemerellidae	Eurylophella	Eurylophella doris	Eurylophella doris	Spiny Crawler Mayfly	64	0	0	64	0	0	0	0	0	0	0	0	0	0	0	0	0	0	0	0	0	0	0	0	0	0	0	0	0	0	0	0	0	0	0	0	0	0	0
Arthropoda	Insecta	Coleoptera	Dytiscidae	Hydroporus	Hydroporus tristis	Hydroporus tristis	Plain Water Beetle	64	0	0	0	0	0	0	0	0	0	0	0	0	0	0	0	0	0	0	0	0	0	64	0	0	0	0	0	0	0	0	0	0	0	0	0	0	0	0
Arthropoda	Insecta	Diptera	Limoniidae	Metalimnobia	Metalimnobia immatura	Metalimnobia immatura	Limoniid Crane Fly	64	0	0	0	0	0	0	0	0	0	0	0	0	0	0	0	0	0	0	0	0	0	0	0	64	0	0	0	0	0	0	0	0	0	0	0	0	0	0
Arthropoda	Insecta	Diptera	Muscidae			Muscidae sp.	Muscid Flies	64	0	0	0	11	0	0	0	0	0	0	0	0	0	0	0	0	0	0	0	0	0	0	0	0	0	0	0	0	0	43	0	0	0	0	0	0	0	10
Arthropoda	Euchelicerata	Araneae	Lycosidae	Piratula	Piratula insularis	Piratula insularis	Lonely Wolf Spider	64	0	0	0	0	0	0	0	0	0	0	0	0	0	0	0	0	0	0	0	0	0	0	0	0	0	0	14	0	0	0	0	0	50	0	0	0	0	0
Arthropoda	Insecta	Diptera	Sphaeroceridae	Pseudocollinella		Pseudocollinella sp.	a lesser dung fly	64	0	0	0	64	0	0	0	0	0	0	0	0	0	0	0	0	0	0	0	0	0	0	0	0	0	0	0	0	0	0	0	0	0	0	0	0	0	0
Arthropoda	Insecta	Diptera	Sciomyzidae	Tetanocera	Tetanocera annae	Tetanocera annae	Marsh Fly	64	0	0	0	0	0	0	0	0	0	64	0	0	0	0	0	0	0	0	0	0	0	0	0	0	0	0	0	0	0	0	0	0	0	0	0	0	0	0
Arthropoda	Euchelicerata	Araneae	Thomisidae	Xysticus		Xysticus sp.	a ground crab spider	64	0	0	0	0	0	0	0	0	0	0	0	0	0	0	0	0	0	0	0	0	0	0	64	0	0	0	0	0	0	0	0	0	0	0	0	0	0	0
Arthropoda	Insecta	Trichoptera	Leptoceridae	Ceraclea	Ceraclea arielles	Ceraclea arielles	Digitate Long-horned Caddisfly	63	0	0	63	0	0	0	0	0	0	0	0	0	0	0	0	0	0	0	0	0	0	0	0	0	0	0	0	0	0	0	0	0	0	0	0	0	0	0
Arthropoda	Insecta	Diptera	Rhagionidae			Rhagionidae sp.	Snipe Flies	63	0	0	0	0	0	0	0	58	0	0	0	0	5	0	0	0	0	0	0	0	0	0	0	0	0	0	0	0	0	0	0	0	0	0	0	0	0	0
Arthropoda	Insecta	Diptera	Tabanidae	Tabanus	Tabanus novaescotiae	Tabanus novaescotiae	Nova Scotia Horse Fly	63	0	0	0	0	0	0	0	0	0	0	0	0	0	0	0	0	0	0	63	0	0	0	0	0	0	0	0	0	0	0	0	0	0	0	0	0	0	0
Arthropoda	Insecta	Hemiptera	Aphididae	Aphis	Aphis coreopsidis	Aphis coreopsidis	Blackjack Aphid	62	0	0	0	0	0	0	0	0	0	0	0	13	0	32	0	0	0	0	0	0	0	0	0	0	0	0	0	0	0	0	0	0	17	0	0	0	0	0
Arthropoda	Insecta	Coleoptera	Scraptiidae	Canifa	Canifa pusilla	Canifa pusilla	Tiny False Flower Beetle	62	0	0	0	0	0	0	0	0	0	0	0	62	0	0	0	0	0	0	0	0	0	0	0	0	0	0	0	0	0	0	0	0	0	0	0	0	0	0
Arthropoda	Insecta	Hemiptera	Aphrophoridae	Lepyronia	Lepyronia quadrangularis	Lepyronia quadrangularis	Diamond-backed Spittlebug	62	0	0	0	0	0	0	0	0	0	3	0	11	0	0	0	0	0	0	0	0	0	4	0	0	0	12	0	0	0	0	0	0	32	0	0	0	0	0
Arthropoda	Insecta	Diptera	Pediciidae			Pediciidae sp.	Hairy-eyed Crane Flies	62	0	0	0	0	0	0	0	0	0	0	0	0	0	62	0	0	0	0	0	0	0	0	0	0	0	0	0	0	0	0	0	0	0	0	0	0	0	0
Arthropoda	Insecta	Coleoptera	Chrysomelidae	Plagiodera	Plagiodera versicolora	Plagiodera versicolora	Imported Willow Leaf Beetle	62	0	0	0	0	0	0	0	62	0	0	0	0	0	0	0	0	0	0	0	0	0	0	0	0	0	0	0	0	0	0	0	0	0	0	0	0	0	0
Arthropoda	Insecta	Hemiptera	Saldidae	Saldula	Saldula confluenta	Saldula confluenta	a shore bug	62	0	0	0	0	0	0	0	0	0	0	0	0	0	0	0	0	0	0	0	0	0	0	0	0	0	0	0	0	0	0	0	0	0	0	0	0	62	0
Arthropoda	Insecta	Lepidoptera	Noctuidae	Acronicta	Acronicta grisea	Acronicta grisea	Gray Dagger Moth	61	0	0	0	0	0	0	0	0	0	0	0	0	0	0	0	0	0	0	0	0	0	61	0	0	0	0	0	0	0	0	0	0	0	0	0	0	0	0
Arthropoda	Insecta	Lepidoptera	Gelechiidae	Coleotechnites		Coleotechnites sp.	Twirler Moths	61	0	0	0	0	0	0	0	0	0	0	0	0	0	0	0	0	0	0	0	0	0	0	0	0	0	0	0	0	0	0	0	0	37	0	0	0	0	24
Arthropoda	Insecta	Diptera	Chironomidae	Cryptochironomus		Cryptochironomus sp.	Non-biting Midges	61	0	0	21	0	0	0	0	0	0	0	0	0	0	0	0	0	0	0	0	0	0	0	0	0	0	0	0	0	0	0	0	0	40	0	0	0	0	0
Arthropoda	Insecta	Coleoptera	Staphylinidae	Homaeotarsus	Homaeotarsus cinctus	Homaeotarsus cinctus	Belted Tomcat Rove Beetle	61	0	0	0	0	0	0	0	0	0	0	0	0	0	19	0	0	0	0	42	0	0	0	0	0	0	0	0	0	0	0	0	0	0	0	0	0	0	0
Arthropoda	Insecta	Hemiptera	Cicadidae	Magicicada	Magicicada septendecim	Magicicada septendecim	Seventeen Year Periodical Cicada	61	0	0	0	38	0	0	0	0	0	0	0	0	0	0	0	0	23	0	0	0	0	0	0	0	0	0	0	0	0	0	0	0	0	0	0	0	0	0
Arthropoda	Euchelicerata	Sarcoptiformes	Suctobelbidae			Suctobelbidae sp.	Oribatid Mites	61	0	3	0	0	0	0	0	0	0	0	0	0	0	0	0	0	0	0	38	0	0	0	0	0	0	0	0	0	0	0	0	0	20	0	0	0	0	0
Arthropoda	Insecta	Diptera	Sciaridae	Xylosciara	Xylosciara lignicola	Xylosciara lignicola	a dark-winged fungus gnat	61	0	0	0	0	0	0	0	61	0	0	0	0	0	0	0	0	0	0	0	0	0	0	0	0	0	0	0	0	0	0	0	0	0	0	0	0	0	0
Arthropoda	Insecta	Coleoptera	Buprestidae	Chrysobothris	Chrysobothris femorata	Chrysobothris femorata	Flatheaded Appletree Borer	60	0	0	0	0	0	0	0	0	0	0	0	0	0	0	0	0	0	0	0	0	0	0	0	0	0	0	0	0	0	0	0	0	60	0	0	0	0	0
Arthropoda	Insecta	Lepidoptera	Geometridae	Lytrosis	Lytrosis unitaria	Lytrosis unitaria	Common Lytrosis Moth	60	0	0	0	0	0	0	0	0	0	0	0	0	0	0	0	0	0	0	0	0	0	0	0	0	0	0	0	0	9	0	32	0	19	0	0	0	0	0
Arthropoda	Insecta	Orthoptera	Gryllidae	Neonemobius	Neonemobius palustris	Neonemobius palustris	Sphagnum Ground Cricket	60	0	0	0	0	0	0	0	0	36	0	0	0	0	0	0	0	0	0	0	0	11	0	0	0	0	0	0	0	0	0	0	0	0	0	0	0	0	13
Arthropoda	Insecta	Diptera	Tipulidae	Nephrotoma	Nephrotoma ferruginea	Nephrotoma ferruginea	Ferruginous Tiger Crane Fly	60	0	0	0	0	0	0	0	0	0	0	0	0	0	0	0	0	0	0	13	0	0	0	0	0	0	0	0	0	0	0	0	0	15	0	0	0	0	32
Arthropoda	Insecta	Lepidoptera	Noctuidae	Papaipema	Papaipema insulidens	Papaipema insulidens	Umbellifer Borer Moth	60	0	0	0	0	0	0	0	0	0	0	0	0	0	0	0	0	0	0	0	0	0	0	0	0	0	0	0	0	0	0	0	0	0	0	0	0	0	60
Arthropoda	Insecta	Diptera	Dolichopodidae	Pelastoneurus	Pelastoneurus vagans	Pelastoneurus vagans	a long-legged fly	60	0	0	0	0	0	0	0	0	60	0	0	0	0	0	0	0	0	0	0	0	0	0	0	0	0	0	0	0	0	0	0	0	0	0	0	0	0	0
Arthropoda	Maxillopoda	Cyclopoida	Cyclopidae	Tropocyclops		Tropocyclops sp.	Cyclopoid Copepods	60	0	0	0	0	0	0	0	22	0	0	0	0	0	0	0	0	0	0	0	0	0	0	0	0	3	0	0	0	0	0	0	0	0	0	0	0	35	0
Arthropoda	Euchelicerata	Araneae	Linyphiidae	Agyneta	Agyneta evadens	Agyneta evadens	Evasive Short-legged Sheetweaver	59	0	0	0	0	0	0	0	0	0	0	0	59	0	0	0	0	0	0	0	0	0	0	0	0	0	0	0	0	0	0	0	0	0	0	0	0	0	0
Arthropoda	Insecta	Coleoptera	Staphylinidae	Charhyphus	Charhyphus picipennis	Charhyphus picipennis	Dark-winged Combed Rove Beetle	59	0	0	0	0	0	0	0	0	0	0	0	0	0	0	0	0	0	0	0	0	0	0	59	0	0	0	0	0	0	0	0	0	0	0	0	0	0	0
Arthropoda	Euchelicerata	Araneae	Lycosidae	Gladicosa	Gladicosa gulosa	Gladicosa gulosa	Drumming Sword Wolf Spider	59	0	0	0	11	0	0	0	0	0	34	0	0	0	0	0	0	14	0	0	0	0	0	0	0	0	0	0	0	0	0	0	0	0	0	0	0	0	0
Arthropoda	Euchelicerata	Trombidiformes	Limnesiidae	Limnesia	Limnesia undulata	Limnesia undulata	Water Mite	59	0	0	0	0	0	0	0	59	0	0	0	0	0	0	0	0	0	0	0	0	0	0	0	0	0	0	0	0	0	0	0	0	0	0	0	0	0	0
Arthropoda	Insecta	Diptera	Tipulidae	Nephrotoma	Nephrotoma eucera	Nephrotoma eucera	a large crane fly	59	0	0	0	0	0	0	0	0	22	0	0	0	0	0	0	16	0	0	0	0	21	0	0	0	0	0	0	0	0	0	0	0	0	0	0	0	0	0
Arthropoda	Insecta	Lepidoptera	Tortricidae	Olethreutes	Olethreutes atrodentana	Olethreutes atrodentana	Torticid Leafroller Moths	59	0	0	0	0	0	0	0	0	0	0	0	0	0	0	0	0	0	0	0	0	0	0	0	0	0	0	0	0	0	32	0	0	0	0	0	0	0	27
Arthropoda	Insecta	Diptera	Sphaeroceridae	Rachispoda	Rachispoda subpiligera	Rachispoda subpiligera	a lesser dung fly	59	0	0	0	0	0	0	0	0	0	0	0	0	0	0	0	0	0	0	0	0	0	0	0	0	0	0	0	0	0	0	0	0	0	0	0	0	0	59
Arthropoda	Insecta	Psocoptera	Epipsocidae	Bertkauia	Bertkauia crosbyana	Bertkauia crosbyana	Ellipitcal Barklouse	58	0	12	0	0	0	0	0	0	0	0	0	4	0	3	13	0	0	0	0	0	0	0	0	18	0	0	0	0	0	3	0	0	5	0	0	0	0	0
Arthropoda	Insecta	Diptera	Sarcophagidae	Boettcheria	Boettcheria latisterna	Boettcheria latisterna	Flesh Fly	58	0	49	9	0	0	0	0	0	0	0	0	0	0	0	0	0	0	0	0	0	0	0	0	0	0	0	0	0	0	0	0	0	0	0	0	0	0	0
Arthropoda	Insecta	Hemiptera	Aphididae	Essigella	Essigella pini	Essigella pini	Speckled Pine Needle Aphid	58	0	0	0	0	0	0	0	0	0	0	0	0	0	38	0	0	0	0	0	0	0	0	0	0	0	0	0	0	0	0	0	0	0	20	0	0	0	0
Arthropoda	Insecta	Coleoptera	Helophoridae	Helophorus	Helophorus nitiduloides	Helophorus nitiduloides	Speckled Water Scavenger	58	0	0	0	0	0	0	0	0	0	0	0	0	0	0	0	0	0	0	0	0	0	0	0	0	0	0	0	0	0	0	0	0	0	0	0	58	0	0
Arthropoda	Insecta	Diptera	Limoniidae	Molophilus	Molophilus fultonensis	Molophilus fultonensis	Limoniid Crane Fly	58	0	0	0	0	0	0	0	0	0	0	0	0	0	20	0	0	0	0	0	0	0	0	0	0	0	0	0	0	0	0	0	0	18	0	0	0	0	20
Arthropoda	Insecta	Diptera	Psychodidae	Psychoda	Psychoda alternata	Psychoda alternata	Trickling Filter Fly	58	0	0	0	3	0	0	0	3	0	17	0	0	35	0	0	0	0	0	0	0	0	0	0	0	0	0	0	0	0	0	0	0	0	0	0	0	0	0
Arthropoda	Insecta	Coleoptera	Anthicidae	Sapintus	Sapintus pubescens	Sapintus pubescens	Pubescent Ant-like Flower Beetle	58	0	0	0	26	0	14	0	0	0	0	0	0	0	18	0	0	0	0	0	0	0	0	0	0	0	0	0	0	0	0	0	0	0	0	0	0	0	0
Arthropoda	Insecta	Orthoptera	Acrididae	Buckellacris	Buckellacris nuda	Buckellacris nuda	Buckell's Timberline Grasshopper	57	0	0	0	0	0	0	0	0	0	0	0	0	0	0	0	0	0	0	0	0	0	0	0	0	0	0	0	0	0	57	0	0	0	0	0	0	0	0
Arthropoda	Branchiopoda	Diplostraca	Daphniidae	Ceriodaphnia		Ceriodaphnia sp.	a water flea	57	0	0	0	0	0	0	0	0	0	0	0	0	0	0	0	3	0	0	0	0	0	0	0	0	0	0	0	0	0	54	0	0	0	0	0	0	0	0
Arthropoda	Euchelicerata	Pseudoscorpiones	Cheliferidae			Cheliferidae sp.	a pseudoscorpion	57	0	0	0	0	0	0	0	0	0	0	0	0	0	0	0	36	0	0	0	0	21	0	0	0	0	0	0	0	0	0	0	0	0	0	0	0	0	0
Arthropoda	Insecta	Coleoptera	Cantharidae	Ditemnus	Ditemnus latilobus	Ditemnus latilobus	Lateral-lobed Soldier Beetle	57	0	0	0	0	0	0	0	0	0	0	0	0	0	0	0	0	0	0	57	0	0	0	0	0	0	0	0	0	0	0	0	0	0	0	0	0	0	0
Arthropoda	Insecta	Odonata	Coenagrionidae	Enallagma		Enallagma sp.	American Bluets	57	0	0	0	0	0	33	0	0	0	0	0	0	0	0	0	0	0	0	0	0	0	0	0	0	0	0	0	0	0	0	0	0	24	0	0	0	0	0
Arthropoda	Insecta	Hemiptera	Miridae	Neolygus	Neolygus hirticulus	Neolygus hirticulus	a plant bug	57	0	57	0	0	0	0	0	0	0	0	0	0	0	0	0	0	0	0	0	0	0	0	0	0	0	0	0	0	0	0	0	0	0	0	0	0	0	0
Arthropoda	Insecta	Diptera	Chloropidae	Thaumatomyia	Thaumatomyia glabra	Thaumatomyia glabra	Grass Fly	57	0	0	0	0	0	0	0	0	0	37	0	0	0	20	0	0	0	0	0	0	0	0	0	0	0	0	0	0	0	0	0	0	0	0	0	0	0	0
Arthropoda	Insecta	Lepidoptera	Tortricidae			Tortricidae sp.	Torticid Leafroller Moths	57	0	0	0	0	0	0	0	19	0	0	0	0	0	0	0	0	0	0	0	38	0	0	0	0	0	0	0	0	0	0	0	0	0	0	0	0	0	0
Arthropoda	Insecta	Lepidoptera	Erebidae	Apantesis	Apantesis arge	Apantesis arge	Arge Moth	56	0	0	0	17	0	0	0	0	0	0	0	0	0	0	0	0	0	0	0	39	0	0	0	0	0	0	0	0	0	0	0	0	0	0	0	0	0	0
Arthropoda	Insecta	Hymenoptera	Dryinidae	Aphelopus		Aphelopus sp.	a pincer wasp	56	0	0	0	0	17	0	0	0	0	0	0	0	0	0	0	35	4	0	0	0	0	0	0	0	0	0	0	0	0	0	0	0	0	0	0	0	0	0
Arthropoda	Insecta	Lepidoptera	Tortricidae	Apotomis		Apotomis sp.	a totricid moth	56	0	0	0	0	0	0	0	0	0	0	0	7	0	0	0	0	0	0	0	0	49	0	0	0	0	0	0	0	0	0	0	0	0	0	0	0	0	0
Arthropoda	Insecta	Coleoptera	Chrysomelidae	Cassida	Cassida flaveola	Cassida flaveola	Pale Tortoise Beetle	56	0	0	0	0	0	0	0	0	0	0	0	0	0	0	0	0	0	0	0	0	0	0	0	0	0	56	0	0	0	0	0	0	0	0	0	0	0	0
Arthropoda	Insecta	Psocoptera	Psocidae	Cerastipsocus		Cerastipsocus sp.	a common barklouse	56	0	0	0	0	0	0	0	0	0	0	0	8	0	30	0	0	0	0	0	18	0	0	0	0	0	0	0	0	0	0	0	0	0	0	0	0	0	0
Arthropoda	Insecta	Coleoptera	Nitidulidae	Colopterus	Colopterus truncatus	Colopterus truncatus	Truncated Sap Beetle	56	0	0	0	0	0	0	0	0	0	0	0	0	0	56	0	0	0	0	0	0	0	0	0	0	0	0	0	0	0	0	0	0	0	0	0	0	0	0
Arthropoda	Insecta	Diptera	Sciomyzidae	Dictya		Dictya sp.	a marsh fly	56	0	0	0	0	0	0	0	0	0	0	0	0	0	0	0	0	0	0	0	0	0	0	0	0	0	0	0	0	0	0	0	0	0	0	56	0	0	0
Arthropoda	Insecta	Diptera	Drosophilidae	Drosophila	Drosophila paramelanica	Drosophila paramelanica	a vinegar fly	56	0	0	0	0	0	0	0	0	0	0	0	0	0	0	0	0	0	0	0	0	0	0	0	0	0	0	0	0	0	0	0	0	0	0	0	0	0	56
Arthropoda	Insecta	Coleoptera	Haliplidae	Haliplus	Haliplus longulus	Haliplus longulus	Long Crawling Water Beetle	56	0	0	0	0	0	0	0	0	0	0	0	0	0	0	0	0	0	0	0	0	0	0	0	0	0	0	0	0	0	0	0	0	0	0	0	0	56	0
Arthropoda	Insecta	Coleoptera	Elateridae	Melanotus	Melanotus communis	Melanotus communis	Common Click Beetle	56	0	0	0	0	0	0	0	0	0	0	0	0	0	0	0	0	0	0	4	52	0	0	0	0	0	0	0	0	0	0	0	0	0	0	0	0	0	0
Arthropoda	Insecta	Diptera	Muscidae	Phaonia	Phaonia bysia	Phaonia bysia	a muscid fly	56	0	0	0	0	0	0	0	0	0	0	0	22	0	0	0	0	0	0	0	0	0	0	0	0	0	0	34	0	0	0	0	0	0	0	0	0	0	0
Arthropoda	Insecta	Coleoptera	Cerambycidae	Stictoleptura	Stictoleptura canadensis	Stictoleptura canadensis	Red-shouldered Long-horned Beetle	56	0	0	0	0	0	0	0	0	0	0	0	0	0	0	0	56	0	0	0	0	0	0	0	0	0	0	0	0	0	0	0	0	0	0	0	0	0	0
Arthropoda	Euchelicerata	Sarcoptiformes	Achipteriidae	Achipteria	Achipteria catskillensis	Achipteria catskillensis	Oribatid Mite	55	0	0	0	0	0	0	0	0	0	0	0	0	0	0	0	28	0	0	0	0	27	0	0	0	0	0	0	0	0	0	0	0	0	0	0	0	0	0
Arthropoda	Insecta	Lepidoptera	Depressariidae	Agonopterix	Agonopterix curvilineella	Agonopterix curvilineella	Curved-line Agonopterix Moth	55	0	0	0	0	0	0	0	0	0	0	0	0	0	0	0	0	0	0	0	0	0	0	0	0	0	0	0	0	0	0	0	0	0	0	0	0	0	55
Arthropoda	Insecta	Diptera	Anthomyzidae	Anthomyza	Anthomyza dichroa	Anthomyza dichroa	Root-Maggot Fly	55	0	0	0	0	0	0	0	0	0	0	0	36	0	0	0	0	0	0	0	0	0	0	0	0	0	0	0	0	0	0	0	0	0	0	0	0	0	19
Arthropoda	Insecta	Coleoptera	Tenebrionidae	Bolitophagus	Bolitophagus corticola	Bolitophagus corticola	Corticolous Darkling Beetle	55	0	0	0	0	0	0	0	0	0	0	0	0	0	0	27	0	0	0	0	0	0	0	0	28	0	0	0	0	0	0	0	0	0	0	0	0	0	0
Arthropoda	Euchelicerata	Araneae	Linyphiidae	Microneta	Microneta viaria	Microneta viaria	Small Sheet-web Weaver	55	0	0	0	55	0	0	0	0	0	0	0	0	0	0	0	0	0	0	0	0	0	0	0	0	0	0	0	0	0	0	0	0	0	0	0	0	0	0
Arthropoda			Pachygnathidae			Pachygnathidae sp.	a mite	55	0	0	0	0	0	0	0	0	0	0	0	0	0	0	0	0	0	0	15	0	0	0	0	0	0	40	0	0	0	0	0	0	0	0	0	0	0	0
Arthropoda	Insecta	Diptera	Pipunculidae	Cephalops	Cephalops grootaerti	Cephalops grootaerti	Big-headed Fly	54	0	0	0	0	0	0	0	0	0	0	0	0	0	0	0	0	0	0	0	0	0	0	32	0	0	0	0	0	0	0	0	0	0	0	0	0	0	22
Arthropoda	Insecta	Orthoptera	Acrididae	Dissosteira	Dissosteira carolina	Dissosteira carolina	Carolina Grasshopper	54	0	0	0	0	0	0	0	0	0	0	0	0	0	0	0	0	0	0	0	0	0	0	0	0	0	0	0	0	0	0	0	0	0	0	0	54	0	0
Arthropoda	Insecta	Hemiptera	Cicadellidae	Draeculacephala	Draeculacephala noveboracensis	Draeculacephala noveboracensis	a sharpshooter	54	0	26	0	0	0	0	0	0	3	0	0	0	0	0	0	0	0	0	5	0	0	0	0	0	0	0	12	0	0	0	0	0	0	0	0	0	8	0
Arthropoda	Insecta	Coleoptera	Endomychidae	Endomychus	Endomychus biguttatus	Endomychus biguttatus	Two-spotted Handsome Fungus Beetle	54	0	0	0	0	0	0	0	0	0	0	40	0	0	0	0	0	0	0	0	0	0	0	0	0	0	0	14	0	0	0	0	0	0	0	0	0	0	0
Arthropoda	Insecta	Diptera	Ephydridae	Notiphila	Notiphila caudata	Notiphila caudata	a shore fly	54	0	0	0	54	0	0	0	0	0	0	0	0	0	0	0	0	0	0	0	0	0	0	0	0	0	0	0	0	0	0	0	0	0	0	0	0	0	0
Arthropoda	Insecta	Lepidoptera	Choreutidae	Prochoreutis	Prochoreutis inflatella	Prochoreutis inflatella	Skullcap Skeletonizer Moth	54	0	0	0	25	0	0	0	11	0	0	0	0	0	0	0	0	0	0	0	18	0	0	0	0	0	0	0	0	0	0	0	0	0	0	0	0	0	0
Arthropoda	Insecta	Hymenoptera	Argidae	Schizocerella	Schizocerella lineata	Schizocerella lineata	an argid sawfly	54	0	0	0	0	0	0	0	0	0	0	0	0	35	0	0	0	0	0	0	0	0	0	0	0	19	0	0	0	0	0	0	0	0	0	0	0	0	0
Arthropoda	Insecta	Diptera	Sciomyzidae	Trypetoptera	Trypetoptera canadensis	Trypetoptera canadensis	a marsh fly	54	0	0	0	0	0	0	0	0	0	0	0	0	0	0	0	0	0	0	0	0	0	0	0	0	0	0	0	0	0	0	0	0	0	0	0	0	0	54
Arthropoda	Insecta	Diptera	Syrphidae	Xylota	Xylota wellesleyana	Xylota wellesleyana	a hover fly	54	0	0	0	0	0	0	0	0	0	0	0	54	0	0	0	0	0	0	0	0	0	0	0	0	0	0	0	0	0	0	0	0	0	0	0	0	0	0
Arthropoda	Insecta	Lepidoptera	Erebidae	Apantesis	Apantesis phalerata	Apantesis phalerata	Harnessed Tiger Moth	53	0	0	27	0	0	0	0	0	0	0	0	0	0	0	0	0	0	0	15	11	0	0	0	0	0	0	0	0	0	0	0	0	0	0	0	0	0	0
Arthropoda	Insecta	Lepidoptera	Erebidae	Apantesis	Apantesis phyllira	Apantesis phyllira	Phyllira Tiger Moth	53	0	0	0	0	0	0	0	0	0	0	0	0	0	0	0	0	0	0	3	0	0	0	0	0	0	0	0	0	0	0	0	0	0	0	0	0	0	50
Arthropoda	Insecta	Diptera	Empididae	Chelifera	Chelifera palloris	Chelifera palloris	Dagger Fly	53	0	0	0	32	0	0	0	0	0	0	0	0	0	0	0	0	0	0	0	0	0	0	0	0	0	0	0	0	0	21	0	0	0	0	0	0	0	0
Arthropoda	Insecta	Lepidoptera	Erebidae	Idia		Idia sp.	an idia moth	53	0	0	0	0	0	0	0	0	0	0	0	0	0	0	0	0	0	0	0	0	0	0	0	0	0	0	0	53	0	0	0	0	0	0	0	0	0	0
Arthropoda	Insecta	Diptera	Cecidomyiidae	Lestodiplosis	Lestodiplosis grassator	Lestodiplosis grassator	a gall midge	53	0	0	0	0	0	0	0	0	0	0	0	0	0	0	0	0	0	0	0	0	0	0	0	0	0	0	0	0	0	0	0	0	0	0	0	53	0	0
Arthropoda	Insecta	Diptera	Mycetophilidae	Mycetophila	Mycetophila cingulum	Mycetophila cingulum	Fungus Gnat	53	0	0	0	0	0	0	0	27	0	26	0	0	0	0	0	0	0	0	0	0	0	0	0	0	0	0	0	0	0	0	0	0	0	0	0	0	0	0
Arthropoda	Insecta	Coleoptera	Staphylinidae	Philonthus	Philonthus asper	Philonthus asper	Coarse Rove Beetle	53	0	0	0	0	0	0	0	0	0	0	0	6	0	0	0	0	0	0	0	0	0	0	0	0	0	0	0	0	0	0	0	47	0	0	0	0	0	0
Arthropoda	Insecta	Lepidoptera	Gelechiidae	Pseudotelphusa	Pseudotelphusa quercinigracella	Pseudotelphusa quercinigracella	a twirler moth	53	0	0	0	0	0	0	0	0	0	0	0	41	0	0	0	0	0	0	0	0	0	0	0	0	0	0	0	0	0	0	0	0	12	0	0	0	0	0
Arthropoda	Insecta	Coleoptera	Staphylinidae	Stenistoderus	Stenistoderus rubripennis	Stenistoderus rubripennis	Red-winged Rove Beetle	53	0	0	0	0	0	0	0	0	0	0	44	0	0	0	0	0	0	0	9	0	0	0	0	0	0	0	0	0	0	0	0	0	0	0	0	0	0	0
Arthropoda	Insecta	Diptera	Ceratopogonidae	Alluaudomyia	Alluaudomyia parva	Alluaudomyia parva	a biting midge	52	0	0	0	0	0	0	0	0	0	0	0	0	0	28	0	0	0	0	17	0	0	0	0	0	0	0	0	0	0	0	0	0	0	0	0	0	0	7
Arthropoda	Insecta	Coleoptera	Curculionidae	Calomycterus	Calomycterus setarius	Calomycterus setarius	Imported Long-horned Weevil	52	0	0	0	0	0	0	0	0	52	0	0	0	0	0	0	0	0	0	0	0	0	0	0	0	0	0	0	0	0	0	0	0	0	0	0	0	0	0
Arthropoda	Insecta	Lepidoptera	Tortricidae	Clepsis	Clepsis clemensiana	Clepsis clemensiana	Clemens' Clepsis Moth	52	0	0	0	0	0	0	0	0	0	0	52	0	0	0	0	0	0	0	0	0	0	0	0	0	0	0	0	0	0	0	0	0	0	0	0	0	0	0
Arthropoda	Insecta	Diptera	Asilidae	Laphria	Laphria divisor	Laphria divisor	a robber fly	52	0	0	0	52	0	0	0	0	0	0	0	0	0	0	0	0	0	0	0	0	0	0	0	0	0	0	0	0	0	0	0	0	0	0	0	0	0	0
Arthropoda	Insecta	Coleoptera	Staphylinidae	Rybaxis		Rybaxis sp.	an ant-loving beetle	52	0	0	0	0	52	0	0	0	0	0	0	0	0	0	0	0	0	0	0	0	0	0	0	0	0	0	0	0	0	0	0	0	0	0	0	0	0	0
Arthropoda	Insecta	Coleoptera	Carabidae	Agonum	Agonum gratiosum	Agonum gratiosum	Gracious Ground Beetle	51	0	0	0	0	19	0	0	0	0	0	20	7	0	0	0	0	0	0	0	0	0	0	0	0	0	5	0	0	0	0	0	0	0	0	0	0	0	0
Arthropoda	Insecta	Diptera	Agromyzidae			Agromyzidae sp.	Leaf Miner Flies	51	0	0	0	0	0	0	0	0	0	0	0	0	0	0	0	0	0	0	0	0	0	0	0	0	0	0	5	0	0	0	0	0	0	0	0	0	0	46
Arthropoda	Insecta	Lepidoptera	Erebidae	Cisseps	Cisseps fulvicollis	Cisseps fulvicollis	Yellow-collared Scape Moth	51	0	0	0	0	0	0	0	0	0	0	0	0	0	0	0	0	0	0	12	0	0	0	0	0	0	0	0	0	0	0	0	0	0	0	0	0	0	39
Arthropoda	Insecta	Coleoptera	Hydrophilidae	Helocombus	Helocombus bifidus	Helocombus bifidus	Bifid Water Scavenger Beetle	51	0	0	0	26	0	0	0	0	0	0	0	0	0	0	0	0	25	0	0	0	0	0	0	0	0	0	0	0	0	0	0	0	0	0	0	0	0	0
Arthropoda	Insecta	Coleoptera	Staphylinidae	Lesteva	Lesteva pallipes	Lesteva pallipes	Pale-footed Ocellate Rove Beetle	51	0	0	0	0	0	0	0	0	0	0	0	51	0	0	0	0	0	0	0	0	0	0	0	0	0	0	0	0	0	0	0	0	0	0	0	0	0	0
Arthropoda	Euchelicerata	Mesostigmata	Macrochelidae	Macrocheles	Macrocheles glaber	Macrocheles glaber	Mesostig Mite	51	0	0	0	0	0	0	0	0	0	51	0	0	0	0	0	0	0	0	0	0	0	0	0	0	0	0	0	0	0	0	0	0	0	0	0	0	0	0
Arthropoda	Insecta	Diptera	Chloropidae	Oscinisoma	Oscinisoma alienum	Oscinisoma alienum	a grass fly	51	0	0	0	0	0	0	0	0	0	0	0	8	0	18	0	0	0	0	0	0	0	0	0	0	0	0	0	0	0	0	0	0	0	0	0	0	0	25
Arthropoda	Insecta	Lepidoptera	Geometridae	Prochoerodes	Prochoerodes lineola	Prochoerodes lineola	Large Maple Spanworm Moth	51	0	0	0	0	51	0	0	0	0	0	0	0	0	0	0	0	0	0	0	0	0	0	0	0	0	0	0	0	0	0	0	0	0	0	0	0	0	0
Arthropoda	Insecta	Coleoptera	Ptilodactylidae	Ptilodactyla		Ptilodactyla sp.	Toe-winged Beetles	51	0	0	0	0	0	0	0	0	0	0	0	0	0	0	0	0	0	0	51	0	0	0	0	0	0	0	0	0	0	0	0	0	0	0	0	0	0	0
Arthropoda	Insecta	Lepidoptera	Noctuidae	Raphia	Raphia frater	Raphia frater	Brother Moth	51	0	0	0	0	0	0	0	0	0	0	0	0	0	0	0	34	0	0	0	0	17	0	0	0	0	0	0	0	0	0	0	0	0	0	0	0	0	0
Arthropoda	Insecta	Diptera	Dolichopodidae	Amblypsilopus	Amblypsilopus scintillans	Amblypsilopus scintillans	Longlegged Fly	50	0	0	0	0	0	0	0	0	0	0	0	0	0	0	0	0	0	0	0	0	0	0	0	0	0	0	0	0	0	0	0	0	0	0	0	0	0	50
Arthropoda	Collembola	Symphypleona	Arrhopalitidae			Arrhopalitidae sp.	a springtail	50	0	0	0	0	0	0	0	0	0	0	0	23	0	0	4	6	0	0	0	0	8	0	0	9	0	0	0	0	0	0	0	0	0	0	0	0	0	0
Arthropoda	Insecta	Lepidoptera	Noctuidae	Catabena	Catabena lineolata	Catabena lineolata	Fine-lined Sallow Moth	50	0	0	0	0	20	0	0	0	0	0	0	0	0	0	0	0	0	0	0	0	0	0	0	0	0	0	0	0	13	0	0	0	0	0	0	0	0	17
Arthropoda	Insecta	Diptera	Syrphidae	Chalcosyrphus	Chalcosyrphus anthreas	Chalcosyrphus anthreas	Yellow-banded Leafwalker	50	0	0	0	0	0	0	0	0	0	0	0	0	0	0	0	0	0	0	0	19	0	0	0	0	0	0	31	0	0	0	0	0	0	0	0	0	0	0
Arthropoda	Insecta	Diptera	Culicidae	Culex	Culex restuans	Culex restuans	White Dotted Mosquito	50	0	0	0	0	0	0	0	0	0	0	0	0	50	0	0	0	0	0	0	0	0	0	0	0	0	0	0	0	0	0	0	0	0	0	0	0	0	0
Arthropoda	Insecta	Lepidoptera	Notodontidae	Schizura	Schizura ipomoeae	Schizura ipomoeae	Morning-glory Prominent Moth	50	0	0	0	0	0	27	0	0	0	0	0	23	0	0	0	0	0	0	0	0	0	0	0	0	0	0	0	0	0	0	0	0	0	0	0	0	0	0
Arthropoda	Insecta	Coleoptera	Staphylinidae	Stenus	Stenus neglectus	Stenus neglectus	Neglected Water Skater	50	0	0	50	0	0	0	0	0	0	0	0	0	0	0	0	0	0	0	0	0	0	0	0	0	0	0	0	0	0	0	0	0	0	0	0	0	0	0
Arthropoda	Insecta	Coleoptera	Cerambycidae	Urgleptes	Urgleptes querci	Urgleptes querci	Oak Long-horned Beetle	50	0	0	0	0	0	0	0	50	0	0	0	0	0	0	0	0	0	0	0	0	0	0	0	0	0	0	0	0	0	0	0	0	0	0	0	0	0	0
Arthropoda	Insecta	Lepidoptera	Pyralidae	Acrobasis		Acrobasis sp.	Pyralid Snout Moths	49	0	0	0	0	35	0	0	0	0	9	0	0	0	0	0	0	0	0	5	0	0	0	0	0	0	0	0	0	0	0	0	0	0	0	0	0	0	0
Arthropoda	Insecta	Coleoptera	Cerambycidae	Astylopsis	Astylopsis sexguttata	Astylopsis sexguttata	Six-speckled Long-horned Beetle	49	0	0	0	0	0	0	0	0	0	49	0	0	0	0	0	0	0	0	0	0	0	0	0	0	0	0	0	0	0	0	0	0	0	0	0	0	0	0
Arthropoda	Insecta	Diptera	Syrphidae	Brachyopa		Brachyopa sp.	a hover fly	49	0	0	0	0	0	0	0	0	0	0	0	49	0	0	0	0	0	0	0	0	0	0	0	0	0	0	0	0	0	0	0	0	0	0	0	0	0	0
Arthropoda	Euchelicerata	Araneae	Linyphiidae	Centromerus	Centromerus sylvaticus	Centromerus sylvaticus	Common Spurred Sheetweaver	49	0	0	0	0	0	0	0	0	0	49	0	0	0	0	0	0	0	0	0	0	0	0	0	0	0	0	0	0	0	0	0	0	0	0	0	0	0	0
Arthropoda	Insecta	Lepidoptera	Erebidae	Ctenucha	Ctenucha virginica	Ctenucha virginica	Virginia Ctenucha Moth	49	0	0	0	0	0	0	0	0	0	0	0	49	0	0	0	0	0	0	0	0	0	0	0	0	0	0	0	0	0	0	0	0	0	0	0	0	0	0
Arthropoda	Insecta	Diptera	Ephydridae	Parydra	Parydra aquila	Parydra aquila	Shore Fly	49	0	0	0	0	0	0	0	0	0	6	0	0	38	0	0	0	0	0	5	0	0	0	0	0	0	0	0	0	0	0	0	0	0	0	0	0	0	0
Arthropoda	Insecta	Coleoptera	Carabidae	Pterostichus	Pterostichus corvinus	Pterostichus corvinus	Raven Ground Beetle	49	0	0	0	0	0	0	0	0	0	0	0	0	0	0	0	0	0	0	0	0	0	0	0	49	0	0	0	0	0	0	0	0	0	0	0	0	0	0
Arthropoda	Insecta	Diptera	Sarcophagidae	Sarcophaga	Sarcophaga sinuata	Sarcophaga sinuata	Common Flesh Fly	49	0	0	0	0	0	0	0	0	0	0	0	49	0	0	0	0	0	0	0	0	0	0	0	0	0	0	0	0	0	0	0	0	0	0	0	0	0	0
Arthropoda	Insecta	Diptera	Drosophilidae	Scaptomyza	Scaptomyza trochanterata	Scaptomyza trochanterata	Vinegar Fly	49	0	0	0	0	0	0	0	0	0	0	0	0	0	0	0	0	0	0	0	0	0	0	0	0	0	0	0	0	0	0	0	0	0	0	0	0	0	49
Arthropoda	Insecta	Lepidoptera	Crambidae	Scoparia	Scoparia biplagialis	Scoparia biplagialis	Double-striped Scoparia Moth	49	0	0	0	0	0	0	0	0	0	49	0	0	0	0	0	0	0	0	0	0	0	0	0	0	0	0	0	0	0	0	0	0	0	0	0	0	0	0
Arthropoda	Insecta	Diptera	Anthomyzidae	Stiphrosoma	Stiphrosoma balteatum	Stiphrosoma balteatum	an anthomyzid fly	49	0	0	0	0	0	0	0	0	0	0	0	0	0	0	0	0	0	0	0	0	0	0	0	0	0	0	0	0	49	0	0	0	0	0	0	0	0	0
Arthropoda	Insecta	Diptera	Anthomyzidae	Anthomyza	Anthomyza mcalpinei	Anthomyza mcalpinei	an anthomyzid fly	48	0	0	0	0	0	0	0	0	0	0	0	28	0	0	0	0	0	0	20	0	0	0	0	0	0	0	0	0	0	0	0	0	0	0	0	0	0	0
Arthropoda	Insecta	Diptera	Ephydridae	Coenia	Coenia curvicauda	Coenia curvicauda	a shore fly	48	0	0	0	0	0	0	0	0	0	48	0	0	0	0	0	0	0	0	0	0	0	0	0	0	0	0	0	0	0	0	0	0	0	0	0	0	0	0
Arthropoda	Insecta	Trichoptera	Lepidostomatidae	Lepidostoma	Lepidostoma americanum	Lepidostoma americanum	American Bizarre Caddisfly	48	0	0	0	0	0	0	0	0	0	0	12	0	0	0	0	0	0	0	0	0	0	0	0	0	0	0	36	0	0	0	0	0	0	0	0	0	0	0
Arthropoda	Insecta	Hymenoptera	Pamphiliidae	Pamphilius	Pamphilius phyllisae	Pamphilius phyllisae	a leaf-rolling sawfly	48	0	0	0	0	0	0	0	0	0	0	0	0	0	0	0	0	0	0	0	0	0	0	48	0	0	0	0	0	0	0	0	0	0	0	0	0	0	0
Arthropoda	Insecta	Diptera	Sarcophagidae	Ravinia	Ravinia stimulans	Ravinia stimulans	Flesh Fly	48	0	0	0	0	0	0	0	0	0	0	0	0	0	16	0	0	0	0	32	0	0	0	0	0	0	0	0	0	0	0	0	0	0	0	0	0	0	0
Arthropoda	Insecta	Coleoptera	Staphylinidae	Stenus	Stenus mammops	Stenus mammops	Mammops Water Skater	48	0	0	0	0	0	0	0	0	0	0	0	0	0	48	0	0	0	0	0	0	0	0	0	0	0	0	0	0	0	0	0	0	0	0	0	0	0	0
Arthropoda	Insecta	Hymenoptera	Formicidae	Tapinoma	Tapinoma sessile	Tapinoma sessile	Odorous House Ant	48	0	0	0	0	0	0	0	0	0	30	0	14	0	4	0	0	0	0	0	0	0	0	0	0	0	0	0	0	0	0	0	0	0	0	0	0	0	0
Arthropoda	Insecta	Lepidoptera	Noctuidae	Agrochola	Agrochola bicolorago	Agrochola bicolorago	a dart moth	47	0	0	0	0	0	0	0	0	0	0	0	0	0	0	0	0	8	0	0	0	0	0	0	0	0	0	39	0	0	0	0	0	0	0	0	0	0	0
Arthropoda	Euchelicerata	Mesostigmata	Ameroseiidae			Ameroseiidae sp.	Mesostig Mites	47	0	0	0	0	0	0	0	0	0	0	0	0	0	32	0	0	0	0	15	0	0	0	0	0	0	0	0	0	0	0	0	0	0	0	0	0	0	0
Arthropoda	Insecta	Diptera	Tipulidae	Dolichopeza	Dolichopeza walleyi	Dolichopeza walleyi	Large Crane Fly	47	0	0	0	0	0	0	0	0	0	0	0	0	0	0	0	0	0	0	0	0	0	0	0	0	0	0	0	0	0	0	0	0	47	0	0	0	0	0
Arthropoda	Insecta	Diptera	Limoniidae	Elephantomyia	Elephantomyia westwoodi	Elephantomyia westwoodi	a limoniid crane fly	47	0	0	0	0	0	0	23	0	0	0	0	24	0	0	0	0	0	0	0	0	0	0	0	0	0	0	0	0	0	0	0	0	0	0	0	0	0	0
Arthropoda	Insecta	Hemiptera	Miridae	Neurocolpus	Neurocolpus nubilus	Neurocolpus nubilus	Clouded Plant Bug	47	0	0	0	0	0	0	0	0	47	0	0	0	0	0	0	0	0	0	0	0	0	0	0	0	0	0	0	0	0	0	0	0	0	0	0	0	0	0
Arthropoda	Collembola	Entomobryomorpha	Entomobryidae	Orchesella	Orchesella cincta	Orchesella cincta	Hairy-back Girdled Springtail	47	0	0	0	0	0	0	0	0	0	0	0	0	0	0	0	0	0	0	0	0	0	0	0	0	0	0	0	0	0	0	0	0	47	0	0	0	0	0
Arthropoda	Insecta	Diptera	Conopidae	Physocephala		Physocephala sp.	Thick-headed Flies	47	0	0	0	0	0	0	0	0	0	0	0	0	0	0	0	0	0	0	0	0	0	0	0	0	0	0	0	0	0	0	0	0	0	0	0	0	47	0
Arthropoda	Insecta	Hemiptera	Aphididae	Aphis	Aphis nasturtii	Aphis nasturtii	Buckthorn Aphid	46	0	0	0	0	0	0	0	4	0	0	0	0	0	42	0	0	0	0	0	0	0	0	0	0	0	0	0	0	0	0	0	0	0	0	0	0	0	0
Arthropoda	Insecta	Lepidoptera	Pterophoridae	Capperia	Capperia evansi	Capperia evansi	a pterophorid moth	46	0	0	0	0	0	0	0	0	0	0	0	0	0	0	0	0	0	0	5	0	0	0	0	0	0	0	0	0	0	0	0	0	0	0	7	0	0	34
Arthropoda	Insecta	Lepidoptera	Gelechiidae	Chionodes	Chionodes fuscomaculella	Chionodes fuscomaculella	a twirler moth	46	0	0	0	0	0	0	0	0	0	0	0	0	0	0	0	0	0	0	0	0	0	0	0	0	0	0	0	0	0	0	0	0	46	0	0	0	0	0
Arthropoda	Insecta	Coleoptera	Cantharidae	Dichelotarsus	Dichelotarsus pattoni	Dichelotarsus pattoni	Patton's Soldier Beetle	46	0	0	0	0	22	0	0	0	0	0	0	0	0	5	0	0	0	0	0	0	0	8	0	11	0	0	0	0	0	0	0	0	0	0	0	0	0	0
Arthropoda	Insecta	Diptera	Syrphidae	Eristalis	Eristalis transversa	Eristalis transversa	Transverse Flower Fly	46	0	0	0	14	0	0	0	0	0	0	0	25	0	0	0	0	7	0	0	0	0	0	0	0	0	0	0	0	0	0	0	0	0	0	0	0	0	0
Arthropoda	Insecta	Diptera	Anthomyiidae	Hylemyza	Hylemyza partita	Hylemyza partita	Root-Maggot Fly	46	0	0	0	0	0	0	0	0	0	0	0	30	0	0	0	0	0	0	0	0	0	0	0	0	0	0	0	0	16	0	0	0	0	0	0	0	0	0
Arthropoda	Insecta	Diptera	Hippoboscidae	Ornithomya	Ornithomya anchineuria	Ornithomya anchineuria	a louse fly	46	0	0	0	0	0	0	0	0	0	0	0	0	0	0	0	21	0	0	0	0	25	0	0	0	0	0	0	0	0	0	0	0	0	0	0	0	0	0
Arthropoda	Insecta	Diptera	Mycetophilidae	Phronia		Phronia sp.	a fungus gnat	46	0	0	0	0	0	0	0	0	0	0	0	0	0	25	0	0	0	0	0	0	0	0	21	0	0	0	0	0	0	0	0	0	0	0	0	0	0	0
Arthropoda	Euchelicerata	Sarcoptiformes	Phthiracaridae			Phthiracaridae sp.	an oribatid mite	46	0	0	0	0	0	0	0	0	0	0	0	20	0	4	0	0	0	0	6	0	0	0	0	0	0	0	0	0	0	0	0	0	0	0	0	0	0	16
Arthropoda	Insecta	Lepidoptera	Lycaenidae	Plebejus		Plebejus sp.	a spur-throated grasshopper	46	0	0	0	0	0	0	0	0	0	0	0	0	0	0	0	0	0	0	0	0	0	0	0	0	0	0	0	0	0	0	0	0	0	0	0	0	46	0
Arthropoda	Insecta	Diptera	Sphaeroceridae	Pullimosina	Pullimosina antennata	Pullimosina antennata	a lesser dung fly	46	0	0	0	0	0	0	0	0	0	0	0	0	0	46	0	0	0	0	0	0	0	0	0	0	0	0	0	0	0	0	0	0	0	0	0	0	0	0
Arthropoda	Insecta	Coleoptera	Coccinellidae	Anisosticta	Anisosticta bitriangularis	Anisosticta bitriangularis	Marsh Lady Beetle	45	0	0	3	0	0	0	0	0	0	0	0	0	0	0	0	0	0	0	0	6	0	0	0	0	0	0	0	0	0	0	0	8	0	0	0	0	28	0
Arthropoda	Insecta	Lepidoptera	Pyralidae	Aphomia	Aphomia terrenella	Aphomia terrenella	Terrenella Bee Moth	45	0	0	0	0	0	0	0	0	0	0	0	45	0	0	0	0	0	0	0	0	0	0	0	0	0	0	0	0	0	0	0	0	0	0	0	0	0	0
Arthropoda	Insecta	Trichoptera	Brachycentridae	Brachycentrus	Brachycentrus numerosus	Brachycentrus numerosus	Copious Humpless Caddisfly	45	0	0	0	33	0	0	0	0	0	0	0	0	0	0	0	0	0	0	0	12	0	0	0	0	0	0	0	0	0	0	0	0	0	0	0	0	0	0
Arthropoda	Insecta	Lepidoptera	Tortricidae	Coelostathma	Coelostathma discopunctana	Coelostathma discopunctana	The Batman Moth	45	0	0	0	0	0	0	0	0	0	0	0	0	0	16	0	0	0	0	0	0	0	0	29	0	0	0	0	0	0	0	0	0	0	0	0	0	0	0
Arthropoda	Insecta	Diptera	Tachinidae	Compsilura	Compsilura concinnata	Compsilura concinnata	Bristle Fly	45	0	0	0	0	0	0	0	0	0	0	0	0	0	0	0	0	0	0	0	0	0	0	11	0	0	0	34	0	0	0	0	0	0	0	0	0	0	0
Arthropoda	Insecta	Diptera	Chironomidae	Glyptotendipes		Glyptotendipes sp.	Non-biting Midges	45	0	0	0	0	0	0	0	45	0	0	0	0	0	0	0	0	0	0	0	0	0	0	0	0	0	0	0	0	0	0	0	0	0	0	0	0	0	0
Arthropoda	Insecta	Diptera	Tabanidae	Hybomitra	Hybomitra illota	Hybomitra illota	Bog Horse Fly	45	0	0	0	0	45	0	0	0	0	0	0	0	0	0	0	0	0	0	0	0	0	0	0	0	0	0	0	0	0	0	0	0	0	0	0	0	0	0
Arthropoda	Insecta	Coleoptera	Staphylinidae	Mocyta	Mocyta luteola	Mocyta luteola	Yellowish Minute Rove Beetle	45	0	0	0	0	0	0	0	0	0	0	0	23	0	0	5	0	0	0	0	0	0	0	0	6	0	11	0	0	0	0	0	0	0	0	0	0	0	0
Arthropoda	Insecta	Diptera	Syrphidae	Neoascia		Neoascia sp.	a hover fly	45	0	0	0	0	0	0	0	0	0	0	0	0	0	0	0	0	0	0	0	0	0	0	0	0	0	0	31	0	0	0	0	0	0	0	0	0	0	14
Arthropoda	Collembola	Poduromorpha	Onychiuridae	Protaphorura		Protaphorura sp.	a springtail	45	0	0	0	0	0	0	0	0	0	0	0	0	0	0	0	0	0	0	36	0	0	0	0	0	0	0	0	9	0	0	0	0	0	0	0	0	0	0
Arthropoda	Insecta	Lepidoptera	Erebidae	Scoliopteryx	Scoliopteryx libatrix	Scoliopteryx libatrix	Herald Moth	45	0	0	0	0	0	0	0	0	0	0	0	0	45	0	0	0	0	0	0	0	0	0	0	0	0	0	0	0	0	0	0	0	0	0	0	0	0	0
Arthropoda	Insecta	Thysanoptera	Thripidae	Thrips	Thrips nigropilosus	Thrips nigropilosus	a thrip	45	3	0	0	0	0	0	0	0	0	0	0	42	0	0	0	0	0	0	0	0	0	0	0	0	0	0	0	0	0	0	0	0	0	0	0	0	0	0
Arthropoda	Insecta	Lepidoptera	Blastobasidae	Asaphocrita	Asaphocrita aphidiella	Asaphocrita aphidiella	Scavenger Moth	44	0	0	0	0	0	0	0	0	0	0	0	0	0	0	0	0	0	0	0	0	0	0	0	0	0	0	0	0	0	0	0	0	44	0	0	0	0	0
Arthropoda	Insecta	Lepidoptera	Blastobasidae	Blastobasis	Blastobasis floridella	Blastobasis floridella	a gelechioid moth	44	3	0	0	30	0	0	0	0	0	0	0	0	0	11	0	0	0	0	0	0	0	0	0	0	0	0	0	0	0	0	0	0	0	0	0	0	0	0
Arthropoda	Insecta	Lepidoptera	Gracillariidae	Caloptilia	Caloptilia stigmatella	Caloptilia stigmatella	Willow Leafcone Caterpillar	44	0	0	0	28	0	0	0	0	0	0	0	0	0	0	0	0	16	0	0	0	0	0	0	0	0	0	0	0	0	0	0	0	0	0	0	0	0	0
Arthropoda	Euchelicerata	Araneae	Dictynidae	Dictyna	Dictyna volucripes	Dictyna volucripes	Truncated Thread Meshweaver	44	0	0	0	0	0	0	0	0	0	0	0	0	0	0	0	0	0	0	0	0	0	0	0	0	0	0	0	0	0	0	0	0	0	0	0	0	0	44
Arthropoda	Insecta	Diptera	Sciaridae	Lycoriella	Lycoriella sativae	Lycoriella sativae	Dark-winged Fungus Gnat	44	0	0	0	0	0	0	0	6	0	5	0	0	0	0	0	0	0	0	0	0	0	0	0	0	0	0	0	0	0	0	0	0	0	16	0	0	0	17
Arthropoda	Euchelicerata	Mesostigmata	Phytoseiidae	Phytoseius	Phytoseius macropilis	Phytoseius macropilis	Mesostig Mite	44	0	0	0	0	0	0	0	0	0	0	0	44	0	0	0	0	0	0	0	0	0	0	0	0	0	0	0	0	0	0	0	0	0	0	0	0	0	0
Arthropoda	Insecta	Diptera	Ephydridae	Scatella	Scatella stagnalis	Scatella stagnalis	Shore Fly	44	0	0	0	0	0	0	0	0	0	0	0	0	0	0	0	0	0	44	0	0	0	0	0	0	0	0	0	0	0	0	0	0	0	0	0	0	0	0
Arthropoda	Insecta	Diptera	Tachinidae	Uramya		Uramya sp.	a parasitic fly	44	0	0	0	0	0	0	0	0	0	0	0	44	0	0	0	0	0	0	0	0	0	0	0	0	0	0	0	0	0	0	0	0	0	0	0	0	0	0
Arthropoda	Insecta	Diptera	Muscidae	Helina		Helina sp.	Muscid Flies	43	0	0	0	0	0	0	0	0	0	0	0	26	0	0	0	0	0	0	0	0	0	0	0	0	0	0	0	0	0	0	0	0	0	0	0	0	0	17
Arthropoda	Insecta	Coleoptera	Cerambycidae	Microgoes	Microgoes oculatus	Microgoes oculatus	Black-eyed Long-horned Beetle	43	0	0	0	0	43	0	0	0	0	0	0	0	0	0	0	0	0	0	0	0	0	0	0	0	0	0	0	0	0	0	0	0	0	0	0	0	0	0
Arthropoda	Insecta	Coleoptera	Pyrochroidae	Neopyrochroa	Neopyrochroa flabellata	Neopyrochroa flabellata	Fan-shaped Fire-coloured Beetle	43	0	0	0	0	0	0	0	0	6	0	0	0	0	0	0	0	0	0	0	0	0	0	0	0	0	0	0	0	0	0	0	0	0	0	0	0	37	0
Arthropoda	Insecta	Diptera	Polleniidae	Pollenia	Pollenia pediculata	Pollenia pediculata	Tufted Cluster Fly	43	12	0	0	0	0	0	0	0	0	0	0	0	0	0	0	0	0	0	0	0	0	0	0	0	0	0	0	0	0	0	0	0	31	0	0	0	0	0
Arthropoda	Insecta	Coleoptera	Scarabaeidae			Scarabaeidae sp.	a scarab beetle	43	0	0	0	0	0	0	0	0	0	0	0	0	0	0	0	0	0	0	0	0	0	0	0	0	0	0	0	0	0	17	0	0	0	0	0	0	0	26
Arthropoda	Insecta	Diptera	Clusiidae	Sobarocephala	Sobarocephala lachnosternum	Sobarocephala lachnosternum	a druid fly	43	0	0	0	0	0	0	0	43	0	0	0	0	0	0	0	0	0	0	0	0	0	0	0	0	0	0	0	0	0	0	0	0	0	0	0	0	0	0
Arthropoda	Insecta	Lepidoptera	Nepticulidae	Stigmella	Stigmella nigriverticella	Stigmella nigriverticella	Pygmy Leafmining Moth	43	0	0	0	0	0	0	0	0	0	0	0	29	0	0	0	0	0	0	0	0	0	0	0	0	0	0	0	0	0	0	0	0	0	0	0	0	0	14
Arthropoda	Insecta	Diptera	Limoniidae	Atarba	Atarba picticornis	Atarba picticornis	Limoniid Crane Fly	42	0	0	0	0	0	0	0	0	0	0	0	0	0	0	0	0	0	0	42	0	0	0	0	0	0	0	0	0	0	0	0	0	0	0	0	0	0	0
Arthropoda	Insecta	Coleoptera	Nitidulidae	Epuraea	Epuraea pallescens	Epuraea pallescens	Faded Sap Beetle	42	0	0	0	0	0	0	0	0	0	0	0	0	0	0	0	0	0	0	0	0	0	0	0	0	0	0	0	0	42	0	0	0	0	0	0	0	0	0
Arthropoda	Collembola	Entomobryomorpha	Isotomidae	Isotoma		Isotoma sp.	Smooth Springtails	42	0	0	0	0	0	0	0	0	0	0	0	0	0	0	0	0	0	0	0	0	0	0	0	0	0	0	0	0	0	0	0	0	42	0	0	0	0	0
Arthropoda	Insecta	Neuroptera	Hemerobiidae	Micromus	Micromus subanticus	Micromus subanticus	Antique Brown Lacewing	42	0	0	0	0	0	0	0	0	0	0	0	0	0	19	0	0	0	0	17	0	0	0	0	0	0	0	0	0	0	0	0	0	0	0	0	0	0	6
Arthropoda	Insecta	Lepidoptera	Depressariidae	Nites		Nites sp.	a leaftier moth	42	0	0	0	0	0	0	0	0	0	0	0	0	0	0	0	0	0	0	0	0	0	0	20	0	0	0	22	0	0	0	0	0	0	0	0	0	0	0
Arthropoda	Insecta	Diptera	Asilidae	Ommatius	Ommatius tibialis	Ommatius tibialis	a robber fly	42	0	0	0	42	0	0	0	0	0	0	0	0	0	0	0	0	0	0	0	0	0	0	0	0	0	0	0	0	0	0	0	0	0	0	0	0	0	0
Arthropoda	Insecta	Lepidoptera	Tortricidae	Pelochrista	Pelochrista comatulana	Pelochrista comatulana	a tortricid moth	42	0	0	0	0	0	0	0	0	0	0	42	0	0	0	0	0	0	0	0	0	0	0	0	0	0	0	0	0	0	0	0	0	0	0	0	0	0	0
Arthropoda	Insecta	Diptera	Phoridae	Phalacrotophora	Phalacrotophora epeirae	Phalacrotophora epeirae	a scuttle fly	42	0	0	0	0	0	0	0	0	0	0	29	0	0	0	0	0	0	0	0	0	0	0	0	0	0	0	0	0	0	0	0	0	0	0	0	0	0	13
Arthropoda	Insecta	Coleoptera	Lampyridae	Photinus	Photinus consimilis	Photinus consimilis	Similar Firefly	42	0	0	0	0	0	0	0	0	0	0	0	0	0	0	0	0	0	0	0	0	0	0	0	0	0	0	0	0	0	0	0	42	0	0	0	0	0	0
Arthropoda	Insecta	Coleoptera	Scirtidae	Sacodes	Sacodes thoracica	Sacodes thoracica	Thoracic Marsh Beetle	42	0	0	0	0	0	42	0	0	0	0	0	0	0	0	0	0	0	0	0	0	0	0	0	0	0	0	0	0	0	0	0	0	0	0	0	0	0	0
Arthropoda	Insecta	Coleoptera	Dytiscidae	Copelatus	Copelatus glyphicus	Copelatus glyphicus	Engraved Predaceous Diving Beetle	41	13	0	0	0	0	0	0	0	0	0	4	0	0	0	0	0	0	0	0	0	0	0	0	0	0	24	0	0	0	0	0	0	0	0	0	0	0	0
Arthropoda	Insecta	Trichoptera	Helicopsychidae	Helicopsyche	Helicopsyche borealis	Helicopsyche borealis	Speckled Snail-case Caddisfly	41	0	0	0	0	0	0	0	41	0	0	0	0	0	0	0	0	0	0	0	0	0	0	0	0	0	0	0	0	0	0	0	0	0	0	0	0	0	0
Arthropoda	Insecta	Diptera	Tipulidae	Nephrotoma		Nephrotoma sp.	Tiger Crane Flies	41	0	0	0	0	0	0	0	0	0	0	0	0	0	0	0	0	0	0	0	0	0	0	0	0	0	0	0	0	0	0	0	0	0	41	0	0	0	0
Arthropoda	Euchelicerata	Sarcoptiformes	Nothridae	Nothrus		Nothrus sp.	Oribatid Mites	41	0	0	0	0	0	0	0	0	0	0	0	0	0	0	0	0	0	0	0	41	0	0	0	0	0	0	0	0	0	0	0	0	0	0	0	0	0	0
Arthropoda	Insecta	Hymenoptera	Braconidae	Phanerotoma	Phanerotoma angelsolisi	Phanerotoma angelsolisi	Braconid Wasps	41	0	0	0	0	0	0	0	0	0	0	0	41	0	0	0	0	0	0	0	0	0	0	0	0	0	0	0	0	0	0	0	0	0	0	0	0	0	0
Arthropoda	Insecta	Lepidoptera	Crambidae	Acentria	Acentria ephemerella	Acentria ephemerella	Water Veneer Moth	40	0	0	0	31	0	0	0	0	0	0	0	0	0	0	0	0	9	0	0	0	0	0	0	0	0	0	0	0	0	0	0	0	0	0	0	0	0	0
Arthropoda	Insecta	Lepidoptera	Noctuidae	Acronicta	Acronicta impleta	Acronicta impleta	Yellow-haired Dagger Moth	40	0	0	0	40	0	0	0	0	0	0	0	0	0	0	0	0	0	0	0	0	0	0	0	0	0	0	0	0	0	0	0	0	0	0	0	0	0	0
Arthropoda	Insecta	Coleoptera	Carabidae	Agonum	Agonum lutulentum	Agonum lutulentum	Brown-prothorax Ground Beetle	40	0	0	0	0	0	0	0	0	0	0	0	40	0	0	0	0	0	0	0	0	0	0	0	0	0	0	0	0	0	0	0	0	0	0	0	0	0	0
Arthropoda	Insecta	Lepidoptera	Sphingidae	Amorpha	Amorpha juglandis	Amorpha juglandis	Walnut Sphinx Moth	40	0	0	0	0	0	0	0	0	0	0	0	0	0	0	0	40	0	0	0	0	0	0	0	0	0	0	0	0	0	0	0	0	0	0	0	0	0	0
Arthropoda	Insecta	Hemiptera	Membracidae	Enchenopa	Enchenopa binotata	Enchenopa binotata	Treehopper	40	15	0	0	0	0	0	0	0	0	0	0	0	0	0	0	0	0	0	0	0	0	0	0	0	0	0	0	0	0	25	0	0	0	0	0	0	0	0
Arthropoda	Euchelicerata	Araneae	Salticidae	Eris	Eris militaris	Eris militaris	Bronze Jumping Spider	40	0	0	0	0	0	0	0	0	0	0	0	0	0	40	0	0	0	0	0	0	0	0	0	0	0	0	0	0	0	0	0	0	0	0	0	0	0	0
Arthropoda	Euchelicerata	Araneae	Gnaphosidae	Gnaphosa	Gnaphosa parvula	Gnaphosa parvula	Bog Ground Hunter	40	0	0	0	25	0	0	0	0	0	0	0	0	0	0	0	0	15	0	0	0	0	0	0	0	0	0	0	0	0	0	0	0	0	0	0	0	0	0
Arthropoda	Insecta	Coleoptera	Staphylinidae	Hesperus	Hesperus apicialis	Hesperus apicialis	Apical Rove Beetle	40	0	0	0	0	0	0	0	0	0	0	0	0	0	0	0	0	0	0	0	0	0	0	0	0	0	0	0	0	0	0	0	0	0	0	0	0	0	40
Arthropoda	Insecta	Hymenoptera	Ichneumonidae	Netelia		Netelia sp.	an ichneumonid wasp	40	0	0	0	0	0	0	0	0	0	0	0	0	0	0	0	0	0	0	0	0	0	0	0	0	0	0	0	0	0	40	0	0	0	0	0	0	0	0
Arthropoda	Insecta	Diptera	Ephydridae	Notiphila	Notiphila phaeopsis	Notiphila phaeopsis	a shore fly	40	0	0	0	0	0	0	0	0	0	0	0	24	0	0	0	0	0	0	7	0	0	0	0	0	0	0	0	0	0	0	0	0	0	0	0	0	0	9
Arthropoda	Insecta	Diptera	Agromyzidae	Phytomyza	Phytomyza lineata	Phytomyza lineata	Leaf Miner Fly	40	0	0	0	0	0	0	0	0	0	0	0	0	0	0	0	0	0	0	0	0	0	0	0	0	0	0	40	0	0	0	0	0	0	0	0	0	0	0
Arthropoda	Insecta	Diptera	Pipunculidae	Pipunculus	Pipunculus torus	Pipunculus torus	a big-headed fly	40	0	0	0	0	0	0	0	0	0	40	0	0	0	0	0	0	0	0	0	0	0	0	0	0	0	0	0	0	0	0	0	0	0	0	0	0	0	0
Arthropoda	Insecta	Coleoptera	Dytiscidae	Agabus		Agabus sp.	Agabus Beetles	39	39	0	0	0	0	0	0	0	0	0	0	0	0	0	0	0	0	0	0	0	0	0	0	0	0	0	0	0	0	0	0	0	0	0	0	0	0	0
Arthropoda	Insecta	Diptera	Mycetophilidae	Allodia	Allodia ornaticollis	Allodia ornaticollis	Fungus Gnat	39	0	0	0	0	0	0	0	0	0	0	0	33	0	6	0	0	0	0	0	0	0	0	0	0	0	0	0	0	0	0	0	0	0	0	0	0	0	0
Arthropoda	Branchiopoda	Diplostraca	Chydoridae	Alona	Alona setulosa	Alona setulosa	Anomopod Water Flea	39	0	0	0	0	0	0	0	0	0	0	0	3	0	0	0	0	0	0	0	0	0	0	0	0	36	0	0	0	0	0	0	0	0	0	0	0	0	0
Arthropoda	Insecta	Lepidoptera	Gracillariidae	Cameraria	Cameraria aceriella	Cameraria aceriella	Maple Leaf Blotch Miner Moth	39	0	0	0	0	0	0	0	0	0	0	0	0	0	0	0	31	0	0	0	0	0	0	0	0	0	0	0	0	0	0	0	0	0	0	0	0	0	8
Arthropoda	Insecta	Diptera	Sciaridae	Claustropyga		Claustropyga sp.	a dark-winged fungus gnat	39	0	0	0	39	0	0	0	0	0	0	0	0	0	0	0	0	0	0	0	0	0	0	0	0	0	0	0	0	0	0	0	0	0	0	0	0	0	0
Arthropoda	Euchelicerata	Araneae	Clubionidae	Clubiona	Clubiona abboti	Clubiona abboti	Abbot's Sac Spider	39	0	0	0	0	0	0	0	0	0	0	0	39	0	0	0	0	0	0	0	0	0	0	0	0	0	0	0	0	0	0	0	0	0	0	0	0	0	0
Arthropoda	Insecta	Coleoptera	Buprestidae	Dicerca	Dicerca tenebrica	Dicerca tenebrica	Flatheaded Poplar Borer	39	0	0	0	0	0	0	0	0	0	0	0	39	0	0	0	0	0	0	0	0	0	0	0	0	0	0	0	0	0	0	0	0	0	0	0	0	0	0
Arthropoda	Insecta	Hymenoptera	Gasteruptiidae	Gasteruption	Gasteruption assectator	Gasteruption assectator	a wasp	39	0	0	0	0	0	0	0	0	0	0	0	0	0	0	0	0	0	0	0	39	0	0	0	0	0	0	0	0	0	0	0	0	0	0	0	0	0	0
Arthropoda	Insecta	Odonata	Aeshnidae	Gomphaeschna	Gomphaeschna furcillata	Gomphaeschna furcillata	Harlequin Darner	39	0	0	0	0	0	0	0	0	0	0	0	0	0	0	0	0	0	0	0	0	0	0	0	0	0	0	0	0	0	0	0	0	0	0	4	0	0	35
Arthropoda	Insecta	Orthoptera	Acrididae	Melanoplus	Melanoplus bivittatus	Melanoplus bivittatus	Two-striped Grasshopper	39	0	0	0	0	3	0	0	0	11	0	0	0	3	0	0	0	0	0	0	0	0	0	0	0	0	0	0	0	0	0	0	0	0	0	0	22	0	0
Arthropoda	Insecta	Diptera	Syrphidae	Paragus		Paragus sp.	a hover fly	39	0	0	0	0	0	0	0	0	0	0	39	0	0	0	0	0	0	0	0	0	0	0	0	0	0	0	0	0	0	0	0	0	0	0	0	0	0	0
Arthropoda	Insecta	Hemiptera	Miridae	Taedia	Taedia colon	Taedia colon	a plant bug	39	0	0	0	0	0	0	0	0	0	0	0	0	0	0	0	0	0	0	0	0	0	0	0	0	0	0	0	0	0	0	0	0	0	0	0	39	0	0
Arthropoda	Insecta	Diptera	Chloropidae	Trachysiphonella		Trachysiphonella sp.	a grass fly	39	0	0	0	0	0	0	0	0	0	0	0	39	0	0	0	0	0	0	0	0	0	0	0	0	0	0	0	0	0	0	0	0	0	0	0	0	0	0
Arthropoda	Insecta	Lepidoptera	Erebidae	Virbia		Virbia sp.	a holomelina moth	39	0	0	0	0	0	0	0	0	0	0	0	0	0	0	0	0	0	0	0	0	0	0	0	0	0	0	0	0	0	0	0	0	0	0	0	0	0	39
Arthropoda	Insecta	Lepidoptera	Tortricidae	Acleris		Acleris sp.	a totricid moth	38	0	0	0	0	38	0	0	0	0	0	0	0	0	0	0	0	0	0	0	0	0	0	0	0	0	0	0	0	0	0	0	0	0	0	0	0	0	0
Arthropoda	Euchelicerata	Araneae	Dictynidae	Emblyna	Emblyna hentzi	Emblyna hentzi	Hentz's Ribbon Meshweaver	38	0	0	35	0	0	0	0	0	0	0	0	0	0	0	0	0	0	0	0	0	0	0	0	0	0	0	0	0	0	0	0	0	0	3	0	0	0	0
Arthropoda	Insecta	Coleoptera	Staphylinidae	Lathrobium	Lathrobium othioides	Lathrobium othioides	Brown Tomcat Rove Beetle	38	0	0	0	0	0	0	0	15	0	0	0	0	0	0	0	0	0	0	23	0	0	0	0	0	0	0	0	0	0	0	0	0	0	0	0	0	0	0
Arthropoda	Insecta	Diptera	Mycetophilidae	Leptomorphus	Leptomorphus magnificus	Leptomorphus magnificus	a fungus gnat	38	0	0	0	0	0	0	0	0	0	0	0	0	0	35	0	0	0	0	0	0	0	0	0	0	0	3	0	0	0	0	0	0	0	0	0	0	0	0
Arthropoda	Insecta	Coleoptera	Latridiidae	Melanophthalma	Melanophthalma villosa	Melanophthalma villosa	Shaggy Minute Scavenger Beetle	38	0	0	0	0	0	0	0	0	0	6	0	0	0	29	0	0	0	0	0	3	0	0	0	0	0	0	0	0	0	0	0	0	0	0	0	0	0	0
Arthropoda	Insecta	Lepidoptera	Geometridae	Metarranthis		Metarranthis sp.	Geometer Moths	38	0	0	0	0	0	0	0	0	0	0	38	0	0	0	0	0	0	0	0	0	0	0	0	0	0	0	0	0	0	0	0	0	0	0	0	0	0	0
Arthropoda	Branchiopoda	Diplostraca	Daphniidae	Simocephalus	Simocephalus serrulatus	Simocephalus serrulatus	Anomopod Water Flea	38	0	0	0	0	0	0	0	0	0	0	0	0	0	11	0	0	0	0	0	0	0	0	0	0	0	0	0	0	0	0	0	0	0	27	0	0	0	0
Arthropoda	Insecta	Coleoptera	Carabidae	Stenolophus	Stenolophus ochropezus	Stenolophus ochropezus	Heavy Ochre Harp Ground Beetle	38	0	0	0	0	0	0	0	0	0	9	0	0	29	0	0	0	0	0	0	0	0	0	0	0	0	0	0	0	0	0	0	0	0	0	0	0	0	0
Arthropoda	Insecta	Lepidoptera	Gelechiidae	Telphusa	Telphusa latifasciella	Telphusa latifasciella	White-banded Telphusa Moth	38	0	0	0	0	0	0	0	0	0	0	0	0	0	0	0	0	0	0	0	0	0	0	30	0	0	0	0	0	0	0	0	0	0	0	0	0	0	8
Arthropoda	Insecta	Diptera	Odiniidae	Traginops		Traginops sp.	a fly	38	0	0	0	0	0	0	0	0	0	0	0	38	0	0	0	0	0	0	0	0	0	0	0	0	0	0	0	0	0	0	0	0	0	0	0	0	0	0
Arthropoda	Insecta	Hemiptera	Corixidae	Callicorixa		Callicorixa sp.	a water boatman	37	0	0	0	0	0	0	0	0	0	0	0	0	0	0	0	0	0	0	0	0	0	37	0	0	0	0	0	0	0	0	0	0	0	0	0	0	0	0
Arthropoda	Insecta	Lepidoptera	Notodontidae	Clostera	Clostera apicalis	Clostera apicalis	Apical Prominent Moth	37	0	0	0	0	0	0	0	0	0	0	0	0	0	0	0	0	0	0	0	0	0	0	0	0	0	0	0	0	0	0	0	0	0	0	0	0	37	0
Arthropoda	Insecta	Coleoptera	Staphylinidae	Homaeotarsus	Homaeotarsus pallipes	Homaeotarsus pallipes	Pale-footed Tomcat Rove Beetle	37	0	0	0	0	0	0	0	0	0	0	0	0	0	29	0	0	0	0	8	0	0	0	0	0	0	0	0	0	0	0	0	0	0	0	0	0	0	0
Arthropoda	Insecta	Coleoptera	Dytiscidae	Hygrotus	Hygrotus sayi	Hygrotus sayi	Say's Diving Beetle	37	0	0	4	0	0	0	0	0	0	0	0	0	0	0	5	0	0	0	0	0	0	0	0	10	0	0	0	0	0	0	0	18	0	0	0	0	0	0
Arthropoda	Insecta	Psocoptera	Lachesillidae	Lachesilla		Lachesilla sp.	a fateful barklouse	37	0	0	0	0	0	0	0	0	0	0	0	0	0	0	0	0	0	37	0	0	0	0	0	0	0	0	0	0	0	0	0	0	0	0	0	0	0	0
Arthropoda	Insecta	Lepidoptera	Sphingidae	Pachysphinx	Pachysphinx modesta	Pachysphinx modesta	Big Poplar Sphinx Moth	37	0	0	0	0	0	0	0	0	0	0	37	0	0	0	0	0	0	0	0	0	0	0	0	0	0	0	0	0	0	0	0	0	0	0	0	0	0	0
Arthropoda	Insecta	Lepidoptera	Tineidae	Xystrologa	Xystrologa acantha	Xystrologa acantha	a clothes moth	37	0	0	0	0	0	0	0	0	0	0	0	0	0	0	0	0	0	0	0	0	0	37	0	0	0	0	0	0	0	0	0	0	0	0	0	0	0	0
Arthropoda	Insecta	Lepidoptera	Tineidae	Amydria	Amydria effrentella	Amydria effrentella	an acrolophid moth	36	0	0	0	16	0	0	0	0	0	0	0	0	0	0	0	0	0	0	0	0	0	0	0	0	20	0	0	0	0	0	0	0	0	0	0	0	0	0
Arthropoda	Insecta	Coleoptera	Coccinellidae	Anatis	Anatis labiculata	Anatis labiculata	Fifteen-spotted Lady Beetle	36	0	0	0	0	0	0	0	0	0	0	0	0	0	0	0	0	0	0	0	0	0	0	0	0	0	0	0	0	0	36	0	0	0	0	0	0	0	0
Arthropoda	Insecta	Diptera	Sciaridae	Austrosciara	Austrosciara hyalipennis	Austrosciara hyalipennis	Dark-winged Fungus Gnat	36	0	0	0	0	0	0	0	14	0	0	0	0	0	0	0	0	0	0	0	0	0	0	0	0	0	0	0	0	22	0	0	0	0	0	0	0	0	0
Arthropoda	Insecta	Coleoptera	Curculionidae	Brachysomus	Brachysomus echinatus	Brachysomus echinatus	Hedgehog Broad-nosed Weevil	36	0	0	0	0	0	0	0	0	0	0	0	0	0	0	0	0	0	0	0	0	0	0	36	0	0	0	0	0	0	0	0	0	0	0	0	0	0	0
Arthropoda	Insecta	Coleoptera	Staphylinidae	Brathinus	Brathinus nitidus	Brathinus nitidus	Grassroot Beetle	36	0	0	0	0	0	0	0	0	0	0	0	0	0	0	0	0	0	0	0	0	0	0	0	0	0	0	36	0	0	0	0	0	0	0	0	0	0	0
Arthropoda	Insecta	Lepidoptera	Dryadaulidae	Dryadaula	Dryadaula visaliella	Dryadaula visaliella	a fungus moth	36	0	0	0	0	0	0	0	0	0	0	0	0	0	0	0	36	0	0	0	0	0	0	0	0	0	0	0	0	0	0	0	0	0	0	0	0	0	0
Arthropoda	Insecta	Diptera	Tachinidae	Gymnosoma		Gymnosoma sp.	a parasitic fly	36	0	0	0	0	0	0	0	0	0	0	0	15	0	0	0	0	0	0	0	0	0	0	0	0	0	0	0	0	21	0	0	0	0	0	0	0	0	0
Arthropoda	Insecta	Trichoptera	Molannidae	Molanna	Molanna uniophila	Molanna uniophila	Faithful Hood Caddisfly	36	0	0	0	0	0	0	0	0	0	0	0	0	0	0	0	0	0	0	0	0	0	0	0	0	0	0	0	0	0	0	0	0	36	0	0	0	0	0
Arthropoda	Insecta	Diptera	Agromyzidae	Phytobia	Phytobia setosa	Phytobia setosa	Red Maple Cambium Borer Fly	36	0	0	0	0	0	0	0	0	0	0	26	0	0	0	0	0	0	0	0	0	0	0	10	0	0	0	0	0	0	0	0	0	0	0	0	0	0	0
Arthropoda	Insecta	Lepidoptera	Tortricidae	Sparganothis	Sparganothis pettitana	Sparganothis pettitana	Maple Leafroller	36	0	0	0	0	0	0	0	0	0	0	0	0	0	0	0	0	0	0	0	0	0	0	18	0	0	0	12	0	6	0	0	0	0	0	0	0	0	0
Arthropoda	Insecta	Coleoptera	Staphylinidae	Stenus	Stenus pauperculus	Stenus pauperculus	Poor Water Skater	36	0	0	0	0	0	0	0	0	0	0	0	0	0	0	0	0	0	0	36	0	0	0	0	0	0	0	0	0	0	0	0	0	0	0	0	0	0	0
Arthropoda	Insecta	Hymenoptera	Braconidae	Dolichogenidea	Dolichogenidea ensiger	Dolichogenidea ensiger	a braconid wasp	35	0	0	0	35	0	0	0	0	0	0	0	0	0	0	0	0	0	0	0	0	0	0	0	0	0	0	0	0	0	0	0	0	0	0	0	0	0	0
Arthropoda	Insecta	Diptera	Mycetophilidae	Dynatosoma		Dynatosoma sp.	a fungus gnat	35	0	0	0	0	35	0	0	0	0	0	0	0	0	0	0	0	0	0	0	0	0	0	0	0	0	0	0	0	0	0	0	0	0	0	0	0	0	0
Arthropoda	Insecta	Lepidoptera	Tortricidae	Eucosma	Eucosma derelicta	Eucosma derelicta	Derelict Eucosma Moth	35	0	0	0	0	0	0	0	0	0	0	0	0	0	0	0	0	0	0	0	0	0	0	0	0	0	0	0	0	21	0	0	0	0	0	0	0	0	14
Arthropoda	Insecta	Hemiptera	Nabidae	Hoplistoscelis	Hoplistoscelis sordidus	Hoplistoscelis sordidus	Damsel Bug	35	0	0	0	0	0	0	0	0	0	0	0	0	0	0	0	3	0	0	0	0	4	0	28	0	0	0	0	0	0	0	0	0	0	0	0	0	0	0
Arthropoda	Insecta	Diptera	Asilidae	Machimus	Machimus notatus	Machimus notatus	a robber fly	35	0	0	0	0	32	0	0	0	0	0	0	0	0	0	0	0	0	0	0	0	0	0	0	3	0	0	0	0	0	0	0	0	0	0	0	0	0	0
Arthropoda	Insecta	Diptera	Piophilidae	Prochyliza		Prochyliza sp.	Waltzing Flies	35	0	0	0	0	0	0	0	0	0	35	0	0	0	0	0	0	0	0	0	0	0	0	0	0	0	0	0	0	0	0	0	0	0	0	0	0	0	0
Arthropoda	Insecta	Hymenoptera	Vespidae	Vespula	Vespula maculifrons	Vespula maculifrons	Eastern Yellowjacket	35	0	18	0	3	0	0	0	0	0	0	0	0	0	0	0	0	0	0	0	0	0	0	0	0	0	0	0	0	0	0	0	0	0	0	0	14	0	0
Arthropoda	Insecta	Odonata	Aeshnidae	Aeshna	Aeshna umbrosa	Aeshna umbrosa	Shadow Darner	34	0	0	0	0	0	0	0	0	31	0	0	0	0	0	0	0	0	3	0	0	0	0	0	0	0	0	0	0	0	0	0	0	0	0	0	0	0	0
Arthropoda	Insecta	Coleoptera	Endomychidae	Aphorista	Aphorista vittata	Aphorista vittata	Banded Handsome Fungus Beetle	34	0	0	0	0	0	0	0	0	0	0	0	0	0	0	0	0	0	0	0	0	0	0	0	0	0	0	0	0	0	0	0	0	0	0	0	0	0	34
Arthropoda	Insecta	Orthoptera	Acrididae	Appalachia	Appalachia arcana	Appalachia arcana	Michigan Bog Grasshopper	34	0	0	0	0	0	0	0	0	0	0	0	0	0	0	0	0	0	0	0	0	0	0	0	0	0	0	0	0	0	34	0	0	0	0	0	0	0	0
Arthropoda	Insecta	Coleoptera	Nitidulidae	Cryptarcha	Cryptarcha ampla	Cryptarcha ampla	Ample Sap Beetle	34	0	0	0	0	0	0	0	0	0	0	0	0	0	0	0	0	0	0	0	0	0	0	0	0	0	0	0	0	0	0	0	0	0	0	0	0	0	34
Arthropoda	Insecta	Coleoptera	Carabidae	Dromius	Dromius piceus	Dromius piceus	Straight-lined Harp Ground Beetle	34	0	0	0	0	0	0	0	0	0	0	0	17	0	0	0	17	0	0	0	0	0	0	0	0	0	0	0	0	0	0	0	0	0	0	0	0	0	0
Arthropoda	Insecta	Coleoptera	Hydrophilidae	Hydrobius		Hydrobius sp.	a water scavenger beetle	34	0	0	0	0	0	0	0	0	0	0	0	0	0	0	0	0	0	0	0	0	34	0	0	0	0	0	0	0	0	0	0	0	0	0	0	0	0	0
Arthropoda	Insecta	Ephemeroptera	Baetidae	Labiobaetis	Labiobaetis propinquus	Labiobaetis propinquus	Rock Island Small Minnow Mayfly	34	0	0	34	0	0	0	0	0	0	0	0	0	0	0	0	0	0	0	0	0	0	0	0	0	0	0	0	0	0	0	0	0	0	0	0	0	0	0
Arthropoda	Insecta	Diptera	Sciaridae	Leptosciarella		Leptosciarella sp.	Dark-winged Fungus Gnats	34	0	0	18	0	0	0	0	0	0	0	0	0	0	0	0	0	0	0	16	0	0	0	0	0	0	0	0	0	0	0	0	0	0	0	0	0	0	0
Arthropoda	Euchelicerata	Araneae	Salticidae	Naphrys	Naphrys pulex	Naphrys pulex	Common Cryptic Jumping Spider	34	0	0	0	0	0	0	0	0	0	0	0	0	0	0	0	20	0	0	0	0	14	0	0	0	0	0	0	0	0	0	0	0	0	0	0	0	0	0
Arthropoda	Insecta	Orthoptera	Acrididae	Orphulella	Orphulella pelidna	Orphulella pelidna	Spotted-winged Grasshopper	34	0	0	34	0	0	0	0	0	0	0	0	0	0	0	0	0	0	0	0	0	0	0	0	0	0	0	0	0	0	0	0	0	0	0	0	0	0	0
Arthropoda	Insecta	Hymenoptera	Perilampidae	Perilampus	Perilampus fulvicornis	Perilampus fulvicornis	a parasitoid wasp	34	0	0	0	0	0	0	0	0	0	0	0	34	0	0	0	0	0	0	0	0	0	0	0	0	0	0	0	0	0	0	0	0	0	0	0	0	0	0
Arthropoda	Insecta	Diptera	Chironomidae	Polypedilum	Polypedilum tritum	Polypedilum tritum	a non-biting midge	34	0	0	0	0	0	0	0	0	0	0	0	0	0	34	0	0	0	0	0	0	0	0	0	0	0	0	0	0	0	0	0	0	0	0	0	0	0	0
Arthropoda	Euchelicerata	Mesostigmata	Phytoseiidae	Proprioseiopsis		Proprioseiopsis sp.	Mesostig Mites	34	0	0	0	0	0	0	0	0	0	0	0	34	0	0	0	0	0	0	0	0	0	0	0	0	0	0	0	0	0	0	0	0	0	0	0	0	0	0
Arthropoda	Insecta	Lepidoptera	Pyralidae			Pyralidae sp.	a pyralid moth	34	0	0	16	0	0	0	0	0	0	0	0	0	0	18	0	0	0	0	0	0	0	0	0	0	0	0	0	0	0	0	0	0	0	0	0	0	0	0
Arthropoda	Insecta	Lepidoptera	Lycaenidae	Satyrium	Satyrium calanus	Satyrium calanus	Banded Hairstreak	34	0	0	0	0	0	0	0	0	0	0	0	22	0	12	0	0	0	0	0	0	0	0	0	0	0	0	0	0	0	0	0	0	0	0	0	0	0	0
Arthropoda	Insecta	Diptera	Bibionidae	Bibio	Bibio slossonae	Bibio slossonae	a march fly	33	0	0	0	0	0	0	0	0	0	0	0	33	0	0	0	0	0	0	0	0	0	0	0	0	0	0	0	0	0	0	0	0	0	0	0	0	0	0
Arthropoda	Insecta	Diptera	Tachinidae	Billaea	Billaea satisfacta	Billaea satisfacta	a parasitic fly	33	0	0	0	0	0	0	0	0	0	0	0	0	0	33	0	0	0	0	0	0	0	0	0	0	0	0	0	0	0	0	0	0	0	0	0	0	0	0
Arthropoda	Insecta	Orthoptera	Acrididae	Chorthippus		Chorthippus sp.	Slant-faced Grasshopperss	33	0	0	14	0	15	0	4	0	0	0	0	0	0	0	0	0	0	0	0	0	0	0	0	0	0	0	0	0	0	0	0	0	0	0	0	0	0	0
Arthropoda	Insecta	Diptera	Drosophilidae	Drosophila	Drosophila simulans	Drosophila simulans	a vinegar fly	33	0	0	0	0	0	0	0	33	0	0	0	0	0	0	0	0	0	0	0	0	0	0	0	0	0	0	0	0	0	0	0	0	0	0	0	0	0	0
Arthropoda	Insecta	Odonata	Coenagrionidae	Enallagma	Enallagma signatum	Enallagma signatum	Orange Bluet	33	0	0	0	0	0	33	0	0	0	0	0	0	0	0	0	0	0	0	0	0	0	0	0	0	0	0	0	0	0	0	0	0	0	0	0	0	0	0
Arthropoda	Insecta	Hemiptera	Aphididae	Iziphya		Iziphya sp.	an aphid	33	0	0	0	0	0	0	0	0	0	0	0	0	0	0	0	0	0	0	0	0	0	0	0	33	0	0	0	0	0	0	0	0	0	0	0	0	0	0
Arthropoda	Branchiopoda	Diplostraca	Chydoridae	Kurzia		Kurzia sp.	a water flea	33	0	0	0	0	0	0	0	0	0	0	0	0	0	0	0	0	0	0	0	0	0	0	0	16	17	0	0	0	0	0	0	0	0	0	0	0	0	0
Arthropoda	Euchelicerata	Sarcoptiformes	Malaconothridae	Malaconothrus	Malaconothrus gracilis	Malaconothrus gracilis	Oribatid Mite	33	0	0	0	0	0	0	0	0	33	0	0	0	0	0	0	0	0	0	0	0	0	0	0	0	0	0	0	0	0	0	0	0	0	0	0	0	0	0
Arthropoda	Insecta	Coleoptera	Elateridae	Melanotus	Melanotus hyslopi	Melanotus hyslopi	Hyslop's Click Beetle	33	0	0	0	0	0	10	0	0	0	0	0	0	0	0	0	0	0	0	0	0	0	0	0	0	0	0	0	0	0	0	0	0	23	0	0	0	0	0
Arthropoda	Insecta	Diptera	Agromyzidae	Metopomyza	Metopomyza scutellata	Metopomyza scutellata	a leaf miner fly	33	0	0	0	0	0	0	0	0	0	0	0	33	0	0	0	0	0	0	0	0	0	0	0	0	0	0	0	0	0	0	0	0	0	0	0	0	0	0
Arthropoda	Euchelicerata	Pseudoscorpiones	Neobisiidae	Microbisium	Microbisium pygmaeum	Microbisium pygmaeum	a pseudoscorpion	33	0	0	0	0	0	0	0	0	0	0	0	0	0	0	0	10	0	0	8	0	15	0	0	0	0	0	0	0	0	0	0	0	0	0	0	0	0	0
Arthropoda	Insecta	Diptera	Culicidae	Ochlerotatus	Ochlerotatus sticticus	Ochlerotatus sticticus	Floodwater Mosquito	33	0	0	0	0	0	0	0	0	0	0	0	0	0	0	0	0	0	0	0	0	0	0	0	0	0	0	0	0	0	0	0	0	0	33	0	0	0	0
Arthropoda	Insecta	Lepidoptera	Geometridae	Orthonama	Orthonama obstipatum	Orthonama obstipatum	a geometer moth	33	0	0	0	0	0	0	0	0	0	0	0	0	0	0	0	0	0	0	0	0	0	0	0	0	0	0	0	0	0	0	0	0	0	33	0	0	0	0
Arthropoda	Insecta	Lepidoptera	Gracillariidae	Parornix	Parornix dubitella	Parornix dubitella	a gracillariid moth	33	0	0	0	0	0	0	0	0	0	0	0	0	0	0	0	0	0	0	0	0	0	0	0	0	0	0	0	0	0	33	0	0	0	0	0	0	0	0
Arthropoda	Insecta	Diptera	Cecidomyiidae	Sitodiplosis		Sitodiplosis sp.	a gall midge	33	0	0	0	0	0	0	0	0	0	0	0	0	0	0	0	33	0	0	0	0	0	0	0	0	0	0	0	0	0	0	0	0	0	0	0	0	0	0
Arthropoda	Insecta	Diptera	Hybotidae	Syndyas	Syndyas dorsalis	Syndyas dorsalis	a hybotid dance fly	33	0	0	0	0	0	0	0	0	0	0	0	0	0	0	0	0	0	0	33	0	0	0	0	0	0	0	0	0	0	0	0	0	0	0	0	0	0	0
Arthropoda	Insecta	Hemiptera	Coreidae	Anasa		Anasa sp.	Squash Bugs	32	0	0	0	0	0	0	0	32	0	0	0	0	0	0	0	0	0	0	0	0	0	0	0	0	0	0	0	0	0	0	0	0	0	0	0	0	0	0
Arthropoda	Insecta	Lepidoptera	Noctuidae	Apamea	Apamea cristata	Apamea cristata	a noctuid moth	32	0	0	0	0	0	0	0	0	0	0	0	32	0	0	0	0	0	0	0	0	0	0	0	0	0	0	0	0	0	0	0	0	0	0	0	0	0	0
Arthropoda	Insecta	Diptera	Chaoboridae	Chaoborus		Chaoborus sp.	Phantom Midges	32	0	0	0	0	0	0	0	0	0	0	0	0	0	0	0	0	0	0	0	0	0	0	0	0	0	0	0	0	0	0	0	0	32	0	0	0	0	0
Arthropoda	Insecta	Diptera	Cecidomyiidae	Coccopsilis	Coccopsilis paneliusi	Coccopsilis paneliusi	a gall midge	32	0	0	0	0	0	0	0	0	0	0	0	32	0	0	0	0	0	0	0	0	0	0	0	0	0	0	0	0	0	0	0	0	0	0	0	0	0	0
Arthropoda	Insecta	Diptera	Phoridae	Diplonevra	Diplonevra nitidula	Diplonevra nitidula	Scuttle Fly	32	0	0	0	0	0	0	0	0	0	32	0	0	0	0	0	0	0	0	0	0	0	0	0	0	0	0	0	0	0	0	0	0	0	0	0	0	0	0
Arthropoda	Insecta	Diptera	Tipulidae	Dolichopeza	Dolichopeza americana	Dolichopeza americana	Large Crane Fly	32	0	0	0	0	0	0	0	0	0	0	0	0	0	0	0	0	0	0	0	0	0	0	0	0	0	0	0	0	0	32	0	0	0	0	0	0	0	0
Arthropoda	Insecta	Lepidoptera	Erebidae	Metalectra	Metalectra quadrisignata	Metalectra quadrisignata	Four-spotted Fungus Moth	32	0	0	0	0	0	6	0	0	0	0	0	0	0	15	0	0	0	0	0	0	0	0	0	0	0	0	0	0	0	0	0	11	0	0	0	0	0	0
Arthropoda	Euchelicerata	Mesostigmata	Phytoseiidae	Metaseiulus	Metaseiulus flumenis	Metaseiulus flumenis	Mesostig Mite	32	0	0	0	0	0	0	0	0	0	0	0	0	0	0	0	0	0	0	0	0	0	0	0	0	0	0	0	0	0	0	0	0	0	0	0	0	0	32
Arthropoda	Insecta	Coleoptera	Cleridae	Neorthopleura	Neorthopleura thoracica	Neorthopleura thoracica	Thoracic Checkered Beetle	32	0	0	0	0	0	0	0	0	0	0	32	0	0	0	0	0	0	0	0	0	0	0	0	0	0	0	0	0	0	0	0	0	0	0	0	0	0	0
Arthropoda	Insecta	Coleoptera	Tenebrionidae	Paratenetus	Paratenetus fuscus	Paratenetus fuscus	Brownish Darkling Beetle	32	0	0	0	0	0	0	0	0	0	0	0	0	0	0	0	32	0	0	0	0	0	0	0	0	0	0	0	0	0	0	0	0	0	0	0	0	0	0
Arthropoda	Insecta	Lepidoptera	Limacodidae	Phobetron	Phobetron pithecium	Phobetron pithecium	Hag Moth	32	0	0	0	0	0	0	0	0	32	0	0	0	0	0	0	0	0	0	0	0	0	0	0	0	0	0	0	0	0	0	0	0	0	0	0	0	0	0
Arthropoda	Insecta	Coleoptera	Chrysomelidae	Psylliodes	Psylliodes napi	Psylliodes napi	Nap's Flea Beetle	32	0	0	0	0	0	0	0	0	0	32	0	0	0	0	0	0	0	0	0	0	0	0	0	0	0	0	0	0	0	0	0	0	0	0	0	0	0	0
Arthropoda	Insecta	Coleoptera	Scirtidae			Scirtidae sp.	a marsh beetle	32	0	0	0	0	0	0	0	0	0	0	0	29	0	0	0	0	3	0	0	0	0	0	0	0	0	0	0	0	0	0	0	0	0	0	0	0	0	0
Arthropoda	Insecta	Diptera	Syrphidae			Syrphidae sp.	Hover Flies	32	0	0	0	0	0	0	0	0	0	0	0	0	0	0	0	0	0	0	32	0	0	0	0	0	0	0	0	0	0	0	0	0	0	0	0	0	0	0
Arthropoda	Euchelicerata	Araneae	Linyphiidae	Tennesseellum	Tennesseellum formica	Tennesseellum formica	Ant Sheet-web Weaver	32	0	0	0	0	0	0	0	0	0	32	0	0	0	0	0	0	0	0	0	0	0	0	0	0	0	0	0	0	0	0	0	0	0	0	0	0	0	0
Arthropoda	Insecta	Lepidoptera	Noctuidae	Apamea	Apamea sordens	Apamea sordens	Bordered Apamea Moth	31	0	0	0	0	0	0	0	0	0	24	0	0	0	7	0	0	0	0	0	0	0	0	0	0	0	0	0	0	0	0	0	0	0	0	0	0	0	0
Arthropoda	Insecta	Diptera	Chironomidae	Camptocladius	Camptocladius stercorarius	Camptocladius stercorarius	Non-biting Midge	31	0	0	0	0	0	0	0	0	0	31	0	0	0	0	0	0	0	0	0	0	0	0	0	0	0	0	0	0	0	0	0	0	0	0	0	0	0	0
Arthropoda	Insecta	Thysanoptera	Phlaeothripidae	Haplothrips		Haplothrips sp.	a tube-tailed thrip	31	0	0	0	0	0	0	0	0	0	0	0	0	0	0	0	0	0	0	17	14	0	0	0	0	0	0	0	0	0	0	0	0	0	0	0	0	0	0
Arthropoda	Insecta	Diptera	Chloropidae	Malloewia	Malloewia abdominalis	Malloewia abdominalis	Frit Fly	31	0	0	0	0	0	0	0	0	0	0	0	0	31	0	0	0	0	0	0	0	0	0	0	0	0	0	0	0	0	0	0	0	0	0	0	0	0	0
Arthropoda	Euchelicerata	Araneae	Linyphiidae	Mermessus	Mermessus entomologicus	Mermessus entomologicus	Dark Harvester Money Spider	31	0	0	0	0	0	0	0	0	0	0	0	0	0	0	0	0	0	0	0	0	0	0	0	0	0	0	31	0	0	0	0	0	0	0	0	0	0	0
Arthropoda	Insecta	Diptera	Tachinidae	Oswaldia	Oswaldia minor	Oswaldia minor	a parasitic fly	31	0	0	0	0	0	0	0	31	0	0	0	0	0	0	0	0	0	0	0	0	0	0	0	0	0	0	0	0	0	0	0	0	0	0	0	0	0	0
Arthropoda	Insecta	Diptera	Syrphidae	Pipiza		Pipiza sp.	a hover fly	31	0	0	0	0	0	0	0	0	0	31	0	0	0	0	0	0	0	0	0	0	0	0	0	0	0	0	0	0	0	0	0	0	0	0	0	0	0	0
Arthropoda	Insecta	Neuroptera	Hemerobiidae	Psectra		Psectra sp.	Brown Lacewings	31	0	0	0	31	0	0	0	0	0	0	0	0	0	0	0	0	0	0	0	0	0	0	0	0	0	0	0	0	0	0	0	0	0	0	0	0	0	0
Arthropoda	Insecta	Hemiptera	Cicadellidae	Scaphoideus		Scaphoideus sp.	Leafhoppers	31	0	0	0	0	6	0	0	0	0	0	0	20	0	0	0	0	0	0	0	0	0	0	0	0	0	0	0	0	0	0	0	0	0	0	0	0	5	0
Arthropoda	Insecta	Coleoptera	Curculionidae	Sphenophorus	Sphenophorus zeae	Sphenophorus zeae	Timothy Billbug Weevil	31	0	0	0	0	0	0	0	0	0	0	0	0	0	0	0	0	0	0	0	0	0	0	0	0	0	0	0	0	0	0	0	0	0	0	0	0	31	0
Arthropoda	Insecta	Diptera	Phoridae	Veruanus		Veruanus sp.	a scuttle fly	31	0	0	0	0	31	0	0	0	0	0	0	0	0	0	0	0	0	0	0	0	0	0	0	0	0	0	0	0	0	0	0	0	0	0	0	0	0	0
Arthropoda	Insecta	Coleoptera	Chrysomelidae	Diabrotica	Diabrotica virgifera	Diabrotica virgifera	Western Corn Rootworm	30	0	0	0	0	0	0	0	0	0	0	0	0	0	0	0	0	0	0	0	0	0	0	0	0	0	30	0	0	0	0	0	0	0	0	0	0	0	0
Arthropoda	Euchelicerata	Araneae	Philodromidae	Ebo	Ebo iviei	Ebo iviei	Ivie's Running Crab Spider	30	0	0	0	0	0	0	0	0	0	0	0	0	0	0	0	0	0	0	6	0	0	0	0	0	24	0	0	0	0	0	0	0	0	0	0	0	0	0
Arthropoda	Insecta	Coleoptera	Anthribidae	Euparius	Euparius marmoreus	Euparius marmoreus	Marbled Fungus Weevil	30	0	0	0	0	0	0	0	0	0	0	30	0	0	0	0	0	0	0	0	0	0	0	0	0	0	0	0	0	0	0	0	0	0	0	0	0	0	0
Arthropoda	Insecta	Diptera	Mycetophilidae	Exechia	Exechia borealis	Exechia borealis	Fungus Gnat	30	0	0	0	0	0	0	0	0	0	0	0	30	0	0	0	0	0	0	0	0	0	0	0	0	0	0	0	0	0	0	0	0	0	0	0	0	0	0
Arthropoda	Insecta	Diptera	Limoniidae	Gnophomyia	Gnophomyia tristissima	Gnophomyia tristissima	a cranefly	30	0	0	0	0	0	0	0	0	0	0	0	0	0	0	0	0	0	0	0	0	0	0	0	0	0	0	30	0	0	0	0	0	0	0	0	0	0	0
Arthropoda	Insecta	Hymenoptera	Dryinidae	Gonatopus	Gonatopus ashmeadi	Gonatopus ashmeadi	a pincer wasp	30	0	0	0	0	0	0	0	0	0	0	0	0	0	0	0	0	0	0	0	0	0	0	0	0	0	0	0	0	0	0	0	0	0	0	0	0	0	30
Arthropoda	Insecta	Coleoptera	Hydrophilidae	Laccobius		Laccobius sp.	a water scavenger beetle	30	0	0	0	0	30	0	0	0	0	0	0	0	0	0	0	0	0	0	0	0	0	0	0	0	0	0	0	0	0	0	0	0	0	0	0	0	0	0
Arthropoda	Insecta	Diptera	Lonchopteridae	Lonchoptera		Lonchoptera sp.	Spear-winged Flies	30	0	0	0	0	0	0	0	0	0	0	0	0	0	0	0	0	0	0	30	0	0	0	0	0	0	0	0	0	0	0	0	0	0	0	0	0	0	0
Arthropoda	Insecta	Lepidoptera	Crambidae	Lygropia	Lygropia rivulalis	Lygropia rivulalis	Bog Lygropia Moth	30	0	0	0	0	0	0	0	0	0	0	0	0	30	0	0	0	0	0	0	0	0	0	0	0	0	0	0	0	0	0	0	0	0	0	0	0	0	0
Arthropoda	Insecta	Diptera	Phoridae	Megaselia	Megaselia brevicostalis	Megaselia brevicostalis	a scuttle fly	30	0	0	0	0	0	0	0	0	0	24	0	0	0	0	0	0	0	0	6	0	0	0	0	0	0	0	0	0	0	0	0	0	0	0	0	0	0	0
Arthropoda	Insecta	Hemiptera	Cicadidae	Megatibicen	Megatibicen auletes	Megatibicen auletes	Northern Dusk-singing Cicada	30	0	0	0	0	0	0	0	0	0	0	0	0	0	0	0	0	0	0	0	0	0	0	0	0	0	0	27	0	3	0	0	0	0	0	0	0	0	0
Arthropoda	Insecta	Diptera	Limoniidae	Pilaria	Pilaria meridiana	Pilaria meridiana	crane fly	30	0	0	0	0	0	0	0	0	0	0	0	0	0	0	0	0	0	0	0	0	0	0	0	0	0	0	0	0	0	0	0	0	0	0	0	0	30	0
Arthropoda	Insecta	Lepidoptera	Noctuidae	Protodeltote	Protodeltote albidula	Protodeltote albidula	Pale Glyph Moth	30	0	0	0	0	0	0	0	0	0	0	0	0	0	0	0	0	0	0	0	0	0	0	0	0	0	0	0	0	0	0	0	0	0	0	0	0	0	30
Arthropoda	Insecta	Lepidoptera	Erebidae	Zale	Zale minerea	Zale minerea	Colorful Zale Moth	30	0	0	0	0	0	0	0	0	0	0	0	0	0	0	0	0	0	0	0	0	0	0	0	0	0	0	0	0	0	0	0	0	0	0	0	0	30	0
Arthropoda	Insecta	Lepidoptera	Noctuidae	Acronicta	Acronicta oblinita	Acronicta oblinita	Smeared Dagger Moth	29	0	0	0	0	0	0	0	0	0	0	0	0	0	0	8	0	0	0	0	0	0	0	0	14	0	0	0	0	0	0	0	0	0	0	7	0	0	0
Arthropoda	Insecta	Diptera	Syrphidae	Allograpta		Allograpta sp.	Stripetail Hover Flies	29	0	0	0	0	0	0	0	0	0	0	29	0	0	0	0	0	0	0	0	0	0	0	0	0	0	0	0	0	0	0	0	0	0	0	0	0	0	0
Arthropoda	Insecta	Diptera	Tabanidae	Atylotus	Atylotus plebeius	Atylotus plebeius	a horse fly	29	0	0	0	0	0	0	0	0	0	0	0	0	0	0	0	0	0	0	29	0	0	0	0	0	0	0	0	0	0	0	0	0	0	0	0	0	0	0
Arthropoda	Insecta	Trichoptera	Leptoceridae	Ceraclea	Ceraclea alagma	Ceraclea alagma	Vulpine Long-horned Caddisfly	29	0	0	0	0	0	0	0	0	0	29	0	0	0	0	0	0	0	0	0	0	0	0	0	0	0	0	0	0	0	0	0	0	0	0	0	0	0	0
Arthropoda	Insecta	Odonata	Cordulegastridae	Cordulegaster	Cordulegaster maculata	Cordulegaster maculata	Twin-spotted Spiketail	29	0	0	0	0	0	4	0	0	0	0	0	3	0	0	0	7	0	0	0	0	0	0	0	0	0	0	0	0	0	0	0	0	0	0	0	0	15	0
Arthropoda	Insecta	Coleoptera	Chrysomelidae	Lexiphanes	Lexiphanes saponatus	Lexiphanes saponatus	Soapy Case-bearing Leaf Beetle	29	0	0	0	0	0	0	0	0	0	0	0	0	0	0	0	0	0	0	0	0	0	0	0	0	0	0	0	0	0	0	0	0	0	0	0	0	29	0
Arthropoda	Insecta	Diptera	Phoridae	Megaselia	Megaselia losangelensis	Megaselia losangelensis	Scuttle Fly	29	0	0	0	0	29	0	0	0	0	0	0	0	0	0	0	0	0	0	0	0	0	0	0	0	0	0	0	0	0	0	0	0	0	0	0	0	0	0
Arthropoda	Insecta	Trichoptera	Uenoidae	Neophylax	Neophylax oligius	Neophylax oligius	Scanty Little Caddisfly	29	0	0	0	0	0	0	0	0	0	0	0	0	0	0	0	0	0	0	0	0	0	0	0	29	0	0	0	0	0	0	0	0	0	0	0	0	0	0
Arthropoda	Insecta	Diptera	Sciomyzidae	Sepedon	Sepedon pusilla	Sepedon pusilla	Marsh Fly	29	0	0	0	0	0	0	0	0	0	0	0	0	0	29	0	0	0	0	0	0	0	0	0	0	0	0	0	0	0	0	0	0	0	0	0	0	0	0
Arthropoda	Insecta	Hemiptera	Miridae	Stenotus	Stenotus binotatus	Stenotus binotatus	Two-spotted Grass Bug	29	0	0	0	0	0	0	0	0	0	0	0	0	0	0	0	0	0	0	0	0	0	29	0	0	0	0	0	0	0	0	0	0	0	0	0	0	0	0
Arthropoda	Insecta	Coleoptera	Staphylinidae	Stenus	Stenus strangulatus	Stenus strangulatus	Strangled Water Skater	29	0	0	0	0	0	0	0	0	0	0	0	0	0	0	0	0	0	0	0	0	0	0	0	0	0	0	0	0	0	0	0	0	0	0	0	0	0	29
Arthropoda	Insecta	Coleoptera	Cryptophagidae	Atomaria	Atomaria distincta	Atomaria distincta	Distinctive Silken Fungus Beetle	28	0	0	0	0	0	0	0	0	0	0	0	0	0	0	0	0	0	0	21	0	0	0	0	0	0	0	0	0	7	0	0	0	0	0	0	0	0	0
Arthropoda	Insecta	Trichoptera	Brachycentridae	Brachycentrus		Brachycentrus sp.	Humpless Casemaker Caddisflies	28	0	0	5	23	0	0	0	0	0	0	0	0	0	0	0	0	0	0	0	0	0	0	0	0	0	0	0	0	0	0	0	0	0	0	0	0	0	0
Arthropoda	Insecta	Hymenoptera	Braconidae	Bracon		Bracon sp.	a braconid wasp	28	0	0	0	0	0	0	0	0	0	0	0	0	0	0	0	28	0	0	0	0	0	0	0	0	0	0	0	0	0	0	0	0	0	0	0	0	0	0
Arthropoda	Insecta	Lepidoptera	Bucculatricidae	Bucculatrix	Bucculatrix angustata	Bucculatrix angustata	a ribbed cocoon-maker moth	28	0	0	0	0	0	0	0	0	0	0	0	0	0	0	0	0	0	0	10	18	0	0	0	0	0	0	0	0	0	0	0	0	0	0	0	0	0	0
Arthropoda	Insecta	Lepidoptera	Noctuidae	Colocasia	Colocasia propinquilinea	Colocasia propinquilinea	Closebanded Yellowhorn Moth	28	0	0	0	0	0	0	0	0	0	0	0	0	0	0	0	0	0	0	0	0	0	28	0	0	0	0	0	0	0	0	0	0	0	0	0	0	0	0
Arthropoda	Insecta	Diptera	Ceratopogonidae	Forcipomyia	Forcipomyia monilicornis	Forcipomyia monilicornis	a biting midge	28	0	0	0	0	0	0	0	0	0	28	0	0	0	0	0	0	0	0	0	0	0	0	0	0	0	0	0	0	0	0	0	0	0	0	0	0	0	0
Arthropoda	Insecta	Coleoptera	Hydrophilidae	Laccobius	Laccobius borealis	Laccobius borealis	Boreal Laccobius Scavenger	28	0	0	0	0	0	0	0	28	0	0	0	0	0	0	0	0	0	0	0	0	0	0	0	0	0	0	0	0	0	0	0	0	0	0	0	0	0	0
Arthropoda	Insecta	Coleoptera	Dytiscidae	Neoporus	Neoporus undulatus	Neoporus undulatus	Twisted Predaceous Diving Beetle	28	0	0	0	0	0	0	0	0	0	0	0	0	0	0	0	0	0	0	0	0	0	28	0	0	0	0	0	0	0	0	0	0	0	0	0	0	0	0
Arthropoda	Insecta	Diptera	Cecidomyiidae	Peromyia	Peromyia bicolor	Peromyia bicolor	a wood midge	28	0	0	28	0	0	0	0	0	0	0	0	0	0	0	0	0	0	0	0	0	0	0	0	0	0	0	0	0	0	0	0	0	0	0	0	0	0	0
Arthropoda	Insecta	Coleoptera	Staphylinidae	Platystethus	Platystethus degener	Platystethus degener	Degenerated Spiny-legged Rove Beetle	28	0	0	0	0	0	0	0	0	0	28	0	0	0	0	0	0	0	0	0	0	0	0	0	0	0	0	0	0	0	0	0	0	0	0	0	0	0	0
Arthropoda	Insecta	Lepidoptera	Crambidae	Pyrausta	Pyrausta signatalis	Pyrausta signatalis	Raspberry Pyrausta Moth	28	0	0	0	0	0	0	0	0	0	0	0	0	0	0	0	0	0	28	0	0	0	0	0	0	0	0	0	0	0	0	0	0	0	0	0	0	0	0
Arthropoda	Branchiopoda	Diplostraca	Sididae	Sida	Sida crystallina	Sida crystallina	Ctenopod Water Flea	28	0	22	0	0	0	0	0	0	0	0	0	0	0	0	0	0	0	0	0	0	0	0	0	0	0	0	0	0	0	0	0	0	0	6	0	0	0	0
Arthropoda	Insecta	Hemiptera	Aphididae	Sitobion	Sitobion avenae	Sitobion avenae	English Grain Aphid	28	0	0	0	0	0	0	0	0	0	0	0	0	0	0	0	0	0	0	0	0	0	0	0	0	0	0	0	0	0	0	0	0	0	0	0	28	0	0
Arthropoda	Insecta	Diptera	Tipulidae	Tipula	Tipula sayi	Tipula sayi	a large crane fly	28	0	0	0	0	0	0	0	0	0	0	0	0	0	0	0	0	0	0	0	0	0	0	0	0	0	0	0	0	0	0	0	0	0	0	0	0	28	0
Arthropoda	Insecta	Diptera	Acroceridae	Actina	Actina viridis	Actina viridis	a soldier fly	27	0	0	0	0	0	0	0	0	0	0	0	27	0	0	0	0	0	0	0	0	0	0	0	0	0	0	0	0	0	0	0	0	0	0	0	0	0	0
Arthropoda	Insecta	Diptera	Anthomyzidae			Anthomyzidae sp.	Root-Maggot Flies	27	0	0	0	0	0	0	0	0	0	0	0	7	0	17	0	0	0	0	3	0	0	0	0	0	0	0	0	0	0	0	0	0	0	0	0	0	0	0
Arthropoda	Insecta	Coleoptera	Staphylinidae	Bisnius	Bisnius blandus	Bisnius blandus	Pleasing Rove Beetle	27	0	6	0	0	0	0	0	0	0	0	0	0	0	21	0	0	0	0	0	0	0	0	0	0	0	0	0	0	0	0	0	0	0	0	0	0	0	0
Arthropoda	Insecta	Lepidoptera	Pyralidae	Eulogia	Eulogia ochrifrontella	Eulogia ochrifrontella	Broad-banded Eulogia Moth	27	0	0	0	0	0	0	0	0	0	15	0	0	0	0	0	0	0	0	0	0	0	0	0	0	0	0	0	0	0	0	0	0	0	0	0	0	0	12
Arthropoda	Insecta	Lepidoptera	Nepticulidae	Glaucolepis	Glaucolepis saccharella	Glaucolepis saccharella	a pygmy moth	27	0	0	0	0	0	0	0	0	0	0	0	0	0	0	0	0	0	0	0	0	0	0	0	0	0	0	0	0	0	0	27	0	0	0	0	0	0	0
Arthropoda	Insecta	Hemiptera	Aphididae	Lipaphis	Lipaphis pseudobrassicae	Lipaphis pseudobrassicae	Turnip Aphid	27	0	0	0	5	0	0	0	0	0	3	0	0	0	0	0	0	0	0	0	0	0	0	19	0	0	0	0	0	0	0	0	0	0	0	0	0	0	0
Arthropoda	Insecta	Diptera	Phoridae	Megaselia	Megaselia scalaris	Megaselia scalaris	a scuttle fly	27	0	0	0	0	27	0	0	0	0	0	0	0	0	0	0	0	0	0	0	0	0	0	0	0	0	0	0	0	0	0	0	0	0	0	0	0	0	0
Arthropoda	Euchelicerata	Mesostigmata	Ologamasidae			Ologamasidae sp.	a mesostig	27	0	0	0	0	0	0	0	27	0	0	0	0	0	0	0	0	0	0	0	0	0	0	0	0	0	0	0	0	0	0	0	0	0	0	0	0	0	0
Arthropoda	Insecta	Lepidoptera	Opostegidae	Pseudopostega	Pseudopostega quadristrigella	Pseudopostega quadristrigella	a plant-mining moth	27	0	0	0	0	0	0	0	0	0	0	0	0	0	0	0	0	0	0	0	0	0	0	0	0	0	0	0	0	0	0	0	0	27	0	0	0	0	0
Arthropoda	Insecta	Lepidoptera	Hesperiidae	Ancyloxypha	Ancyloxypha numitor	Ancyloxypha numitor	Common Least Skipper	26	0	0	0	0	7	0	0	0	0	0	0	0	0	0	0	0	0	0	0	0	0	0	0	0	0	0	0	0	0	0	0	19	0	0	0	0	0	0
Arthropoda	Insecta	Hymenoptera	Dryinidae	Anteon		Anteon sp.	Pincer Wasps	26	0	0	0	0	0	0	0	0	0	0	0	26	0	0	0	0	0	0	0	0	0	0	0	0	0	0	0	0	0	0	0	0	0	0	0	0	0	0
Arthropoda	Insecta	Diptera	Limoniidae	Austrolimnophila	Austrolimnophila toxoneura	Austrolimnophila toxoneura	a limoniid crane fly	26	0	0	0	0	0	0	0	0	0	0	0	0	0	26	0	0	0	0	0	0	0	0	0	0	0	0	0	0	0	0	0	0	0	0	0	0	0	0
Arthropoda	Insecta	Lepidoptera	Tortricidae	Bactra	Bactra furfurana	Bactra furfurana	a tortricid moth	26	0	0	0	0	0	0	0	0	0	0	0	0	0	26	0	0	0	0	0	0	0	0	0	0	0	0	0	0	0	0	0	0	0	0	0	0	0	0
Arthropoda	Insecta	Psocoptera	Psocidae	Blaste		Blaste sp.	a common barklouse	26	0	0	0	0	0	0	0	0	0	0	0	0	0	0	0	0	0	0	0	0	0	0	0	0	0	0	0	0	0	0	0	0	0	0	0	0	0	26
Arthropoda	Euchelicerata	Araneae	Linyphiidae	Ceratinops	Ceratinops annulipes	Ceratinops annulipes	Simple Rugose Money Spider	26	0	0	0	0	0	0	0	0	0	0	0	0	0	0	0	0	0	0	26	0	0	0	0	0	0	0	0	0	0	0	0	0	0	0	0	0	0	0
Arthropoda	Insecta	Lepidoptera	Pyralidae	Condylolomia		Condylolomia sp.	a pyralid moth	26	0	0	0	26	0	0	0	0	0	0	0	0	0	0	0	0	0	0	0	0	0	0	0	0	0	0	0	0	0	0	0	0	0	0	0	0	0	0
Arthropoda	Insecta	Diptera	Chironomidae	Glyptotendipes	Glyptotendipes meridionalis	Glyptotendipes meridionalis	a midge	26	0	0	0	0	0	0	0	0	0	11	0	0	0	0	0	0	0	0	0	0	0	0	0	0	0	0	0	0	0	0	15	0	0	0	0	0	0	0
Arthropoda	Insecta	Lepidoptera	Tortricidae	Hulda	Hulda impudens	Hulda impudens	a tortricid moth	26	0	0	0	0	0	0	0	0	0	0	0	0	0	0	0	0	0	0	0	0	0	0	0	0	0	0	0	0	0	0	26	0	0	0	0	0	0	0
Arthropoda	Insecta	Lepidoptera	Notodontidae	Lochmaeus		Lochmaeus sp.	a prominent moth	26	26	0	0	0	0	0	0	0	0	0	0	0	0	0	0	0	0	0	0	0	0	0	0	0	0	0	0	0	0	0	0	0	0	0	0	0	0	0
Arthropoda	Insecta	Diptera	Dolichopodidae	Medetera	Medetera vittata	Medetera vittata	Woodpecker Fly	26	0	0	0	0	0	0	0	0	0	0	0	0	0	15	0	0	0	0	0	0	0	0	0	0	0	0	0	0	0	0	0	0	0	0	0	0	0	11
Arthropoda	Insecta	Coleoptera	Curculionidae	Sphenophorus	Sphenophorus costipennis	Sphenophorus costipennis	Sedge Billbug Weevil	26	0	0	0	0	10	0	0	0	0	0	0	16	0	0	0	0	0	0	0	0	0	0	0	0	0	0	0	0	0	0	0	0	0	0	0	0	0	0
Arthropoda	Insecta	Coleoptera	Chrysomelidae	Systena	Systena marginalis	Systena marginalis	Margined Flea Beetle	26	0	0	0	0	0	0	0	0	0	0	0	0	0	0	0	0	0	0	0	0	0	0	0	0	0	0	0	0	0	0	0	0	26	0	0	0	0	0
Arthropoda	Insecta	Trichoptera	Leptoceridae	Triaenodes		Triaenodes sp.	Long-horned Caddisflies	26	0	0	19	0	0	0	0	7	0	0	0	0	0	0	0	0	0	0	0	0	0	0	0	0	0	0	0	0	0	0	0	0	0	0	0	0	0	0
Arthropoda	Insecta	Hymenoptera	Diapriidae	Trichopria		Trichopria sp.	Diapriid Wasps	26	0	0	0	0	0	0	0	3	0	18	0	0	0	0	0	0	0	0	0	0	0	0	0	0	0	0	0	0	0	0	0	0	5	0	0	0	0	0
Arthropoda	Insecta	Diptera	Tachinidae	Winthemia		Winthemia sp.	Bristle Flies	26	0	0	0	0	0	0	0	0	0	0	0	0	0	0	0	11	0	0	0	0	15	0	0	0	0	0	0	0	0	0	0	0	0	0	0	0	0	0
Arthropoda	Insecta	Diptera	Chloropidae	Apallates	Apallates coxendix	Apallates coxendix	Frit Fly	25	0	0	0	0	0	0	0	0	0	0	0	25	0	0	0	0	0	0	0	0	0	0	0	0	0	0	0	0	0	0	0	0	0	0	0	0	0	0
Arthropoda	Euchelicerata	Sarcoptiformes	Steganacaridae	Atropacarus	Atropacarus striculus	Atropacarus striculus	an oribatid mite	25	0	0	0	0	0	0	0	0	0	0	0	0	0	0	0	0	0	0	25	0	0	0	0	0	0	0	0	0	0	0	0	0	0	0	0	0	0	0
Arthropoda	Insecta	Lepidoptera	Geometridae	Besma	Besma quercivoraria	Besma quercivoraria	Oak Besma Moth	25	0	0	0	0	0	0	0	0	0	0	0	0	0	0	0	0	0	0	0	0	0	0	0	0	0	0	0	0	0	0	25	0	0	0	0	0	0	0
Arthropoda	Insecta	Diptera	Anthomyiidae	Calythea		Calythea sp.	a root-maggot fly	25	0	0	0	0	0	0	0	0	0	0	0	0	0	0	0	0	0	0	0	0	0	0	0	0	0	0	0	0	0	0	0	0	0	0	0	0	0	25
Arthropoda	Insecta	Hemiptera	Aphididae	Chaetosiphon	Chaetosiphon fragaefolii	Chaetosiphon fragaefolii	Strawberry Aphid	25	0	0	0	0	0	0	0	0	0	0	0	25	0	0	0	0	0	0	0	0	0	0	0	0	0	0	0	0	0	0	0	0	0	0	0	0	0	0
Arthropoda	Insecta	Hemiptera	Cicadellidae	Draeculacephala		Draeculacephala sp.	a sharpshooter	25	0	0	0	0	0	0	0	0	0	0	0	0	0	0	0	0	0	0	0	0	0	0	0	0	0	0	0	0	0	0	0	0	0	0	0	8	17	0
Arthropoda	Insecta	Lepidoptera	Tortricidae	Epiblema	Epiblema abruptana	Epiblema abruptana	Abrupt Epiblema Moth	25	0	0	17	0	0	0	0	0	0	0	0	0	0	0	0	0	0	0	0	0	0	0	0	0	0	0	0	0	0	0	0	0	0	0	0	0	0	8
Arthropoda	Insecta	Coleoptera	Staphylinidae	Lathrobium	Lathrobium simile	Lathrobium simile	Similar Tomcat Rove Beetle	25	0	0	0	0	0	0	0	0	0	0	0	25	0	0	0	0	0	0	0	0	0	0	0	0	0	0	0	0	0	0	0	0	0	0	0	0	0	0
Arthropoda	Euchelicerata	Sarcoptiformes	Malaconothridae			Malaconothridae sp.	Oribatid Mites	25	0	0	0	0	0	0	0	0	12	0	0	0	0	0	0	0	0	0	13	0	0	0	0	0	0	0	0	0	0	0	0	0	0	0	0	0	0	0
Arthropoda	Insecta	Diptera	Ephydridae	Notiphila	Notiphila olivacea	Notiphila olivacea	Shore Fly	25	0	0	0	0	0	0	0	0	0	0	25	0	0	0	0	0	0	0	0	0	0	0	0	0	0	0	0	0	0	0	0	0	0	0	0	0	0	0
Arthropoda	Insecta	Hemiptera	Aphididae	Phorodon	Phorodon cannabis	Phorodon cannabis	Cannabis aphid	25	0	0	0	0	0	0	0	0	0	0	0	0	0	0	0	0	0	25	0	0	0	0	0	0	0	0	0	0	0	0	0	0	0	0	0	0	0	0
Arthropoda	Insecta	Hemiptera	Aphididae	Protaphis	Protaphis middletonii	Protaphis middletonii	Corn Root Aphid	25	0	0	0	0	0	0	0	0	0	0	0	8	0	4	0	0	0	0	3	4	0	6	0	0	0	0	0	0	0	0	0	0	0	0	0	0	0	0
Arthropoda	Insecta	Lepidoptera	Crambidae	Pyrausta	Pyrausta bicoloralis	Pyrausta bicoloralis	Bicolored Pyrausta Moth	25	0	0	0	0	0	0	0	0	0	0	0	0	0	0	0	0	0	0	0	0	0	0	0	0	0	0	25	0	0	0	0	0	0	0	0	0	0	0
Arthropoda	Insecta	Hymenoptera	Ichneumonidae	Scambus	Scambus hispae	Scambus hispae	Ichneumonid Wasp	25	0	0	0	0	0	0	0	0	0	16	0	0	0	9	0	0	0	0	0	0	0	0	0	0	0	0	0	0	0	0	0	0	0	0	0	0	0	0
Arthropoda	Insecta	Diptera	Sciaridae	Sciara	Sciara kitakamiensis	Sciara kitakamiensis	Dark-winged Fungus Gnat	25	0	0	0	0	0	0	0	0	0	0	0	0	0	0	0	0	0	0	0	0	0	0	0	0	0	0	0	0	0	0	0	0	0	0	25	0	0	0
Arthropoda	Insecta	Diptera	Hybotidae	Syneches		Syneches sp.	a hybotid dance fly	25	0	0	0	0	0	0	0	0	0	25	0	0	0	0	0	0	0	0	0	0	0	0	0	0	0	0	0	0	0	0	0	0	0	0	0	0	0	0
Arthropoda	Insecta	Hymenoptera	Platygastridae	Synopeas		Synopeas sp.	a parasitoid wasp	25	0	0	0	0	10	8	0	0	0	0	0	0	0	0	0	0	0	0	0	0	0	0	0	0	0	0	0	0	0	0	0	0	0	0	0	0	0	7
Arthropoda	Insecta	Diptera	Scatopsidae	Thripomorpha	Thripomorpha hubachecki	Thripomorpha hubachecki	a minute black scavenger fly	25	0	0	0	0	0	0	0	0	0	0	0	25	0	0	0	0	0	0	0	0	0	0	0	0	0	0	0	0	0	0	0	0	0	0	0	0	0	0
Arthropoda	Insecta	Coleoptera	Carabidae	Amara	Amara lunicollis	Amara lunicollis	Moon-collared Harp Ground Beetle	24	0	0	0	0	0	0	0	24	0	0	0	0	0	0	0	0	0	0	0	0	0	0	0	0	0	0	0	0	0	0	0	0	0	0	0	0	0	0
Arthropoda	Insecta	Coleoptera	Staphylinidae	Bledius		Bledius sp.	a spiny-legged rove beetle	24	0	0	0	0	0	0	0	0	0	0	0	0	0	0	0	0	0	0	24	0	0	0	0	0	0	0	0	0	0	0	0	0	0	0	0	0	0	0
Arthropoda	Insecta	Diptera	Chironomidae	Chironomus	Chironomus maturus	Chironomus maturus	Non-biting Midge	24	0	0	7	0	0	0	0	0	0	0	0	0	0	0	0	0	0	0	0	0	0	0	0	0	0	0	0	0	0	0	0	17	0	0	0	0	0	0
Arthropoda	Insecta	Diptera	Tabanidae	Chrysops	Chrysops aberrans	Chrysops aberrans	Wandering Deer Fly	24	0	0	0	0	0	0	0	0	0	0	0	0	0	0	0	0	0	0	0	0	0	0	0	0	0	0	0	0	0	0	0	0	0	0	24	0	0	0
Arthropoda	Insecta	Hymenoptera	Ichneumonidae	Euceros		Euceros sp.	an ichneumonid wasp	24	0	0	0	0	0	0	0	0	0	0	0	0	0	3	0	21	0	0	0	0	0	0	0	0	0	0	0	0	0	0	0	0	0	0	0	0	0	0
Arthropoda	Insecta	Coleoptera	Dytiscidae	Hydrocolus		Hydrocolus sp.	a predaceous diving beetle	24	0	0	0	0	3	0	0	0	0	0	0	0	0	0	0	0	0	0	0	0	0	0	0	0	0	21	0	0	0	0	0	0	0	0	0	0	0	0
Arthropoda	Insecta	Lepidoptera	Limacodidae	Isa	Isa textula	Isa textula	Crowned Slug Moth	24	0	0	0	0	0	0	0	0	0	0	0	0	0	0	0	0	0	0	0	0	0	0	0	0	0	0	0	0	0	0	0	0	24	0	0	0	0	0
Arthropoda	Insecta	Coleoptera	Latridiidae			Latridiidae sp.	a minute brown scavenger beetle	24	0	0	0	0	0	0	0	0	0	0	0	0	0	0	0	19	0	0	0	0	5	0	0	0	0	0	0	0	0	0	0	0	0	0	0	0	0	0
Arthropoda	Insecta	Diptera	Limoniidae	Molophilus	Molophilus huron	Molophilus huron	a limoniid crane fly	24	0	0	0	0	0	0	0	0	0	0	0	0	0	0	0	0	0	0	0	0	0	0	0	0	0	0	0	0	0	24	0	0	0	0	0	0	0	0
Arthropoda	Insecta	Coleoptera	Staphylinidae	Philonthus	Philonthus thoracicus	Philonthus thoracicus	Thoracic Rove Beetle	24	0	0	0	0	0	0	0	0	0	0	0	0	0	0	0	0	0	0	0	0	0	0	24	0	0	0	0	0	0	0	0	0	0	0	0	0	0	0
Arthropoda	Insecta	Coleoptera	Dytiscidae	Platambus	Platambus semivittatus	Platambus semivittatus	Partly Striped Predaceous Diving Beetle	24	0	0	0	0	0	0	0	0	0	0	0	0	0	0	0	0	0	5	0	0	0	0	0	0	0	7	0	0	0	0	12	0	0	0	0	0	0	0
Arthropoda	Insecta	Ephemeroptera	Heptageniidae	Stenacron	Stenacron interpunctatum	Stenacron interpunctatum	Common Flat-headed Mayfly	24	0	0	24	0	0	0	0	0	0	0	0	0	0	0	0	0	0	0	0	0	0	0	0	0	0	0	0	0	0	0	0	0	0	0	0	0	0	0
Arthropoda	Insecta	Ephemeroptera	Heptageniidae	Stenacron	Stenacron minnetonka	Stenacron minnetonka	Minnetonka Flat-headed Mayfly	24	0	0	0	0	0	0	0	0	0	0	0	0	0	0	0	0	0	0	0	24	0	0	0	0	0	0	0	0	0	0	0	0	0	0	0	0	0	0
Arthropoda	Insecta	Diptera	Tachinidae	Strongygaster	Strongygaster triangulifera	Strongygaster triangulifera	Bristle Fly	24	0	0	0	0	0	0	0	0	0	0	0	24	0	0	0	0	0	0	0	0	0	0	0	0	0	0	0	0	0	0	0	0	0	0	0	0	0	0
Arthropoda	Insecta	Diptera	Tachinidae	Xanthomelanodes	Xanthomelanodes arcuatus	Xanthomelanodes arcuatus	a parasitic fly	24	0	0	0	10	0	0	0	0	0	0	0	0	0	0	0	0	14	0	0	0	0	0	0	0	0	0	0	0	0	0	0	0	0	0	0	0	0	0
Arthropoda	Insecta	Lepidoptera	Tortricidae	Ancylis	Ancylis muricana	Ancylis muricana	Red-headed Ancylis Moth	23	0	0	0	0	0	0	0	0	0	0	0	11	0	12	0	0	0	0	0	0	0	0	0	0	0	0	0	0	0	0	0	0	0	0	0	0	0	0
Arthropoda	Insecta	Hemiptera	Aphididae	Aphis	Aphis craccivora	Aphis craccivora	Cowpea Aphid	23	0	0	3	0	0	7	0	0	0	0	0	0	0	0	0	0	0	0	0	0	0	13	0	0	0	0	0	0	0	0	0	0	0	0	0	0	0	0
Arthropoda	Insecta	Odonata	Libellulidae	Erythemis	Erythemis simplicicollis	Erythemis simplicicollis	Eastern Pondhawk	23	0	0	0	0	0	23	0	0	0	0	0	0	0	0	0	0	0	0	0	0	0	0	0	0	0	0	0	0	0	0	0	0	0	0	0	0	0	0
Arthropoda	Insecta	Coleoptera	Dytiscidae	Hydaticus	Hydaticus aruspex	Hydaticus aruspex	Haruspex Predaceous Diving Beetle	23	0	0	0	13	0	0	0	0	4	0	0	0	0	0	0	0	6	0	0	0	0	0	0	0	0	0	0	0	0	0	0	0	0	0	0	0	0	0
Arthropoda	Insecta	Coleoptera	Carabidae	Leptotrachelus	Leptotrachelus dorsalis	Leptotrachelus dorsalis	Thin-necked Harp Ground Beetle	23	0	0	0	0	0	0	0	0	0	0	0	0	0	0	0	0	0	0	0	0	0	0	0	0	0	0	0	0	0	0	0	0	0	0	23	0	0	0
Arthropoda	Insecta	Coleoptera	Dytiscidae	Liodessus		Liodessus sp.	a predaceous diving beetle	23	3	0	0	11	0	0	0	0	0	0	0	0	0	3	0	0	0	0	3	3	0	0	0	0	0	0	0	0	0	0	0	0	0	0	0	0	0	0
Arthropoda	Euchelicerata	Mesostigmata	Parasitidae	Lysigamasus		Lysigamasus sp.	Mesostig Mites	23	0	0	0	0	0	0	0	0	0	0	0	0	0	14	0	0	0	0	0	0	0	0	0	0	0	0	0	0	0	9	0	0	0	0	0	0	0	0
Arthropoda	Insecta	Diptera	Phoridae	Megaselia	Megaselia lutea	Megaselia lutea	a scuttle fly	23	0	0	0	0	0	0	0	0	0	0	0	17	0	6	0	0	0	0	0	0	0	0	0	0	0	0	0	0	0	0	0	0	0	0	0	0	0	0
Arthropoda	Insecta	Lepidoptera	Gelechiidae	Metzneria	Metzneria lappella	Metzneria lappella	Burdock Seedhead Moth	23	0	0	0	0	0	0	0	0	0	0	23	0	0	0	0	0	0	0	0	0	0	0	0	0	0	0	0	0	0	0	0	0	0	0	0	0	0	0
[truncated: 692 more rows]
